# Supplementary material for: Proteomic analysis of iron acquisition, metabolic and regulatory responses of Yersinia pestis to iron starvation
Source: BMC Microbiol. 2010 Jan 29;10:30. doi: 10.1186/1471-2180-10-30 (PMC2835676; doi:10.1186/1471-2180-10-30)
Supplement: Additional file 2 — Comprehensive list of differentially displayed Yersinia pestis proteins comparing iron-replete and iron starvation conditions. A variety of qualitative and quantitative data are provided for differentially displayed proteins derived from + Fe vs. -Fe growth conditions, from cell cultures at 26°C and at 37°C. [file 1471-2180-10-30-S2.XLS]

## Sheet: Sheet1
Supplemental information: Differential 2D gel display data for Yersinia pestis proteins profiled in iron-starved vs. iron-replete cells
Spot No	Proteomweaver Spot ID	gi| Acc. No.	Gene locus ID	Gene name	Description for protein in Y. pestis KIM database (NCBI)	Subc. Loc. (PSORTb)	Mr (Da)	pI	Mascot Score	26°C, Vs (-Fe)	26°C, Vs (+Fe)	26-ratio -Fe/+Fe	26°C P-value	37°C, Vs (-Fe)	37°C, Vs (+Fe)	37-ratio -Fe/+Fe	37°C P-value	CMR main role category	CMR subrole category
a)	b)	c)	c)	d)	d)	e)			f)	g)	h)	i)	j)	g)	h)	i)	j)	k)	k)
Cytoplasmic fraction
1	1679267	gi|22123937	y0015	aceB	malate synthase A	CY	61488	6.06	688	0.06	1.73	0.036	0	0.24	0.571	0.4213	0.0007	Energy metabolism	TCA cycle
2	1701577	gi|22123938	y0016	aceA	isocitrate lyase	CY	47984	5.47	741	0.38	4.19	0.09	0	0.37	0.903	0.408	0.0007	Energy metabolism	TCA cycle
3	645943	gi|22123968	y0047	glpK	glycerol kinase	CY	56354	5.95	828	0.066	0.332	0.198	0	0.55	0.98	0.57	0	Energy metabolism	Other
	646780	gi|22124148	y0228	-	putative periplasmic phosphodiesterase	U	49033	5.06	748	0.24	2.133	0.1127	0	-	0.124	< 0.05	N.D.	Cell envelope	Other
	651107	gi|22124212	y0294	hslU	heat shock protein, ATPase subunit	CY	49887	5.25	716	-	0.574	< 0.05	N.D.	0.543	0.66	0.8234	0.0403	Protein fate	Protein folding and stabilization
4	646908	gi|22124237	y0320	oxyR	DNA-binding transcriptional regulator OxyR	CY	34704	5.73	510	0.489	0.396	1.237	0.0038	0.44	0.55	0.791	0.008	Regulatory functions	Other
	646380	gi|22124254	y0337	ilvE	branched-chain amino acid aminotransferase	U	36874	6.22	794	0.087	0.465	0.1869	0.0052	0.509	0.566	0.8986	0.3026	Amino acid biosynthesis	Pyruvate family
	646760	gi|22124307	y0392	-	hypothetical protein y0392	CY	30426	5.26	662	1.183	0.581	2.0374	0.0017	-	-	N.D.	N.D.	Unknown function	General
	642562	gi|22124425	y0510	acs	acetyl-coenzyme A synthetase	CY	72688	5.74	1090	0.414	0.54	0.7664	0.0255	0.161	0.622	0.2597	0	Fatty acid and phospholipid metabolism	Biosynthesis
57	641779	gi|22124456	y0542	hmuS	hemin uptake system component	U	39124	5.51	989	0.531	0.191	2.7796	0	0.46	0.22	2.091	0.05	Transport and binding proteins	Amino acids, peptides and amines
5	646836	gi|22124462	y0548	metF2	putative methylenetetrahydrofolate reductase	U	31741	5.75	321	1.772	1.056	1.677	0	0.21	0.39	0.543	0.006	Amino acid biosynthesis	Aspartate family
	646766	gi|22124522	y0608	groES	co-chaperonin GroES	CY	10351	5.39	803	4.27	6.574	1.6586	0.0021	5.524	4.076	1.3551	0	Protein fate	Protein folding and stabilization
6	651111	gi|22124531	y0617	frdA	fumarate reductase, anaerobic, flavoprotein subunit	PP	67421	5.87	437	-	0.227	< 0.05	N.D.	0.13	0.43	0.339	0	Energy metabolism	Anaerobic
	645350	gi|22124561	y0647	rplI	50S ribosomal subunit protein L9	CY	15852	6.3	777	0.641	0.201	3.193	0.0001	0.449	0.382	1.1757	0.0122	Protein synthesis	Ribosomal proteins: synthesis and modification
	645714	gi|22124577	y0663	ppa	inorganic pyrophosphatase	CY	19716	4.91	377	2.467	1.496	1.6489	0	1.699	1.448	1.1732	0.0007	Central intermediary metabolism	Phosphorus compounds
7	646382	gi|22124582	y0668	mdh	malate dehydrogenase	ML	32718	5.53	2170	1.034	1.796	0.576	0.0008	1.59	1.27	1.253	0.0001	Energy metabolism	TCA cycle
8	647124	gi|22124684	y0771	acnB	aconitate hydrase B	CY	93907	5.13	1408	0.216	0.98	0.22	0.0001	0.22	0.95	0.229	0	Energy metabolism	TCA cycle
8	646484	gi|22124684	y0771	acnB	aconitate hydrase B	CY	93907	5.13	1408	0.364	0.094	0.26	0.0001	0.075	0.356	0.211	0	Energy metabolism	TCA cycle
9	646620	gi|22124714	y0801	erpA	iron-sulfur cluster insertion protein ErpA	U	13006	4.46	76	1.413	0.567	2.492	0.0083	1.3	1.03	1.26	0.001	Unknown function	General
10	650940	gi|22124731	y0818	cysJ	sulfite reductase subunit alpha	U	69032	5.17	340	-	0.2	< 0.05	N.D.	-	0.02	< 0.05	N.D.	Central intermediary metabolism	Sulfur metabolism
	645650	gi|22124740	y0829	ispF	predicted 2-C-methyl-D-erythritol 2,4-cyclodiphosphate synthase	CY	17666	5.94	283	0.389	0.189	2.059	0.0002	0.155	0.174	0.8873	0.077	Biosynthesis of cofactors, prosthetic groups, and carriers	Other
	642442	gi|22124763	y0852	map	methionine aminopeptidase	CY	28487	5.7	161	0.653	0.245	2.6613	0	0.767	0.31	2.471	0	Protein fate	Protein modification and repair
11	647242	gi|22124765	y0854	fumA	fumarase A	CY	60550	6.01	255	-	0.495	< 0.05	N.D.	-	0.307	< 0.05	N.D.	Energy metabolism	TCA cycle
12	990963	gi|22124781	y0870	katG	catalase; hydroperoxidase HPI(I)	U	83063	7.17	768	0.11	0.477	0.231	0	0.317	3.929	0.08068	0	Cellular processes	Detoxification
	646404	gi|22124793	y0883	alaS	alanyl-tRNA synthetase	CY	96613	5.47	877	0.101	0.301	0.3323	0	0.212	0.144	1.4731	0.0259	Protein synthesis	tRNA aminoacylation
13	645730	gi|22124798	y0888	luxS	predicted S-ribosylhomocysteinase	CY	19555	5.42	670	0.79	0.302	2.617	0	0.8	0.37	2.164	0	Cellular processes	Other
14	646554	gi|22124895	y0988	ahpC	putative peroxidase	CY	22358	5.7	898	5.015	6.1	0.823	0.202	7.15	5.2	1.376	0	Cellular processes	Detoxification
	643377	gi|22124971	y1064	htpG	chaperone Hsp90, heat shock protein C 62.5	CY	70987	5.03	1765	0.143	0.201	0.7107	0.0055	1.282	0.499	2.5684	0	Protein fate	Protein folding and stabilization
15	983016	gi|31795399	Y1069	ymt	murine toxin	U	67675	5.6	7052	13.609	9.614	1.415	0.143	7.07	5.21	1.359	0.0025	Cellular processes	Toxin production and resistance
16	646754	gi|40787986	Y1069	ymt	murine toxin, C-t. fragment	U	67675	5.6	245	0.886	0.191	4.634	0.0001	-	-	N.D.	N.D.	Cellular processes	Toxin production and resistance
16	646608	gi|40787986	Y1069	ymt	murine toxin, N-t. fragment	U	67675	5.6	245	0.84	0.172	4.878	0	-	-	N.D.	N.D.	Cellular processes	Toxin production and resistance
60	645610	gi|22125032	y1128	bglX	periplasmic beta-glucosidase	PP	86800	5.49	2324	3.01	0.517	5.8221	0	0.65	0.37	1.74	0.003	Energy metabolism	Sugars
	646552	gi|22125087	y1184	leuS	leucine tRNA synthetase	CY	97559	5.13	973	0.234	0.655	0.3573	0	0.734	0.621	1.1824	0.014	Protein synthesis	tRNA aminoacylation
18	983026	gi|22125110	y1208	fur	ferric uptake regulator	CY	17003	6.1	95	1.54	1.8	0.856	0.055	-	0.122	< 0.05	N.D.	Regulatory functions	Other
	1699167*	gi|22125111	y1209	fldA	flavodoxin	CY	19752	4.17	384	0.333	0.25	1.3311	0.0451	-	-	-	N.D.	Energy metabolism	Electron transport
19	645409	gi|22125182	y1282	yfiD	formate acetyltransferase, glycyl radical cofactor GrcA	CY	17220	4.86	521	1.274	2.274	0.56	0.0001	0.59	1.29	0.456	0	Energy metabolism	Anaerobic
20	583008	gi|22125233	y1334	iscS	selenocysteine lyase / cysteine desulfurase	U	45457	5.94	408	-	-	N.D.	N.D.	0.1	0.17	0.593	0.0034	Biosynthesis of cofactors, prosthetic groups, and carriers	Other
21	583082	gi|22125238	y1339	hscA	chaperone protein HscA	CY	68612	4.97	588	-	-	N.D.	N.D.	0.07	0.14	0.475	0.0008	Protein fate	Protein folding and stabilization
22	646746	gi|22125241	y1342	pepB	aminopeptidase B	U	46844	5.65	855	0.115	0.753	0.153	0	0.51	0.74	0.681	0	Protein fate	Degradation of proteins, peptides, and glycopeptides
	646316	gi|22125248	y1349	ndk	nucleoside diphosphate kinase	CY	15621	5.32	559	0.988	1.925	0.5134	0.0001	1.655	2.399	0.6895	0.0017	Purines, pyrimidines, nucleosides, and nucleotides	Purine ribonucleotide biosynthesis
	646003	gi|22125315	y1417	bcp	thioredoxin-dependent thiol peroxidase Bcp	U	17787	5.15	396	1.335	0.872	1.5306	0.0003	1.85	1.45	1.275	0.0001	Unknown function	General
23	645532	gi|22125349	y1452	ypeA	predicted acyltransferase	CY	16465	4.78	188	0.393	0.138	2.844	0.0001	1.11	0.34	3.3	0	Unknown function	General
	641848	gi|22125383	y1485	crr	PTS system, glucose-specific IIA component	CY	18227	4.8	449	0.927	0.666	1.3925	0.014	1.562	0.764	2.0445	0	Transport and binding proteins	Carbohydrates, organic alcohols, and acids
	642648	gi|22125384	y1487	ptsI	PEP-protein phosphotransferase system enzyme I	CY	63452	4.83	1647	0.342	0.48	0.7119	0.0187	1.401	0.59	2.3754	0	Transport and binding proteins	Carbohydrates, organic alcohols, and acids
	641852	gi|22125557	y1662	menB	naphthoate synthase	U	32411	6.09	164	0.082	0.241	0.3403	0.0273	0.093	0.413	0.2251	0	Biosynthesis of cofactors, prosthetic groups, and carriers	Menaquinone and ubiquinone
24	646662	gi|22125572	y1677	dps	DNA starvation/stationary phase protection protein Dps	U	18859	5.87	724	0.271	0.803	0.337	0	0.331	0.41	0.808	0.12	Regulatory functions	Other
24	645307	gi|22125572	y1677	dps	DNA starvation/stationary phase protection protein Dps	U	18859	5.87	724	0.203	0.371	0.549	0	-	0.227	< 0.05	N.D.	Regulatory functions	Other
25	645311	gi|22125685	y1791	pepT	putative peptidase T	CY	46793	5.89	310	-	0.177	< 0.05	N.D.	-	-	N.D.	N.D.	Protein fate	Degradation of proteins, peptides, and glycopeptides
26	680788	gi|22125696	y1802	icdA	isocitrate dehydrogenase, specific for NADP+	CY	48189	5.81	459	0.92	1.8	0.5111	0.0023	1.6	1.29	1.238	0.0124	Energy metabolism	TCA cycle
68	645586	gi|22125790	y1897	yfeA	periplasmic-binding protein for iron and manganese ABC transporter	CM	35829	6.99	1201	2.868	0.627	4.5764	0	0.803	0.168	4.78	0	Unclassified	Role category not yet assigned
	984244	gi|22125801	y1908	pheS	phenylalanine tRNA synthetase, alpha-subunit	CY	37173	5.61	587	-	0.53	< 0.05	N.D.	0.407	0.345	1.1794	0.4558	Protein synthesis	tRNA aminoacylation
	983015	gi|22125802	y1909	pheT	phenylalanine tRNA synthetase, beta-subunit	CY	87660	5.38	492	0.159	0.424	0.3751	0.0036	0.354	0.338	1.0452	0.3824	Protein synthesis	tRNA aminoacylation
27	650253	gi|22125826	y1934	sufA	iron-sulfur cluster assembly scaffold protein SufA	U	14724	4.78	156	0.125	-	>20	N.D.	0.26	0.12	2.17	0.001	Unknown function	General
28	646486	gi|22125827	y1935	sufB	cysteine desulfurase activator complex subunit SufB	U	55548	4.77	330	0.245	0.061	4.022	0	0.83	0.22	3.836	0	Unknown function	General
29	645405	gi|22125830	y1938	sufS	selenocysteine lyase / cysteine desulfurase	U	44615	5.56	369	0.647	0.151	4.294	0	0.54	0.22	2.42	0	Unknown function	General
30	651088	gi|22125836	y1944	pykF	pyruvate kinase I	CY	50791	5.88	525	0.382	1.227	0.3089	0.5254	0.99	0.79	1.265	0.0004	Energy metabolism	Glycolysis/gluconeogenesis
31	645662	gi|22125843	y1951	sodB	superoxide dismutase, iron	U	23222	6.5	285	0.162	0.942	0.1718	0	-	0.68	>20	N.D.	Cellular processes	Detoxification
32	1701496	gi|22125860	y1968	gst	glutathionine S-transferase	CY	22708	6.3	1326	3.148	2.14	1.471	0.054	1.822	1.457	1.24658	0.3353	Cellular processes	Detoxification
33	645459	gi|22125882	y1990	tpx	thiol peroxidase	U	20848	6.7	479	3.022	3.063	0.986	0.816	3.05	2.55	1.198	0.008	Cellular processes	Detoxification
34	647269	gi|22125953	y2063	acnA	aconitate hydratase A	CY	98066	6.04	565	-	0.224	< 0.05	N.D.	-	0.07	< 0.05	N.D.	Energy metabolism	TCA cycle
	650128	gi|22125993	y2104	ydgA	inner membrane protein of unknown function	U	58864	5.26	514	-	-	N.D.	N.D.	0.146	-	>20	N.D.	Unknown function	General
	647273	gi|22126018	y2130	phoA	alkaline phosphatase	PP	52010	5.43	1219	-	1.739	< 0.05	N.D.	0.769	1.122	0.6855	0	Central intermediary metabolism	Phosphorus compounds
	645495	gi|22126130	y2244	zwf	glucose-6-phosphate 1-dehydrogenase	CY	60812	5.97	422	0.189	0.628	0.3015	0.0004	0.139	0.113	1.2329	0.0443	Energy metabolism	Pentose phosphate pathway
35	645787	gi|22126141	y2255	yebC	hypothetical protein y2255 (quorum sensing regulator)	U	26770	4.64	219	0.113	0.395	0.285	0	0.21	0.26	0.777	0.01	Hypothetical proteins	Conserved
	650821	gi|22126144	y2258	aspS	aspartate tRNA synthetase	CY	66885	5.19	1139	0.834	1.353	0.616	0.0034	1.482	1.103	1.3439	0	Protein synthesis	tRNA aminoacylation
73	646017	gi|22126278	y2394	ybtS	anthranilate synthase	CY	48414	5.66	1323	1.648	0.363	4.5377	0	1.19	-	>20	N.D.	Unclassified	Role category not yet assigned
75	983376	gi|22126286	y2402	ybtT	yersiniabactin thioesterase	U	54766	5.62	842	0.1	-	>20	N.D.	0.34	0.03	12.08	0	Unclassified	Role category not yet assigned
76	646304	gi|22126287	y2403	ybtE	salicyl-AMP ligase	CY	57701	5.32	1205	2.038	0.306	6.6601	0	0.85	0.12	7.06	0.005	Unclassified	Role category not yet assigned
	646806	gi|22126345	y2462	-	putative D-cysteine desulfhydrase	U	36234	5.65	838	0.567	0.352	1.6112	0.0017	0.513	0.513	1.0005	0.9909	Protein synthesis	tRNA aminoacylation
36	647136	gi|22126406	y2524	ftn	ferritin	CY	23613	5.62	223	2.673	1.614	1.656	0.0001	1.85	1.45	1.275	0.001	Transport and binding proteins	Cations and iron carrying compounds
	641870	gi|22126432	y2551	manX	PTS system IIAB component, mannose-specific	CY	35165	5.58	641	-	-	N.D.	N.D.	0.475	0.191	2.4862	0	Transport and binding proteins	Carbohydrates, organic alcohols, and acids
	647020	gi|22126524	y2645	dcd	deoxycytidine triphosphate deaminase	U	22255	5.62	269	0.542	0.24	2.262	0	0.219	0.326	0.6729	0.1548	Biosynthesis of cofactors, prosthetic groups, and carriers	Pyridoxine
	646249	gi|22126527	y2648	metG	methionine tRNA synthetase	CY	76101	5.34	928	0.132	0.454	0.2885	0	0.441	0.557	0.792	0	Protein synthesis	tRNA aminoacylation
37	646314	gi|22126668	y2790	pflB	formate acetyltransferase 1	CY	88509	5.9	804	0.628	1.384	0.454	0.0001	0.86	0.88	0.98	0.827	Energy metabolism	Fermentation
37	984296	gi|22126668	y2790	pflB	formate acetyltransferase 1	CY	88509	5.9	804	0.305	0.401	0.759	0.1765	0.23	0.38	0.59	0	Energy metabolism	Fermentation
	1701585	gi|22126673	y2796	serS	seryl-tRNA synthetase	CY	48710	5.55	795	0.366	1.121	0.3263	0.0003	1.094	0.856	1.2784	0	Protein synthesis	tRNA aminoacylation
38	646209	gi|22126679	y2802	trxB	thioredoxin reductase	ML	34461	5.21	702	0.958	0.991	0.9665	0.4463	1.29	1.24	1.037	0.3	Energy metabolism	Electron transport
39	646432	gi|22126698	y2821	poxB	pyruvate oxidase	CY	62388	5.8	448	1.893	0.331	5.722	0	1.619	0.436	3.71	0	Energy metabolism	Other
40	1679258	gi|22126858	y2981	katE	catalase; hydroperoxidase HPII(III)	CY	55103	6.07	481	0.038	1.199	0.0315	0.0001	0.09	0.79	0.1129	0	Cellular processes	Detoxification
	647259	gi|22126883	y3006	phnD	putative solute-binding protein of ABC transporter	PP	33791	6.23	331	-	2.616	< 0.05	N.D.	-	-	N.D.	N.D.	Transport and binding proteins	Anions
41	646312	gi|22126940	y3064	sucD	succinyl-CoA synthetase, alpha subunit	CY	30301	6.09	597	0.33	0.908	0.363	0.0002	0.44	0.93	0.472	0	Energy metabolism	TCA cycle
111	821783	gi|22126942	y3066	sucB	2-oxoglutarate dehydrogenase (dihydrolipoyltranssuccinase E2 component)	CY	44286	5.48	789	0.286	0.762	0.3752	0.0468	0.5	1.3	0.382	0.0002	Energy metabolism	TCA cycle
42	647280	gi|22126943	y3067	sucA	2-oxoglutarate dehydrogenase (decarboxylase component)	CY	105614	5.96	1153	-	0.428	< 0.05	N.D.	0.14	0.49	0.2772	0	Energy metabolism	TCA cycle
43	646546	gi|22126945	y3069	sdhA	succinate dehydrogenase, flavoprotein subunit	ML	64834	5.68	965	0.052	0.208	0.248	0.0001	0.06	0.29	0.2068	0	Energy metabolism	TCA cycle
44	645674	gi|22127018	y3142	fldA3	predicted flavodoxin	CY	16648	4.33	267	0.929	0.388	2.395	0.0034	0.88	0.59	1.502	0	Energy metabolism	Electron transport
	646988	gi|22127148	y3272	lysS	lysine tRNA synthetase	CY	57712	5.08	692	0.103	0.671	0.153	0	0.166	0.439	0.3773	0	Protein synthesis	tRNA aminoacylation
	983027	gi|22127177	y3301	serA	D-3-phosphoglycerate dehydrogenase	CY	48977	6.17	414	0.134	0.723	0.1857	0.0003	0.673	0.675	0.9963	0.9243	Amino acid biosynthesis	Serine family
45	651136	gi|22127373	y3499	yqhD	NADP-dependent dehydrogenase	CY	42071	5.72	369	0.345	1.922	0.1793	0.0008	1.08	0.77	1.404	0.648	Energy metabolism	Fermentation
	646374	gi|22127467	y3594	ygjR	hypothetical protein y3594 (dehydrogenase)	PP	38305	5.78	275	0.105	0.525	0.02	0.0056	0.82	0.61	1.35	0.006	Unknown function	General
46	652743	gi|22127474	y3600	uxaC	D-glucuronate/D-galacturonate isomerase	U	54766	5.62	842	0.093	-	>20	N.D.	0.16	0.07	2.383	0	Energy metabolism	Sugars
	646298	gi|22127520	y3646	leuB	3-isopropylmalate dehydrogenase	CY	39772	5.53	380	0.125	0.34	0.3686	0.0006	0.118	0.137	0.8625	0.2249	Amino acid biosynthesis	Pyruvate family
47	646035	gi|22127547	y3673	hcp1	hemolysin-coregulated protein	U	19000	5.18	508	8.353	4.377	1.908	0.0005	-	-	N.D.	N.D.	Hypothetical proteins	Conserved
48	646081	gi|22127549	y3675	-	putative type VI secretion protein	CY	21076	4.52	392	0.43	0.16	2.735	0.0005	-	-	N.D.	N.D.	Hypothetical proteins	Conserved
	651187	gi|22127566	y3692	carB	carbamoyl-phosphate synthase large subunit	ML	119025	5.19	1135	0.03	0.178	0.1696	0	-	-	N.D.	N.D.	Purines, pyrimidines, nucleosides, and nucleotides	Pyrimidine ribonucleotide biosynthesis
	983172	gi|22127566	y3692	carB	carbamoyl-phosphate synthase large subunit	ML	119025	5.19	1135	0.07	0.279	0.249	0.0008	0.444	0.511	0.8687	0.0985	Purines, pyrimidines, nucleosides, and nucleotides	Pyrimidine ribonucleotide biosynthesis
	651018	gi|22127567	y3693	carA	carbamoyl-phosphate synthetase, glutamine (small) subunit	U	43757	5.56	485	0.266	0.507	0.5244	0.0035	0.556	0.56	0.9937	0.9324	Purines, pyrimidines, nucleosides, and nucleotides	Pyrimidine ribonucleotide biosynthesis
	647250	gi|22127574	y3700	ileS	isoleucine tRNA synthetase	CY	105536	5.71	852	-	0.288	< 0.05	N.D.	0.132	0.221	0.597	0.0235	Protein synthesis	tRNA aminoacylation
	982857	gi|22127580	y3706	dnaK	chaperone Hsp70, fragment	U	69040	4.86	2205	0.808	0.046	17.4359	0	0.85	0.307	2.7694	0	Protein fate	Protein folding and stabilization
	646736	gi|22127586	y3712	talB	transaldolase B	U	36721	5.44	1163	0.59	1.081	0.5462	0.0001	0.513	0.485	1.0564	0.3758	Energy metabolism	Pentose phosphate pathway
	646021	gi|22127586	y3712	talB	transaldolase B	U	36721	5.44	1163	1.112	1.951	0.5696	0.0004	1.804	1.768	1.0205	0.8364	Energy metabolism	Pentose phosphate pathway
49	643325	gi|22127674	y3802	bipA	putative GTP-binding factor	CY	67452	5.22	435	-	-	N.D.	N.D.	0.14	0.04	4.096	0	Unknown function	General
	646300	gi|22127761	y3890	glgP	glycogen phosphorylase	U	96103	5.98	747	0.324	1.285	0.2523	0	0.866	0.756	1.1457	0.0616	Energy metabolism	Biosynthesis and degradation of polysaccharides
	646300	gi|22127761	y3890	glgP	glycogen phosphorylase	U	96103	5.98	747	0.067	0.731	0.092	0	0.73	0.67	1.09	0.1665	Energy metabolism	Biosynthesis and degradation of polysaccharides
	645548	gi|22127789	y3919	hslO	redox-regulated chaperone Hsp33	CY	32800	4.63	198	0.129	0.203	0.634	0.0088	0.24	0.24	1.02	0.592	Unknown function	General
50	645871	gi|22127836	y3966	tauD	taurine dioxygenase	U	33007	6.17	228	0.496	0.159	3.129	0.001	-	-	N.D.	N.D.	Energy metabolism	Other
	646530	gi|22127855	y3985	fusA	elongation factor EF-G	CY	77716	5.29	1876	0.441	1.328	0.3321	0	1.642	0.94	1.7473	0	Protein synthesis	Translation factors
51	646800	gi|22127858	y3988	bfr	bacterioferritin, iron storage and detoxification protein	CY	18158	4.78	143	0.222	0.285	0.779	0.0063	0.32	0.34	0.927	0.151	Transport and binding proteins	Cations and iron carrying compounds
52	646001	gi|22127949	y4080	sodA	superoxide dismutase , manganese	U	.	5.89	597	4.106	5.101	0.805	0.074	3.02	3.45	0.877	0.001	Cellular processes	Detoxification
	983198	gi|22128001	y4133	glmU	N-acetyl glucosamine-1-phosphate uridyltransferase	CY	49282	6.02	568	0.023	0.13	0.1789	0.0001	0.124	0.089	1.3858	0.0009	Cell envelope	Biosynthesis and degradation of surface polysaccharides and lipopolysaccharides
Periplasmic fraction
53	817433	gi|22123949	y0028	malE	periplasmic maltose-binding protein	PP	43802	6.18	2150	0.722	5.98	0.1207	0	0.27	0.36	0.76	0.29	Transport and binding proteins	Carbohydrates, organic alcohols, and acids
54	861047	gi|22124057	y0137	degQ	serine endoprotease	PP	48149	8.51	1077	0.39	0.11	2.413	0.0177	0.29	0.32	0.9	0.57	Protein fate	Degradation of proteins, peptides, and glycopeptides
54	817310	gi|22124057	y0137	degQ	serine endoprotease	PP	48149	8.51	1077	0.407	0.054	7.477	0.0002	-	-	N.D.	N.D.	Protein fate	Degradation of proteins, peptides, and glycopeptides
55	817201	gi|22124209	y0291	-	putative tospovirus resistance protein D	U	15336	5.78	486	2.049	0.474	4.3196	0	-	-	N.D.	N.D.	Unknown function	General
56	822746	gi|22124455	y0541	hmuT	hemin-binding periplasmic protein	PP	29612	6.85	228	0.459	0.106	4.3277	0	0.42	-	>20	N.D.	Transport and binding proteins	Other
57	817922	gi|22124456	y0542	hmuS	hemin uptake system component	U	39124	5.51	989	0.531	0.191	2.7796	0	0.46	0.22	2.091	0.05	Transport and binding proteins	Amino acids, peptides and amines
5	822769	gi|22124462	y0548	metF2	putative methylenetetrahydrofolate reductase	U	31741	5.75	321	1.772	1.056	1.677	0	0.21	0.39	0.543	0.006	Amino acid biosynthesis	Aspartate family
	10001227	gi|22124473	y0559	terD	putative tellurium resistance protein TerD	U	20979	4.74	1508	0.971	0.555	1.7485	0.0231	1.27	0.46	2.75	0.0006	Cellular processes	Toxin production and resistance
	582215	gi|22124474	y0560	terE	putative tellurium resistance protein TerE	U	20620	4.77	1577	0.708	0.84	0.8429	0.0759	0.08	0.45	1.79	0.0005	Cellular processes	Adaptations to atypical conditions
8	818073	gi|22124684	y0771	acnB	aconitate hydrase B	CY	93907	5.13	1408	0.216	0.98	0.22	0.0001	0.22	0.95	0.229	0	Energy metabolism	TCA cycle
84	861031	gi|22124728	y0815	sodC	periplasmic superoxide dismutase (Cu-Zn)	PP	20126	7.85	695	0.503	0.42	1.1975	0.0465	-	-	N.D.	N.D.	Mobile and extrachromosomal element functions	Prophage functions
84	861055	gi|22124728	y0815	sodC	periplasmic superoxide dismutase (Cu-Zn)	PP	20126	7.85	695	0.648	0.731	0.8865	0.4486	-	-	N.D.	N.D.	Mobile and extrachromosomal element functions	Prophage functions
	817284	gi|22124763	y0852	map	methionine aminopeptidase	CY	28487	5.7	591	0.525	0.106	4.96	0	0.44	0.123	3.5702	0.0059	Protein fate	Protein modification and repair
58	817452	gi|22124780	y0869	cybC	cytochrome b(562)	PP	11292	6.74	626	0.128	0.027	4.746	NA	0.28	0.09	3.16	0.006	Energy metabolism	Electron transport
13	817452	gi|22124798	y0888	luxS	predicted S-ribosylhomocysteinase	CY	19555	5.42	670	0.79	0.302	2.617	0	0.8	0.37	2.164	0	Cellular processes	Other
	818963	gi|22124869	y0962	-	hypothetical protein y0962	U	58949	5.73	694	0.423	-	>20	N.D.	-	-	N.D.	N.D.	Energy metabolism	Biosynthesis and degradation of polysaccharides
59	817254	gi|22124871	y0964	frsA	fermentation/respiration switch protein	U	48008	5.88	586	0.147	0.067	2.2084	0.0001	0.15	0.075	1.875	0.13	Hypothetical proteins	Conserved
60	817064	gi|22125032	y1128	bglX	putative beta-glucosidase	PP	86800	5.49	2324	3.01	0.517	5.8221	0	0.65	0.37	1.74	0.003	Energy metabolism	Sugars
60	822364	gi|22125032	y1128	bglX	putative beta-glucosidase	PP	86800	5.49	2324	0.484	-	>20	N.D.	0.171	0.075	2.278	0.0005	Energy metabolism	Sugars
61	1701724	gi|22125092	y1189	gltI	solute-binding periplasmic protein of glutamate/aspartate ABC transporter	PP	33742	8.34	2512	0.41	2.906	0.141	0.0045	-	-	N.D.	N.D.	Transport and binding proteins	Other
	1701600	gi|22125121	y1219	proX	periplasmic protein of high-affinity glycine betaine/proline ABC transporter	PP	36633	5.49	1597	2.2	-	>20	N.D.	0.36	-	>20	N.D.	Cellular processes	Other
62	860836	gi|22125125	y1223	nrdE	ribonucleoside-diphosphate reductase 2, alpha subunit	U	82035	6.08	198	0.033	-	>20	N.D.	-	-	N.D.	N.D.	Purines, pyrimidines, nucleosides, and nucleotides	2'-Deoxyribonucleotide metabolism
63	1663217	gi|22125124	y1222	nrdF	ribonucleoside-diphosphate reductase 2, beta chain, frag	U	36857	4.98	561	0.774	-	>20	N.D.	0.52	-	>20	N.D.	Purines, pyrimidines, nucleosides, and nucleotides	2'-Deoxyribonucleotide metabolism
19	817640	gi|22125182	y1282	yfiD	formate acetyltransferase, glycyl radical cofactor GrcA	CY	17220	4.86	521	1.274	2.274	0.56	0.0001	0.59	1.29	0.456	0	Energy metabolism	Anaerobic
64	817122	gi|22125328	y1430		putative putative periplasmic iron-binding signal peptide protein	U	41073	8.58	3359	-	0.573	< 0.05	N.D.	-	0.185	< 0.05	N.D.	Transport and binding proteins	Cations and iron carrying compounds
	817918	gi|22125363	y1466	cysP	thiosulfate transporter subunit	PP	38482	7.79	883	2.15	1.376	1.5622	0.0019	1.79	2.23	0.801	0.026	Transport and binding proteins	Anions
65	860831	gi|22125423	y1526	yfuA	solute-binding periplasmic protein for iron ABC transporter	PP	36314	6.99	1979	2.966	2.083	1.4241	0.0002	-	-	N.D.	N.D.	Transport and binding proteins	Cations and iron carrying compounds
65	822913	gi|22125423	y1526	yfuA	solute-binding periplasmic protein for iron ABC transporter	PP	36314	6.99	1979	2.361	1.459	1.6183	0.0612	-	-	N.D.	N.D.	Transport and binding proteins	Cations and iron carrying compounds
66	818097	gi|22125502	y1607	hisJ	histidine-binding periplasmic protein of high-affinity histidine transport system	PP	39089	9.04	1494	0.287	0.931	0.3085	0	0.33	0.95	0.35	0	Transport and binding proteins	Amino acids, peptides and amines
67	582918	gi|22125639	y1744	-	hypothetical protein y1744	CY	11002	5.81	324	0.38	-	>20	N.D.	0.35	0.08	4.51	0	Unclassified	Role category not yet assigned
68	816960	gi|22125790	y1897	yfeA	periplasmic-binding protein for iron and manganese ABC transporter	CM	35829	6.99	1201	2.868	0.627	4.5764	0	1.84	0.38	4.78	0	Unclassified	Role category not yet assigned
69	821297	gi|22125828	y1936	sufC	iron-sulfur cluster assembly protein SufC, ATPase component	ML	28618	5.25	726	0.163	0.022	7.5144	0	0.15	-	>20	NA	Transport and binding proteins	Unknown substrate
70	861079	gi|22125829	y1937	sufD	cysteine desulfurase activator complex subunit SufD	U	49865	6.47	369	0.064	-	>20	N.D.	-	-	N.D.	N.D.	Unknown function	General
29	1679221	gi|22125830	y1938	sufS	selenocysteine lyase	U	44615	5.56	369	0.647	0.151	4.294	0	0.54	0.22	2.42	0	Unknown function	General
32	860898	gi|22125860	y1968	gst	glutathionine S-transferase	CY	22708	6.3	1326	1.264	0.594	2.1276	0.0002	1.822	1.457	1.24658	0.3353	Cellular processes	Detoxification
32	821870	gi|22125860	y1968	gst	glutathionine S-transferase	CY	22708	6.3	1326	1.14	0.268	4.2548	0	-	-	N.D.	N.D.	Cellular processes	Detoxification
	861027	gi|22126047	y2159	nfnB	putative nitroreductase	U	20317	7.06	687	0.344	0.067	5.1124	0.0026	-	-	N.D.	N.D.	Central intermediary metabolism	Other
	583024	gi|22126198	y2313	-	hypothetical protein y2313	CY	34241	4.66	1000	-	-	N.D.	N.D.	0.47	1.47	0.32	0	Hypothetical proteins	Conserved
71	818109	gi|22126242	y2358	hmsF	haemin storage system, HmsF protein	U	76722	5.61	542	0.401	0.116	3.4674	0	0.17	0.11	1.48	0.17	Regulatory functions	Other
72	817614	gi|22126252	y2368	-	putative ferrous iron transport protein	U	15084	5.39	532	1.71	1.64	1.03	0.39	1.39	0.6	2.33	0.0005	Cell envelope	Other
73	817287	gi|22126278	y2394	ybtS	anthranilate synthase	CY	48414	5.66	1323	1.648	0.363	4.5377	0	1.19	-	>20	N.D.	Unclassified	Role category not yet assigned
74	860818	gi|22126285	y2401	ybtU	thiazolinyl-S-HMWP1 reductase of Ybt system	U	43680	6.39	351	0.331	0.108	3.0567	0.0056	-	-	N.D.	N.D.	Unclassified	Role category not yet assigned
75	822661	gi|22126286	y2402	ybtT	yersiniabactin thioesterase	U	24794	5.68	123	0.1	-	>20	N.D.	0.34	0.03	12.08	0	Unclassified	Role category not yet assigned
76	817770*	gi|22126287	y2403	ybtE	salicyl-AMP ligase	CY	57701	5.32	1205	2.038	0.306	6.6601	0	0.85	0.12	7.06	0.005	Unclassified	Role category not yet assigned
	861037*	gi|22126332	y2449	wrbA	TrpR binding protein WrbA	CM	21477	7.07	829	0.481	0.074	6.5	0.0122	-	-	N.D.	N.D.	Amino acid biosynthesis	Aromatic amino acid family
77	820615	gi|22126334	y2451	efeO	putative ferrous iron transport protein	U	42330	5.16	998	1.706	0.9	1.896	0.0002	1.08	0.85	1.274	0.034	Unknown function	General
78	1701647	gi|22126517	y2638	ysuG	siderophore biosynthetic protein of the Ysu system	U	72420	5.36	182	0.059	-	>20	N.D.	0	0	0	0	Transport and binding proteins	Cations and iron carrying compounds
79	822892	gi|22126541	y2662	mglB	periplasmic D-galactose-binding ABC transport protein	PP	40256	5.72	1440	0.51	1.53	0.33	0	0.41	1.62	0.251	0	Transport and binding proteins	Carbohydrates, organic alcohols, and acids
37	817604	gi|22126668	y2790	pflB	formate acetyltransferase 1	CY	88509	5.9	804	0.628	1.384	0.454	0.0001	0.86	0.88	0.98	0.827	Energy metabolism	Fermentation
39	817209	gi|22126698	y2821	poxB	pyruvate oxidase	CY	62388	5.8	448	1.893	0.331	5.722	0	1.619	0.436	3.71	0	Energy metabolism	Other
80	817593	gi|22126705	y2828	pheA	putative chorismate mutase	PP	20846	6.43	630	0.859	0.045	19.2931	0	0.59	0.21	2.817	0	Amino acid biosynthesis	Aromatic amino acid family
81	817704	gi|22126718	y2842	-	putative periplasmic binding protein of iron/siderophore ABC transporter	U	42841	6.62	1096	0.622	1.874	0.3319	0	0.09	0.19	0.501	0.0028	Transport and binding proteins	Amino acids, peptides and amines
	821242	gi|22126744	y2867	yaeC2	putative D-methinione transport protein	U	29469	5.25	975	0.921	0.372	2.4746	0	0.79	0.82	0.966	0.557	Cell envelope	Other
82	860887	gi|22126752	y2875	yiuA	solute-binding periplasmic protein of iron/siderophore ABC transporter	U	42163	8.5	1690	0.732	0.374	1.9568	0.0023	-	-	N.D.	N.D.	Transport and binding proteins	Cations and iron carrying compounds
	861279	gi|22126787	y2910	yejA	predicted periplasmic oligopeptide transporter subunit	CM	69129	7.72	353	-	0.173	< 0.05	N.D.	-	-	N.D.	N.D.	Unknown function	General
40	817538	gi|22126858	y2981	katE	catalase; hydroperoxidase HPII(III)	CY	55103	6.07	481	0.038	1.199	0.0315	0.0001	0.09	0.79	0.1129	0	Cellular processes	Detoxification
83	822816	gi|22126914	y3037	modA	molybdate-binding periplasmic protein of molybdate ABC transporter	PP	28558	5.69	2136	0.168	0.718	0.2343	0	0.62	0.3	2.089	0.002	Transport and binding proteins	Cations and iron carrying compounds
111	821783	gi|22126942	y3066	sucB	2-oxoglutarate dehydrogenase (dihydrolipoyltranssuccinase E2 component)	CY	44286	5.48	789	0.286	0.762	0.3752	0.0468	0.5	1.3	0.382	0.0002	Energy metabolism	TCA cycle
42	581827	gi|22126943	y3067	sucA	2-oxoglutarate dehydrogenase (decarboxylase component)	CY	105614	5.96	1153	-	0.428	< 0.05	N.D.	0.14	0.49	0.2772	0	Energy metabolism	TCA cycle
85	817957	gi|22127041	y3165	ptr	protease III	PP	107522	5.74	1794	2.691	1.878	1.4331	0.0004	1.62	1.57	1.032	0.74	Protein fate	Degradation of proteins, peptides, and glycopeptides
85	817726	gi|22127041	y3165	ptr	protease III	PP	107522	5.74	1794	0.633	0.343	1.8443	0.0055	0.16	0.07	0.617	0.0144	Protein fate	Degradation of proteins, peptides, and glycopeptides
46	1000782	gi|22127474	y3600	uxaC	D-glucuronate/D-galacturonate isomerase	U	54766	5.62	842	0.093	-	>20	N.D.	0.16	0.07	2.383	0	Energy metabolism	Sugars
47	818051	gi|22127547	y3673	hcp1	putative hemolysin-coregulated protein of type VI secretion system	U	19000	5.18	508	8.353	4.377	1.908	0.0005	-	-	N.D.	N.D.	Hypothetical proteins	Conserved
86	817264	gi|22127550	y3676	-	putative type VI secretion system protein	CY	39103	4.8	375	0.285	-	>20	N.D.	-	-	N.D.	N.D.	Hypothetical proteins	Conserved
87	818061	gi|22127643	y3772	lsrB	putative periplasmic autoinducer II-binding protein	U	40663	8.12	917	0.311	1.964	0.1585	0	-	-	N.D.	N.D.	Transport and binding proteins	Carbohydrates, organic alcohols, and acids
	817987	gi|22127673	y3802	yihX	putative α-D-glucose-1-phosphatase	CY	22458	4.92	769	1.217	0.572	2.1299	0	0.229	0.145	1.586	0.0029	Unknown function	General
	817882	gi|22127675	y3804	glnA	glutamine synthetase	CY	52745	5.16	858	0.116	0.516	0.2255	0	0.412	0.503	0.8195	0.0349	Amino acid biosynthesis	Glutamate family
88	816982	gi|22127683	y3812	dsbA	protein disulfide isomerase I	PP	23199	6.14	1587	2.565	1.179	2.1763	0	1.75	1.91	0.91	0.337	Protein fate	Protein folding and stabilization
89	821783	gi|22127696	y3825	dppA	periplasmic dipeptide transport protein of ABC transporter	PP	60516	5.75	1253	0.68	2.46	0.277	0	0.29	0.42	0.696	0.07	Protein fate	Protein and peptide secretion and trafficking
90	817371	gi|22127708	y3837	yhjJ	predicted zinc-dependent peptidase	U	55524	5.28	1215	0.442	0.169	2.6129	0	0.42	0.59	0.72	0.006	Unknown function	General
	817506	gi|22127808	y3938	rpe	ribulose-phosphate 3-epimerase	CY	25069	5.35	302	0.542	0.089	6.0648	0	0.569	0.38	1.4962	0.0004	Energy metabolism	Pentose phosphate pathway
91	862020	gi|22127826	y3956	crp	cAMP-regulatory protein	CY	23784	7.74	220	0.061	-	>20	N.D.	-	-	N.D.	N.D.	Regulatory functions	Other
92	861091*	gi|22127847	y3977	fkpA	FKBP-type peptidyl-prolyl cis-trans isomerase	PP	30124	8.89	2031	5.497	3.449	1.5938	0.0072	-	-	N.D.	N.D.	Protein synthesis	Translation factors
	582507	gi|22127966	y4097	malS	alpha-amylase	PP	77282	5.62	1590	0.689	0.854	0.8063	0.0206	0.293	0.74	0.3954	0.0024	Energy metabolism	Biosynthesis and degradation of polysaccharides
93	817856	gi|22127993	y4125	-	putative solute-binding periplasmic protein precursor for ABC transporter	PP	30929	7.74	2766	6.092	3.668	1.661	0.0013	3.31	1.46	2.264	0.027	Transport and binding proteins	Other
Membrane fraction
94	681214	gi|22123953	y0032	lamB	maltoporin	OM	53392	6.02	331	0.759	1.49	0.5092	0	0.457	0.454	1.02	0.093	Transport and binding proteins	Carbohydrates, organic alcohols, and acids
94	681479	gi|22123953	y0032	lamB	maltoporin	OM	53392	6.02	331	0.951	1.625	0.5853	0.0001	-	-	N.D.	N.D.	Transport and binding proteins	Carbohydrates, organic alcohols, and acids
	681501	gi|22124141	y0221	slyB	PhoP-regulated outer membrane lipoprotein	U	15504	11.12	279	0.038	0.367	0.1029	0	0.19	0.5	0.38	0	Cell envelope	Other
95	682145	gi|22124457	y0543	hmuR	hemin outer membrane receptor	OM	74241	5.06	1064	0.252	0.098	2.5998	0.0001	0.31	0.13	2.39	0	Unclassified	Role category not yet assigned
95	681445	gi|22124457	y0543	hmuR	hemin outer membrane receptor	OM	74241	5.06	1064	0.258	0.073	3.5373	0.0001	0.34	0.073	4.59	0	Unclassified	Role category not yet assigned
96	683870	gi|22124761	y0850	-	putative iron/chelate outer membrane receptor	OM	80093	6.38	57	1.247	0.287	4.3511	0.0002	5.4	2.4	2.25	0	Cell envelope	Other
96	681862	gi|22124761	y0850	-	putative iron/chelate outer membrane receptor	OM	80093	6.38	57	1.094	0.209	5.2223	0	4.37	1.65	2.64	0	Cell envelope	Other
96	1701778	gi|22124761	y0850	-	putative iron/chelate outer membrane receptor	OM	80093	6.38	57	0.76	0.127	6.0052	0	4.04	1.85	2.19	0	Cell envelope	Other
96	681443	gi|22124761	y0850	-	putative iron/chelate outer membrane receptor	OM	80093	6.38	57	1.54	0.22	6.9778	0	5.53	2.07	2.67	0	Cell envelope	Other
	681926	gi|22124938	y1031	ppiD	putative protease maturation protein	U	69849	4.95	56	0.1	0.26	0.3924	0	-	-	N.D.	N.D.	Unclassified	Role category not yet assigned
	681608	gi|22125223	y1324	ail	adhesion and invasion locus protein Ail	OM	21612	8.51	59	14.649	32.097	0.4564	0.0015	0.944	1.695	0.557	0.0001	DNA metabolism	DNA replication, recombination, and repair
97	681435	gi|22125254	y1355	-	hypothetical inner membrane protein y1355	U	22627	5.49	53	0.321	0.574	0.5602	0	0.7	0.85	0.82	0.13	Unknown function	General
98	681678	gi|22125472	y1577	fadL	long-chain fatty acid transport protein (OM receptor)	OM	45670	4.82	1008	0.218	0.495	0.4415	0.0005	0.16	0.58	0.28	0	Transport and binding proteins	Carbohydrates, organic alcohols, and acids
98	681100	gi|22125472	y1577	fadL	long-chain fatty acid transport protein (OM receptor)	OM	45670	4.82	1008	0.37	0.706	0.5279	0.0002	0.71	1.95	0.37	0	Transport and binding proteins	Carbohydrates, organic alcohols, and acids
99	681804	gi|22125527	y1632	nuoC	NADH dehydrogenase I chain C, D	CY	69070	5.83	654	0.028	0.1	0.2833	0	0.1	0.17	0.57	0.01	Energy metabolism	Aerobic
99	681962	gi|22125527	y1632	nuoC	NADH dehydrogenase I chain C, D	CY	69070	5.83	654	0.066	0.18	0.362	0	0.18	0.28	0.65	0	Energy metabolism	Aerobic
100	682213	gi|22125577	y1682	ompX	outer membrane protein X	OM	18951	5.85	389	5.65	3.08	1.8586	0	0.95	1.695	0.5572	0	Mobile and extrachromosomal element functions	Prophage functions
101	681880	gi|22125812	y1919	arnA	bifunctional UDP-glucuronic acid decarboxylase/UDP-4-amino-4-deoxy-L-arabinose formyltransferase	U	75330	5.88	346	0.237	0.112	2.1096	0.0001	0.24	-	>20	N.D.	Cellular processes	Toxin production and resistance
101	681940	gi|22125812	y1919	arnA	bifunctional UDP-glucuronic acid decarboxylase/UDP-4-amino-4-deoxy-L-arabinose formyltransferase	U	75330	5.88	346	0.345	0.048	7.1998	0	0.45	-	>20	N.D.	Cellular processes	Toxin production and resistance
101	1701892	gi|22125812	y1919	arnA	bifunctional UDP-glucuronic acid decarboxylase/UDP-4-amino-4-deoxy-L-arabinose formyltransferase	U	75330	5.88	346	0.175	0.042	4.1513	0.0007	0.22	-	>20	N.D.	Cellular processes	Toxin production and resistance
	682040	gi|22125880	y1988	tyrR	transcriptional regulator of aroF, aroG, tyrA and aromatic amino acid transport	CY	62791	5.71	103	0.232	0.089	2.6153	0	-	-	N.D.	N.D.	Transport and binding proteins	Amino acids, peptides and amines
	676947	gi|22126055	y2167	mipA	scaffolding protein interacting with murein polymerase and murein hydrolase	OM	28967	6.12	643	1.704	2.187	0.7795	0.016	2.393	4.151	0.5765	0	Unknown function	General
73	1701766	gi|22126278	y2394	ybtS	anthranilate synthase	CY	48414	5.66	1323	1.648	0.363	4.5377	0	1.19	-	>20	N.D.	Unclassified	Role category not yet assigned
75	681409	gi|22126286	y2402	ybtT	yersiniabactin thioesterase	U	24794	5.68	123	0.1	-	>20	N.D.	0.34	0.03	12.08	0	Unclassified	Role category not yet assigned
76	681234	gi|22126287	y2403	ybtE	salicyl-AMP ligase	CY	57701	5.32	1205	2.038	0.306	6.6601	0	0.85	0.12	7.06	0.005	Unclassified	Role category not yet assigned
102	681280	gi|22126288	y2404	psn	pesticin/yersiniabactin outer membrane receptor	OM	73850	5.54	148	3.931	1.027	3.8285	0	6.87	2.75	2.5	0	Unclassified	Role category not yet assigned
102	681276	gi|22126288	y2404	psn	pesticin/yersiniabactin outer membrane receptor	OM	73850	5.54	148	1.718	0.36	4.7692	0	6.63	2.93	2.26	0	Unclassified	Role category not yet assigned
102	681104	gi|22126288	y2404	psn	pesticin/yersiniabactin outer membrane receptor	OM	73850	5.54	148	6.979	1.456	4.7941	0	12.33	4.27	2.89	0	Unclassified	Role category not yet assigned
102	682054	gi|22126288	y2404	psn	pesticin/yersiniabactin outer membrane receptor	OM	73850	5.54	148	5.791	1.061	5.3876	0	11.15	3.93	2.84	0	Unclassified	Role category not yet assigned
	682974	gi|22126409	y2527	ptrB	protease II	PP	78524	4.86	472	0.13	-	>20	N.D.	-	-	N.D.	N.D.	Protein fate	Degradation of proteins, peptides, and glycopeptides
	682988	gi|22126409	y2527	ptrB	protease II	PP	78524	4.86	472	0.91	-	>20	N.D.	0.105	-	>20	N.D.	Protein fate	Degradation of proteins, peptides, and glycopeptides
103	6811112	gi|22126437	y2556	fcuA	ferrichrome receptor, TonB dependent	OM	84153	6.75	801	0.2	0.18	1.07	0.71	0.63	0.74	0.86	0.29	Transport and binding proteins	Cations and iron carrying compounds
103	1702019	gi|22126437	y2556	fcuA	ferrichrome receptor, TonB dependent	OM	84153	6.75	801	0.204	0.191	1.0721	0.6382	0.39	0.3	1.29	0.18	Transport and binding proteins	Cations and iron carrying compounds
104	1701858	gi|22126512	y2633	ysuR	outer membrane iron/siderophore receptor	OM	84014	8.81	202	0.11	0.04	2.79	0.0008	-	-	N.D.	N.D.	Transport and binding proteins	Cations and iron carrying compounds
105	681912	gi|22126613	y2735	ompA	outer membrane porin A, N-t. fragment	OM	39363	8.63	686	2.7	0.34	7.59	0	1.45	0.56	2.58	0	Cell envelope	Other
105	683942	gi|22126613	y2735	ompA	outer membrane porin A, N-t. fragment	OM	39363	8.63	686	5.046	0.697	7.2453	0	1.43	0.42	3.39	0	Cell envelope	Other
106	681421	gi|22126749	y2872	yiuR	putative iron/siderophore outer membrane receptor	OM	73978	5.94	133	0.65	0.29	2.26	0	-	-	N.D.	N.D.	Cell envelope	Other
106	681091	gi|22126749	y2872	yiuR	putative iron/siderophore outer membrane receptor	OM	73978	5.94	133	0.216	0.075	2.8964	0	-	-	N.D.	N.D.	Cell envelope	Other
107	676239	gi|22126843	y2966	ompC	outer membrane porin protein C	OM	41383	4.83	1110	2.18	1.295	1.683	0.01	10.1	21.8	0.4625	0	Cell envelope	Other
107	677430	gi|22126843	y2966	ompC	outer membrane porin protein C	OM	41383	4.83	1110	2.03	1.82	1.117	0.0967	11.5	22.3	0.517	0	Cell envelope	Other
108	681204	gi|22126857	y2980	yfaZ	hypothetical protein y2980	CM	18713	5.88	96	0.184	0.498	0.3682	0	0.2	0.69	0.24	0	Unknown function	General
108	681256	gi|22126857	y2980	yfaZ	hypothetical protein y2980	CM	18713	5.88	96	0.3	0.66	0.4591	0	0.031	1.54	0.2	0	Unknown function	General
109	682287	gi|22126860	y2983	phoE	putative outer membrane porin	OM	40664	5.53	65	-	12.165	< 0.05	N.D.	-	6.09	< 0.05	N.D.	Cell envelope	Other
109	682225	gi|22126860	y2983	phoE	putative outer membrane porin	OM	40664	5.53	65	-	14.637	< 0.05	N.D.	-	6.33	< 0.05	N.D.	Cell envelope	Other
109	681379	gi|22126860	y2983	phoE	putative outer membrane porin	OM	40664	5.53	65	-	4.249	< 0.05	N.D.	-	3.17	< 0.05	N.D.	Cell envelope	Other
109	683647	gi|22126860	y2983	phoE	putative outer membrane porin	OM	40664	5.53	65	-	9.077	< 0.05	N.D.	-	4.79	< 0.05	N.D.	Cell envelope	Other
110	681499	gi|22127548	y3674	-	putative type VI secretion system protein	U	57354	5.28	350	0.72	0.44	1.62	0.0016	-	-	N.D.	N.D.	Hypothetical proteins	Conserved
a) spot no b) spot id assigned by the analysis in Proteomweaver v.4.0; c) protein accession numbers and locus tags as listed in Y. pestis KIM genome database (NCBI); d) gene names and protein descriptions from the KIM database or conserved E. coli K12 orthologs (www.ecocyc.org), if >65 pct. sequence identity; colored backgrounds in the 'gene name' field designate iron-binding or iron storage func…
