# Supplementary material for: Proteomic analysis of iron acquisition, metabolic and regulatory responses of Yersinia pestis to iron starvation
Source: BMC Microbiol. 2010 Jan 29;10:30. doi: 10.1186/1471-2180-10-30 (PMC2835676; doi:10.1186/1471-2180-10-30)
Supplement: Additional file 3 — Comprehensive list of MS and MS2 data for Y. pestis KIM6+ proteins. For all proteins listed in the Tables 1, 2 and 3 and in the Additional File 2, MS and MS2 data were parsed from MALDI-TOFTOF and LC-nESI-LC-MS/MS datasets. [file 1471-2180-10-30-S3.XLS]

## Sheet: Sheet1
Supplemental information: Mass spectrometry data with Mascot scores for proteins and peptides (MS/MS data) for all differentially abundant Y. pestis KIM6+ proteins (+Fe vs. –Fe growth conditions)
a)		b1)	b2)	b3)	b4)	b5)		c1)	c2)	c3)	c4)	c5)
Acc. no. gi|	MALDI-MS Filename	Mascot score MALDI-MS	Peptide sequence	Start-end	Ion score	Observed m/z	LC-MS/MS Filename	Mascot score LC-MS/MS	Peptide sequence	Start-end	Ion score	Observed m/z
gi|22123937	A794B004	489	LVLDKVR	354-360	0	842.484	A412G055	2538	QVLPDK	33-38	31	699.5
			GRFEEAAR	512-519	26	935.439			FEEAAR	514-519	23	722.57
			FGLSQGTIK	246-254	26	950.505			LELGAER	502-508	29	394.759
			IQGIPADLR	90-98	46	982.543			GLHLPEK	179-185	50	397.349
			VEITGPVER	102-110	0	999.521			NQLLATR	55-61	37	408.659
			GSGPYFYLPK	216-225	52	1128.55			GRFEEAAR	512-519	42	468.684
			RVEITGPVER	101-110	27	1155.63			FGLSQGTIK	246-254	60	475.849
			HHIVGLNCGR	277-286	27	1162.57			IQGIPADLR	90-98	51	492.189
			VIDGQINLHDAVK	139-151	79	1421.75			VEITGPVER	102-110	49	500.319
			FSESRNQLLATR	50-61	0	1421.75			SLSNGQTVTK	477-486	51	518.199
			VLGSRPNQLEVSR	392-404	0	1454.79			GSGPYFYLPK	216-225	50	565.044
			VYQLKPNPAVLIAR	163-176	0	1581.94			RVEITGPVER	101-110	43	578.794
			QSVTMNKPFLSAYSR	309-323	3	1744.86			GTISYTNESGK	152-162	66	579.159
			VFMADFEDSLAPSWDK	123-138	0	1873.82			HHIVGLNCGR	277-286	33	388.642
			GALAMGGMAAFIPDKDAEK	333-351	0	1924.9			MVINALNANVK	112-122	78	602.154
			EQDKPITAAELLEPCSGER	405-423	0	2143.03			WDYIFSYIK	287-295	41	618.244
									SMLSEEIQVVK	491-501	71	632.194
									KMVINALNANVK	111-122	66	666.184
									VIDGQINLHDAVK	139-151	94	711.339
									VLGSRPNQLEVSR	392-404	44	728.269
									TSIWQWIHHQK	466-476	21	488.872
									GALAMGGMAAFIPDK	333-347	26	741.639
									VYQLKPNPAVLIAR	163-176	55	791.439
									QSVTMNKPFLSAYSR	309-323	27	864.794
									VFMADFEDSLAPSWDK	123-138	81	929.829
									GALAMGGMAAFIPDKDAEK	333-351	97	947.364
									QQLAGTELVFTQPFNAAER	14-32	115	1060.91
									EQDKPITAAELLEPCSGER	405-423	86	1072.64
gi|22123938	A997A092	661	TAEGFFR	259-265	48	827.419	A969A023	862	INNSFR	125-130	27	375.945
			EFITGDR	252-258	0	837.393			TAEGFFR	259-265	47	414.297
			INNSFRR	125-131	0	906.458			EFITGDR	252-258	34	419.237
			AGIEQAISR	268-276	26	944.489			RINNSFR	124-130	35	454.07
			VLVPTQEAIQK	203-213	59	1225.68			AGIEQAISR	268-276	76	472.978
			VQQPEFASVDR	383-393	71	1275.6			LWELLHGGSR	54-63	33	584.391
			FADAVHAQFPGK	302-313	82	1287.62			VLVPTQEAIQK	203-213	33	613.587
			RFADAVHAQFPGK	301-313	18	1443.72			VQQPEFASVDR	383-393	29	638.326
			NITRPYSAEDVIK	23-35	59	1505.77			KLWELLHGGSR	53-63	52	648.621
			GSVNPECTFAQNGAK	38-52	65	1579.69			RFADAVHAQFPGK	301-313	40	482.161
			TDADAADLLTSDCDPYDR	234-251	0	2013.8			LAADVLGVPTLLIAR	219-233	69	761.923
			GYTFASHQQEVGTGYFDK	394-411	85	2034.89			GSVNPECTFAQNGAK	38-52	24	790.104
									ADQIQWSNNIEPGSK	132-146	84	844.402
									TQQIQQLEQEWTSPR	6-20	92	936.679
									GYINCLGALTGGQALQQAK	65-83	84	982.515
									TDADAADLLTSDCDPYDR	234-251	106	1007.71
									GYTFASHQQEVGTGYFDK	394-411	60	1018.17
									NLTDQQIASFQDELSAMGYK	328-347	111	1138.15
gi|22123949	A387A038	612	VTIEHPDK	68-75	0	938.486	A412G046	2150	VTIEHPDK	68-75	56	470.089
			SFQEQLAK	339-346	50	950.484			SFQEQLAK	339-346	57	475.939
			SAVLNAITGR	378-387	31	1001.57			SAVLNAITGR	378-387	71	501.679
			GYNGLAEVGK	49-58	0	1007.51			GYNGLAEVGK	49-58	59	504.624
			DKPLGAVALK	329-338	68	1011.61			DKPLGAVALK	329-338	48	506.474
			FENGVYDAK	204-212	67	1042.48			FENGVYDAK	204-212	58	522.184
			LVIWINGDK	40-48	29	1057.59			LVIWINGDK	40-48	42	529.604
			GYNGLAEVGKK	49-59	0	1135.61			GYNGLAEVGKK	49-59	47	568.244
			TWEEIPALDK	161-170	43	1201.6			TWEEIPALDK	161-170	61	601.374
			LFPFTWDAVR	122-131	18	1251.65			QTVEAALNDAATR	388-400	102	680.579
			QTVEAALNDAATR	388-400	50	1359.69			VTIEHPDKLEEK	68-79	58	719.719
			VTIEHPDKLEEK	68-79	57	1437.76			FGGYAQSGLLAELTPSK	100-116	79	870.344
			FGGYAQSGLLAELTPSK	100-116	0	1738.9			HINADTDYSIAEAAFNK	236-252	100	940.809
			HINADTDYSIAEAAFNK	236-252	34	1879.89			GETAMTINGPWAWSNIDK	253-270	67	1004.27
			GETAMTINGPWAWSNIDK	253-270	0	1990.95			NKHINADTDYSIAEAAFNK	234-252	54	708.422
			NKHINADTDYSIAEAAFNK	234-252	0	2122.04			FPQVAATGDGPDIIFWAHDR	80-99	76	738.289
			FPQVAATGDGPDIIFWAHDR	80-99	0	2213.1
gi|22123953	A997A023	644	LGQELWK	126-132	25	873.439	B070A019	946	LGQELWK	126-132	49	437.494
			YTINNVYDVR	245-254	91	1256.58			YTINNVYDVR	245-254	55	628.789
			VIDHGAINLAEK	340-351	78	1279.65			VIDHGAINLAEK	340-351	67	640.524
			DDWESTDPAFR	152-162	0	1338.51			DDWESTDPAFR	152-162	56	670.026
			VFATYANWDEK	433-443	39	1343.57			VFATYANWDEK	433-443	46	672.409
			LGNECETYAELK	114-125	0	1426.6			LGNECETYAELK	114-125	67	713.962
			ADTQEGYSLAPNASK	275-289	93	1551.67			ADTQEGYSLAPNASK	275-289	81	776.423
			NSESGGSSAWIDNQR	226-240	130	1607.66			NLIESLPGSTIWAGK	170-184	64	793.541
			WGYSDTTGVAQDGTIGTNSR	444-463	98	2085.9			NSESGGSSAWIDNQR	226-240	99	804.524
									WTPIMSTLLEAGYDNVK	384-400	78	969.826
									DGVMLTAEHTQSLMGGFNK	290-308	65	1026.51
									WGYSDTTGVAQDGTIGTNSR	444-463	103	1043.53
									SGIGWTASGGEQQCFQTTGAQSK	89-111	70	796.233
gi|22123968	A389A030	620	GAIFGLTR	368-375	20	834.489	A572A071	991	VERPAIR	436-442	27	420.754
			VERPAIR	436-442	1	840.508			TKEWDDR	202-208	39	475.499
			TMMFNIR	195-201	0	944.434			DWEEHDE	501-507	25	480.369
			TKEWDDR	202-208	0	949.476			EGLEEYIR	124-131	26	1008.43
			EGLEEYIR	124-131	45	1008.51			GVNSNHIIR	376-384	47	505.894
			GVNSNHIIR	376-384	0	1009.53			ARDWEEHDE	499-507	40	594.219
			EFTQIYPK	40-47	33	1025.53			ATLESIAYQTR	385-395	82	627.044
			KEGLEEYIR	123-131	0	1136.61			VHVTDYTNASR	184-194	57	632.024
			WILDNVEGAR	149-158	29	1172.62			DVLDAMQADSGAR	396-408	49	683.154
			ARDWEEHDE	499-507	14	1186.49			YIVALDQGTTSSR	11-23	86	706.239
			ATLESIAYQTR	385-395	51	1252.66			LIGDATDSEYFATK	328-341	55	766.034
			VHVTDYTNASR	184-194	39	1262.63			KYIVALDQGTTSSR	10-23	102	770.064
			EFRPGIETTER	475-485	10	1334.68			HNTGLVVDPYFSGTK	132-146	85	817.769
			DVLDAMQADSGAR	396-408	7	1364.62			AMLPEVRPSSEIYGK	218-232	56	847.044
			YIVALDQGTTSSR	11-23	39	1410.74			AVVLDHNANIVSVSQR	24-39	86	861.849
			LIGDATDSEYFATK	328-341	49	1530.75			AGINSDEIAGIGITNQR	73-89	111	865.224
			KYIVALDQGTTSSR	10-23	0	1538.83
			HNTGLVVDPYFSGTK	132-146	36	1634.83
			AMLPEVRPSSEIYGK	218-232	0	1692.88
			AVVLDHNANIVSVSQR	24-39	0	1721.95
			AGINSDEIAGIGITNQR	73-89	9	1728.9
gi|22124057	A578A051	441	ISSFAELR	330-337	26	922.497	A578A051	1077	DIAELR	432-437	20	716.4
			AFNIDAQR	291-298	29	934.471			LPEEFK	74-79	30	762.36
			VKDIAELR	430-437	0	943.553			IADSDNLR	164-171	67	903.43
			GAFVSEVLPK	299-308	0	1046.58			ISSFAELR	330-337	54	922.46
			KISSFAELR	329-337	11	1050.59			AFNIDAQR	291-298	56	468.024
			FFFGPNAPSGK	80-90	65	1168.57			VKDIAELR	430-437	40	943.47
			GEDNIYLLIR	454-463	22	1205.66			DDVIIAVNR	419-427	39	507.934
			AGIKPGDVLISVDGK	314-328	0	1468.84			GSEMTADIAK	281-290	47	519.959
			AGIKPGDVLISVDGKK	314-329	0	1596.94			GSPAAQSGLQK	408-418	61	522.434
			DEQTDIALLQLTDAK	143-157	0	1673.86			GAFVSEVLPK	299-308	32	1047.52
			GYILTNNHVINNADK	110-124	59	1685.86			KISSFAELR	329-337	48	526.434
			VLPAVVSVHVSGSQAQQQR	55-73	12	1990.05			FFFGPNAPSGK	80-90	45	585.044
			GSPAAQSGLQKDDVIIAVNR	408-427	13	2039.09			GEDNIYLLIR	454-463	54	603.304
			LLGRDEQTDIALLQLTDAK	139-157	0	2113.15			AGIKPGDVLISVDGK	314-328	81	1468.62
			SGLNLEGLENFIQTDASINR	200-219	0	2191.09			DEQTDIALLQLTDAK	143-157	73	838.034
									GYILTNNHVINNADK	110-124	53	843.674
									LPEEFKFFFGPNAPSGK	74-90	40	638.259
									VLPAVVSVHVSGSQAQQQR	55-73	102	995.719
									ESSRPFEGLGSGVIINAEK	91-109	36	664.318
									GSPAAQSGLQKDDVIIAVNR	408-427	98	1020.2
									LLGRDEQTDIALLQLTDAK	139-157	41	705.225
gi|22124141	B035A054	123	SGTVTVSPR	149-157	0	903.483	B035A054	398	VIIASDR	142-148	27	773.413
			SEGVQLEIR	110-118	17	1030.56			SGTVTVSPR	149-157	48	452.365
			DDGSNIVVVQAQGPTR	120-135	0	1655.84			SEGVQLEIR	110-118	76	515.161
			RDDGSNIVVVQAQGPTR	119-135	43	1811.95			DDGSNIVVVQAQGPTR	120-135	77	828.52
			GNSLATAGGAVAGGVAGQGIQSAMNR	84-109	0	2315.19			RDDGSNIVVVQAQGPTR	119-135	57	604.984
									GNSLATAGGAVAGGVAGQGIQSAMNR	84-109	116	1166.42
gi|22124148	A594A003	587	NQAWTGR	289-295	0	832.334	A594A003	1601	DPQNLAR	381-387	48	407.324
			QNFQVAR	235-241	0	862.378			FENIDGK	271-277	45	822.34
			VPFHIINESTEK	154-165	72	1413.64			NQAWTGR	289-295	34	832.46
			IAFSDDNVGKPVEK	357-370	0	1518.68			VLEFDVK	282-288	41	425.304
			KVPFHIINESTEK	153-165	0	1541.73			CFSQIAK	344-350	42	853.52
			SPDNPTLTLPGAPDGK	219-234	21	1579.7			QNFQVAR	235-241	24	432.269
			VLAVFETQVDGNVVK	204-218	0	1617.78			VSALGSVAAK	66-75	65	452.049
			QPNEADDNEFILLDVK	428-443	83	1859.79			ACAAGAPTDK	334-343	57	481.469
			NGNVTPLQTVFLHDPDK	136-152	70	1894.86			FENIDGKR	271-278	42	490.114
			VSYIDLLNIKDPQNLAR	371-387	0	1971.97			VSYIDLLNIK	371-380	30	1178.53
			LTGIGLPISGQPLQGHSGIK	80-99	79	1972.99			GFEGMAVSPDGSK	244-256	70	649.384
			NGNVTPLQTVFLHDPDKK	136-153	69	2022.94			VPFHIINESTEK	154-165	67	1413.56
			HMPDGTYWVLTDNGFGSK	100-117	0	2040.8			SKGFEGMAVSPDGSK	242-256	61	757.014
			ANSPDAMLYLNHYNIDFK	118-135	10	2141.88			IAFSDDNVGKPVEK	357-370	72	759.649
									KVPFHIINESTEK	153-165	75	771.564
									SPDNPTLTLPGAPDGK	219-234	102	790.969
									VLAVFETQVDGNVVK	204-218	48	810.039
									STVATPSDAPTDLQQSGK	42-59	77	901.969
									DNGEGTADKACAAGAPTDK	325-343	59	924.544
									QPNEADDNEFILLDVK	428-443	40	930.654
									NGNVTPLQTVFLHDPDK	136-152	78	948.444
									LTGIGLPISGQPLQGHSGIK	80-99	68	987.529
									HMPDGTYWVLTDNGFGSK	100-117	60	1020.8
gi|22124209	A804A049	128	VVVTLLGGTLR	103-113	44	1127.74	A412F072	486	VVVTLLGGTLR	103-113	102	564.484
			EGLFEGASQSGTLLILR	12-28	0	1791.01			WVASDAFDGNNCVTPEK	86-102	69	955.599
			WVASDAFDGNNCVTPEK	86-102	36	1909.9
			FDDKEGLFEGASQSGTLLILR	8-28	0	2296.27
gi|22124212	A389C046	242	EVDSIIR	95-101	0	831.467	A425A034	2299	TENIGAR	387-393	40	381.119
			LHTVLER	395-401	0	867.513			EGQLDDK	165-171	25	403.084
			RAVAIALR	25-32	0	869.562			DLTDAAVK	102-109	39	832.49
			LANAPFIK	73-80	0	873.524			LHTVLER	395-401	40	434.409
			LVNPEELK	233-240	0	941.537			RAVAIALR	25-32	34	435.824
			AEELAEER	123-130	0	946.457			LANAPFIK	73-80	40	437.724
			FTEVGYVGK	86-94	0	999.526			LVNPEELK	233-240	46	471.399
			GQTSGPDVSR	265-274	0	1003.49			AEELAEER	123-130	66	474.059
			LLIEEEAAK	224-232	0	1015.58			FTEVGYVGK	86-94	48	500.634
			RLHTVLER	394-401	0	1023.62			GQTSGPDVSR	265-274	58	502.534
			MQLNEELR	38-45	0	1048.52			LLIEEEAAK	224-232	52	508.459
			RGQTSGPDVSR	264-274	0	1159.6			RLHTVLER	394-401	39	512.249
			RMQLNEELR	37-45	0	1204.63			MQLNEELR	38-45	52	524.354
			NILMIGPTGVGK	52-63	0	1215.69			ILDVLIPPAK	131-140	62	539.959
			YRAEELAEER	121-130	0	1265.63			RGQTSGPDVSR	264-274	46	580.744
			IAEAAWQVNER	376-386	0	1286.67			RMQLNEELR	37-45	53	594.654
			KIAEAAWQVNER	375-386	0	1414.77			NILMIGPTGVGK	52-63	72	600.599
			HLDELVADEDLSR	428-440	0	1511.76			YRAEELAEER	121-130	54	632.734
			VELQALTTDDFER	330-342	0	1536.78			IAEAAWQVNER	376-386	50	644.174
			ALMATEGVTIEFTR	357-370	0	1554.81			KIAEAAWQVNER	375-386	92	707.544
			ILTEPSASLTEQYK	343-356	0	1579.85			HLDELVADEDLSR	428-440	77	756.569
			EIVSELDSHIIGQDK	8-22	0	1682.89			DLLPLVEGCTVSTK	280-293	92	766.664
			NNWGVPDESQEPSATR	141-156	0	1786.83			VELQALTTDDFER	330-342	62	769.394
			QQAIDAVEQHGIVFIDEIDK	241-260	0	2268.19			ILTEPSASLTEQYK	343-356	93	790.614
			SEMTPREIVSELDSHIIGQDK	2-22	0	2383.98			EIVSELDSHIIGQDK	8-22	41	561.859
									MQLNEELRHEVTPK	38-51	26	581.029
									NNWGVPDESQEPSATR	141-156	86	894.569
gi|22124237	A647B043	93	YEQLAEAIR	282-290	0	1092.49	A625C022	510	ATSLETLR	221-228	41	446.419
			GRYEQLAEAIR	280-290	0	1305.6			MAPSLEQAI	297-305	30	975.39
			DLEYLVALAEFR	5-16	0	1438.66			LDCAILALVK	141-150	74	558.529
			TIALVYRPGSPLR	267-279	0	1442.75			VEMHELAGEK	181-190	38	579.859
			KLEDELGIMLLER	38-50	0	1574.74			GRYEQLAEAIR	280-290	43	653.559
			KVLFTQAGLLLVEQAK	54-69	0	1757.93			TIALVYRPGSPLR	267-279	38	722.054
			AADSCHVSQPTLSGQIR	21-37	0	1826.77			ERVEMHELAGEK	179-190	49	722.499
			NMVAAGSGITLLPALAVPNER	229-249	0	2110			KLEDELGIMLLER	38-50	89	788.069
									VLFTQAGLLLVEQAK	55-69	94	815.704
									AADSCHVSQPTLSGQIR	21-37	78	914.214
									NMVAAGSGITLLPALAVPNER	229-249	110	1056.18
gi|22124254	A623A015	217	HREHMQR	78-84	0	993.489	A389E091	794	EQVLSR	263-268	25	731.53
			AGGNYLSSLLVGSEAR	185-200	65	1593.89			DMGLEVR	256-262	46	418.309
			MPVSQSVDELMEACR	94-108	17	1751.87			SVDGIQVGIGK	291-301	81	537.069
			IQQAFFGLFTGETEDK	309-324	0	1830.99			AGGNYLSSLLVGSEAR	185-200	107	797.659
			DGILFTPPFTSSALPGITR	229-247	30	1990.18			MPVSQSVDELMEACR	94-108	80	892.874
			ADYIWFNGEMVPWAEAK	30-46	0	2043.05			DGILFTPPFTSSALPGITR	229-247	49	996.189
			VHVMSHALHYGTSVFEGVR	47-65	0	2126.19
			KADYIWFNGEMVPWAEAK	29-46	0	2155.17
gi|22124307	A389A001	413	EVLPVVK	84-90	22	783.503	A412G061	1475	QAILAK	11-16	44	643.49
			FREMIAR	17-23	4	938.506			EVLPVVK	84-90	48	392.554
			EPIIGGGAGTGLSAK	25-39	49	1327.76			EPIIGGGAGTGLSAK	25-39	78	664.699
			LPTEIALTDTTQK	262-274	118	1430.81			LPTEIALTDTTQK	262-274	97	716.224
			REPIIGGGAGTGLSAK	24-39	76	1483.87			REPIIGGGAGTGLSAK	24-39	96	742.864
			LADCVPLINDWAAAAK	204-219	29	1727.93			LADCVPLINDWAAAAK	204-219	69	864.999
			CEEAGGIDLIVIYNSGR	40-56	0	1865.96			ANLEETGMGYGLEVEMIR	137-154	81	1023.08
			ANLEETGMGYGLEVEMIR	137-154	20	2044			GSLAGLLAYGNANDIVVDMAK	63-83	87	1054.78
			GSLAGLLAYGNANDIVVDMAK	63-83	0	2108.13			ALGFSGVQNFPTVGLIDGNFR	116-136	59	1105.67
			ALGFSGVQNFPTVGLIDGNFR	116-136	0	2209.22
gi|22124425	A385A001	328	NVVVFQR	218-224	25	861.511	A385A001	1090	NVDEALK	203-209	34	788.43
			TLFGDHER	478-485	19	974.49			LSQVVDK	344-350	50	394.734
			GMYFSGDGAR	496-505	0	1076.47			NPAITSIK	210-217	33	843.52
			LVITADEGIR	184-193	0	1086.65			ALMAEGDK	365-372	43	425.859
			VDDVLNVSGHR	518-528	11	1210.65			NVVVFQR	218-224	25	431.219
			TGNASYWEDGR	225-235	0	1255.57			TLFGDHER	478-485	25	487.334
			FEQTYFSTFK	486-495	51	1297.65			GMYFSGDGAR	496-505	56	538.909
			NTSFDPGHVSIR	59-70	0	1329.69			LVITADEGIR	184-193	84	543.659
			VNILYTAPTAIR	353-364	0	1331.77			VDDVLNVSGHR	518-528	74	606.404
			IAEAAVVGVPHNIK	544-557	11	1417.86			TGNASYWEDGR	225-235	72	628.539
			RDEDGYYWITGR	506-517	27	1530.75			FEQTYFSTFK	486-495	61	649.664
			GDQTAIIWEGDDPNQSK	92-108	37	1873.92			NTSFDPGHVSIR	59-70	56	664.684
									VNILYTAPTAIR	353-364	37	666.789
									LLEEKQSMQTPS	643-654	26	704.164
									IAEAAVVGVPHNIK	544-557	57	709.694
									ALMAEGDKAIEGTK	365-378	25	484.159
									LGTAEIESALVAHPK	529-543	51	512.862
									NVDEALKNPAITSIK	203-217	73	807.204
									QLHHDVCQFANVLK	114-127	23	570.742
									HPIPAAIAEHALITPEK	9-25	50	603.288
									GDQTAIIWEGDDPNQSK	92-108	68	937.984
									IGAVHSVIFGGFSPDAVAGR	157-176	45	653.435
									IATGDTSNLGDTSTLADPSVVEK	620-642	37	764.759
									YQHYYQQSVQNPDEFWGEQGK	26-46	60	878.062
gi|22124455	A543B069	105	LPDVGYMR	65-72	26	966.463	B106E016	230	LIEDYQQR	141-148	54	533.017
			LIEDYQQR	141-148	29	1064.53			LPGMALTPAGK	235-245	63	536.551
			LPGMALTPAGK	235-245	0	1071.58			AAGGSNAMQGFSR	187-199	85	635.529
			AAGGSNAMQGFSR	187-199	0	1269.56			INAVATALHQTEK	125-137	80	698.598
gi|22124456	A590A2025	175	NTYAVHEQVGR	70-80	0	1273.52	A704C049	989	NTYAVHEQVGR	70-80	88	636.724
			TEGQPEQNQWR	322-332	0	1372.5			ALLAALESVGEVK	53-65	64	1299.65
			AMTDVHQFFQLLK	191-203	0	1593.67			GCVQIFTGLIEK	251-262	79	683.035
			VTPHNEWINVFNQR	263-276	48	1753.73			TEGQPEQNQWR	322-332	59	687.121
			HSIQFFDHQGDALHK	124-138	31	1779.71			NASLYQQYVQAK	2-13	85	707.041
			DLATLMGISEAELTHSR	23-39	0	1843.78			MNASLYQQYVQAK	1-13	80	780.675
			YENQHLNGHAGLILNPR	81-97	0	1945.84			AMTDVHQFFQLLK	191-203	20	532.295
			LFLNQWASAFTLTEETR	103-119	0	2026.87			VTPHNEWINVFNQR	263-276	88	877.45
									HSIQFFDHQGDALHK	124-138	63	890.703
									DLATLMGISEAELTHSR	23-39	129	922.76
									YENQHLNGHAGLILNPR	81-97	80	973.766
gi|22124457	B156A033	389	VSYFDTK	512-518	0	859.408	B067A043	1109	DIGNIR	217-222	30	687.323
			DLPVSILAGTR	394-404	31	1141.65			DYISTR	521-526	32	377.77
			QGVLTLVDGVR	111-121	0	1156.66			RIEIVR	141-146	31	393.44
			QVPGLTVTGSGR	86-97	19	1171.64			VSYFDTK	512-518	42	430.511
			YYNNSAIEPK	258-267	47	1198.57			AKDYISTR	519-526	37	477.414
			APTMGEMYNDSK	449-460	0	1375.54			TNGQDVVMR	98-106	46	518.405
			TDDLDGILSFGTR	204-216	0	1409.69			DLPVSILAGTR	394-404	46	571.336
			EYYTPQGIPQDGR	654-666	45	1523.71			QGVLTLVDGVR	111-121	75	579.484
			HSTDTMVVTATGNER	41-55	0	1634.75			QVPGLTVTGSGR	86-97	23	586.727
			QEQTPGGATESFPQAK	363-378	43	1675.8			APTMGEMYNDSK	449-460	59	680.433
			NPQTSAPSSTNVMTNR	268-283	0	1720.79			EQTTEGVKLENR	330-341	58	702.394
			YDNYSGSSDGYADVDADK	405-422	0	1941.78			TALFNWDLAYNR	555-566	55	495.426
			QGTDTGHLNSTFLDPALVK	122-140	0	2014.04			EYYTPQGIPQDGR	654-666	53	762.494
			VYSSAATGDHSFGLGASAFGR	183-203	0	2057.98			HSTDTMVVTATGNER	41-55	89	817.959
			VSSSTPQAGYGVNDFYVSYK	614-633	28	2169.04			QEQTPGGATESFPQAK	363-378	93	838.571
									NPQTSAPSSTNVMTNR	268-283	67	574.53
									VDMQAMTTTSVNIDQAK	527-543	90	943.356
									QSNGFNAPNDETISNVLAK	223-241	82	1010.3
									VYSSAATGDHSFGLGASAFGR	183-203	111	1029.59
									VSSSTPQAGYGVNDFYVSYK	614-633	74	1085.28
									YDNYSGSSDGYADVDADKWSSR	405-426	89	820.165
gi|22124462	A805A056	330	LHVFTLNK	250-257	68	971.563	A704A050	379	EYLNQR	242-247	20	822.498
			EIMQIIEK	78-85	0	1019.54			EMENIFK	17-23	23	926.729
			EEIDWNER	146-153	14	1090.47			LHVFTLNK	250-257	42	971.492
			TSLYPDFHK	131-139	37	1107.54			EIMQIIEK	78-85	26	1019.47
			KLSFEMNSAK	4-13	0	1170.58			ENIGIEIIR	229-237	30	1056.62
			EREIMQIIEK	76-85	0	1304.69			TSLYPDFHK	131-139	25	1107.47
			TDVPLIPHITINNK	61-74	27	1574.91			KLSFEMNSAK	4-13	52	585.883
			FTSSNSIDYPLWIK	202-215	26	1670.85			NEKEMENIFK	14-23	43	649.614
			TDVPLIPHITINNKK	61-75	0	1702.85			EREIMQIIEK	76-85	38	652.912
			ETTEVKEEIDWNER	140-153	0	1777.85			TDVPLIPHITINNK	61-74	69	787.546
			SNSNEDKENIGIEIIR	222-237	0	1830.95			FTSSNSIDYPLWIK	202-215	94	836.043
			EKTDVPLIPHITINNK	59-74	0	1831.99			ETTEVKEEIDWNER	140-153	63	889.446
									SNSNEDKENIGIEIIR	222-237	80	916.257
									ERPFTPSIMPLGNFSFIEK	183-201	43	1113.81
gi|22124473	A387A033	274	HNAEWK	165-170	46	784.361	A412G040	1508	GGNVSLSK	10-17	45	381.454
			LPLIPADVDK	97-106	0	1080.63			HNAEWK	165-170	36	393.084
			HNAEWKFR	165-172	0	1087.58			LPLIPADVDK	97-106	42	540.974
			TGEGEGDDESLK	83-94	0	1236.53			TGEGEGDDESLK	83-94	84	619.094
			LVNDDNGVEIAR	133-144	77	1314.68			LVNDDNGVEIAR	133-144	65	658.374
			QSFGQVANAFIR	121-132	13	1337.71			QSFGQVANAFIR	121-132	70	669.744
			SSDGSVMHTGDNR	70-82	10	1378.58			SSDGSVMHTGDNR	70-82	45	682.209
			NDADFIFYNNLK	58-69	23	1473.72			IVFVVTIHDAQAR	107-119	34	490.685
			VRNDADFIFYNNLK	56-69	0	1728.9			NDADFIFYNNLK	58-69	69	737.719
									TGEGEGDDESLKIK	83-96	69	739.674
									RQSFGQVANAFIR	120-132	56	748.029
									VRNDADFIFYNNLK	56-69	81	865.324
									EAPTMTNVLIGLGWDAR	18-34	70	930.654
									AVGQGYAGGLSSVCAQYGINAS	173-194	110	1065.73
									YDLSEDASTETAMLFGELYR	145-164	99	1164.43
gi|22124474	A804A010	629	VVNEDNSAEIAR	131-142	77	1316.68	A385A015	1725	AVSLVK	2-7	33	616.43
			QNFGMVSNSFMR	119-130	0	1449.66			KVPADVK	97-103	31	378.994
			IIFSVTIYDAEAR	105-117	100	1497.84			GGNVSLTK	8-15	49	388.344
			VSPCGSVVHQGDNR	67-80	3	1511.79			NNDEWK	163-168	28	403.434
			KQNFGMVSNSFMR	118-130	0	1577.76			TGAGDGDDEQIK	81-92	72	603.359
			VLSDQHFIFFNNK	54-66	91	1608.86			VVNEDNSAEIAR	131-142	74	659.074
			IIFSVTIYDAEARK	105-118	0	1625.93			AVSLVKGGNVSLTK	2-15	52	686.979
			TGAGDGDDEQIKIDLK	81-96	0	1674.87			QNFGMVSNSFMR	119-130	56	725.529
			EAPTMNIAVVGLGWDAR	16-32	13	1815.96			IIFSVTIYDAEAR	105-117	93	749.814
			AVGQGFAGGLSALASQHGVSV	171-191	116	1913.04			VSPCGSVVHQGDNR	67-80	89	756.624
			VTDGSEFDLDASVFMVGENGK	33-53	35	2233.07			KQNFGMVSNSFMR	118-130	50	526.678
			FDLSEDASTETAMIFGELYR	143-162	0	2311.11			VLSDQHFIFFNNK	54-66	79	805.074
									TGAGDGDDEQIKIDLK	81-96	86	838.224
									AVGQGFAGGLSALASQHGVSV	171-191	68	957.164
									VTDGSEFDLDASVFMVGENGK	33-53	105	1117.22
									FDLSEDASTETAMIFGELYR	143-162	29	771.252
gi|22124522	A425B035	373	IRPLHDR	3-9	24	906.519	A647A010	803	IRPLHDR	3-9	26	454.05
			GEVLAVGNGR	38-47	45	971.511			GEVLAVGNGR	38-47	59	486.261
			SAGGIVLTGTAAGK	21-34	38	1202.66			SAGGIVLTGTAAGK	21-34	94	601.857
			STRGEVLAVGNGR	35-47	0	1315.69			ILDNGEIKPLDVK	48-60	65	727.747
			ILDNGEIKPLDVK	48-60	69	1453.81			VGDVVIFNDGYGVK	61-74	84	741.356
			VGDVVIFNDGYGVK	61-74	132	1481.76
gi|22124531	A969D050	167	YMELGPR	282-288	0	881.434	B314A008	1111	IALISK	33-38	35	644.398
			VAGEQAALR	406-414	0	914.506			LSNLMK	437-442	23	721.395
			KEDGSVNVR	107-115	0	1003.53			YPQIQR	147-152	22	804.465
			GDVVYLDLR	310-318	11	1049.58			TWFAADK	125-131	32	419.947
			LPFICELAK	329-337	0	1090.59			DDVNFLK	544-550	30	851.389
			ANAVIMATGGAGR	186-198	0	1204.62			IEYSDVK	564-570	36	427.349
			GVVAMNMMEGTR	170-181	0	1343.6			TPELMQK	469-475	39	431.963
			VSQAFWHEWR	291-300	0	1345.67			EDGSVNVR	108-115	61	438.424
			HTLAFHTPGGAPR	551-563	0	1361.73			YMELGPR	282-288	24	881.387
			LGSNSLAELVVFGR	392-405	18	1461.83			GEGGILVNK	250-258	36	443.817
			GLFAVGECSSVGLHGANR	374-391	0	1830.94			VAGEQAALR	406-414	72	457.975
			YLQDYGMGPETPLGEPK	263-279	0	1910.94			LDEGCTER	536-543	58	490.155
			FDEHFVLDILVDEGQAR	153-169	0	2003.08			KEDGSVNVR	107-115	46	502.371
									GDVVYLDLR	310-318	37	525.335
									QEGTENWSK	443-451	21	540.031
									ANAVIMATGGAGR	186-198	79	594.997
									VYGGEATAQDAK	580-591	83	605.516
									AAIAAAEANPQLK	20-32	78	634.421
									GVVAMNMMEGTR	170-181	73	664.501
									VSQAFWHEWR	291-300	35	673.224
									HTLAFHTPGGAPR	551-563	51	681.421
									LGSNSLAELVVFGR	392-405	36	731.121
									DEMGLSMEEGCGIYR	454-468	68	890.347
									GLFAVGECSSVGLHGANR	374-391	47	610.713
									YLQDYGMGPETPLGEPK	263-279	59	637.987
									IRDEMGLSMEEGCGIYR	452-468	58	683.455
gi|22124561	B106E027	265	LFGSIGTR	90-97	29	850.466	B106E027	821	LPNGVLR	117-123	30	768.497
			NVEFFEAR	43-50	40	1011.47			LFGSIGTR	90-97	36	426.029
			LADVLAAAEAR	58-68	30	1099.6			NFLVPQGK	28-35	35	902.428
			KNVEFFEAR	42-50	0	1139.56			LNVVVVPEA	142-150	39	939.384
			INELVSVTISSK	72-83	0	1289.71			MQVILLDK	1-8	26	487.678
			VANLGSLGDQVNVK	9-22	0	1413.75			NVEFFEAR	43-50	36	1011.51
			DIADAVTAAGVEVAK	98-112	0	1429.74			LADVLAAAEAR	58-68	102	550.54
			TAGEHEVHFQVHSDVFAK	124-141	55	2037.96			KNVEFFEAR	42-50	50	570.602
									INELVSVTISSK	72-83	88	645.422
									VANLGSLGDQVNVK	9-22	84	707.611
									DIADAVTAAGVEVAK	98-112	126	715.71
									TAGEHEVHFQVHSDVFAK	124-141	53	680.346
gi|22124577	A805A010	393	LVAVPHSK	106-113	0	850.531	A424A077	527	DLETGK	144-149	37	662.46
			CRPVGVLK	88-95	13	928.557			LVAVPHSK	106-113	40	426.289
			HFFEHYK	137-143	38	1007.5			SLNQVPAGK	2-10	51	457.414
			ETGSLFVDR	36-44	0	1023.54			CRPVGVLK	88-95	24	465.254
			AEILSSFER	164-172	68	1051.57			HFFEHYK	137-143	29	504.459
			VDGWEDAAAAK	153-163	79	1132.57			ETGSLFVDR	36-44	64	512.409
			LTKEYDHVK	114-122	0	1132.57			AEILSSFER	164-172	57	526.749
			DVQDLPELLK	123-132	17	1169.68			MSLNQVPAGK	1-10	32	531.024
			YEIDKETGSLFVDR	31-44	60	1671.89			MTDEAGEDAK	96-105	46	534.074
									VDGWEDAAAAK	153-163	69	567.104
									DVQDLPELLK	123-132	53	585.634
									YEIDKETGSLFVDR	31-44	38	558.185
gi|22124582	A385A053	488	FGLSLVR	234-240	33	791.467	A385A053	2170	AGVYDK	135-140	24	652.46
			DIELGEK	302-308	0	803.405			KAGVYDK	134-140	27	391.129
			NLVEQIAR	100-107	59	942.53			FGLSLVR	234-240	50	396.424
			SNTFVAELK	154-162	49	1008.53			DIELGEK	302-308	53	803.5
			FFAQPILLGK	263-272	71	1133.67			NLVEQIAR	100-107	48	471.959
			LFGITTLDTIR	143-153	17	1249.72			SNTFVAELK	154-162	62	504.864
			IQNAGTEVVEAK	206-217	0	1258.67			FFAQPILLGK	263-272	52	567.684
			SDLFNVNAGIVR	88-99	21	1304.7			LFGITTLDTIR	143-153	72	625.404
			AGGGSATLSMGQAAAR	218-233	0	1405.69			IQNAGTEVVEAK	206-217	79	629.859
			RIQNAGTEVVEAK	205-217	0	1414.78			SDLFNVNAGIVR	88-99	71	653.014
			ALQGESNVVECSYVEGDGK	241-259	89	2040.94			RIQNAGTEVVEAK	205-217	77	708.114
									AGGGSATLSMGQAAAR	218-233	60	711.504
									NKLFGITTLDTIR	141-153	30	745.954
									ALQGESNVVECSYVEGDGK	241-259	83	1021.39
									LSAFEQQALENMLDVLHK	284-301	54	701.798
gi|22124684	A969D010	361	AGFLAAIAK	65-73	0	861.504	A412F057	2707	NIFSGR	572-577	22	693.39
			LWVAPPTK	735-742	0	911.519			GFSLAQK	381-387	40	375.999
			TDVLLDEVR	332-340	0	1059.56			LLDQHK	723-728	31	377.614
			WMIAEGYGDR	629-638	13	1213.52			IPLIVGR	345-351	41	384.629
			VPPGVDEAAYVK	53-64	56	1244.64			GGGVVLGSK	269-277	61	387.334
			GEAHSPLITAEK	74-85	0	1252.65			LTVTVFK	166-172	32	403.664
			ESLGLPVSDVFR	359-370	50	1318.7			SAAGCTIK	603-610	48	404.494
			FKGEMQPGITLR	536-547	0	1392.73			KNIFSGR	571-577	35	411.374
			VEQAFELADASAER	589-602	49	1535.74			MLEEYR	1-6	23	420.839
			RHDTGEVLATFELK	318-331	0	1615.84			TAEDTYR	836-842	42	428.419
			YLNFDQLSQYTDK	843-855	55	1634.77			AGFLAAIAK	65-73	66	431.274
			MLLPDTVGTGGDSHTR	486-501	10	1672.8			QIEELNK	222-228	34	437.454
			GFPLAYVGDVVGTGSSR	230-246	0	1681.85			LLSDVANSK	693-701	45	946.51
									MLEEYRK	1-7	38	484.869
									ADGVIFQTAV	856-865	23	1020.44
									GEMQPGITLR	538-547	44	559.559
									SAAGCTIKLDK	603-613	40	581.719
									WMIAEGYGDR	629-638	66	599.914
									VPPGVDEAAYVK	53-64	80	622.959
									GEAHSPLITAEK	74-85	51	627.184
									ILEIEGLPELK	578-588	61	627.594
									VADGATVVSTSTR	779-791	94	632.634
									ESLGLPVSDVFR	359-370	58	660.174
									WMIAEGYGDRR	629-639	23	452.002
									FKGEMQPGITLR	536-547	46	697.154
									EGIHPDQPGSVGPIK	207-221	42	511.375
									VEQAFELADASAER	589-602	109	768.359
									MTSVGSQDTTGPMTR	408-422	97	793.154
									RHDTGEVLATFELK	318-331	40	539.655
									YLNFDQLSQYTDK	843-855	89	818.229
									MLLPDTVGTGGDSHTR	486-501	71	837.409
									APITEYLQSNVVLLK	614-628	98	844.574
									IEIPGCSLCMGNQAR	764-778	78	853.694
									ACGVAGVRPGEYCEPK	392-407	56	875.724
									LPTPDEYQTYMAQVDK	820-835	63	950.249
									MDAAQLTEEGYYSVFGK	743-759	102	963.409
									LNMGDVIDIFPYQGEVR	301-317	56	991.779
gi|22124714							A629C028	76	LLISDEENPNLK	26-37	76	693.059
gi|22124728	A842A018	244	INESLPQGNGK	47-57	6	1156.62	A578A050	695	INESLPQGNGK	47-57	58	578.949
			TGVHLGPYNDK	119-129	69	1200.63			TGVHLGPYNDK	119-129	62	1200.47
			AVPALAAGGHLDPNK	104-118	65	1430.82			AVPALAAGGHLDPNK	104-118	76	716.074
			GHLGDLPGLVVNADGTATYPVLAPR	130-154	0	2503.4			GHLGDLPGLVVNADGTATYPVLAPR	130-154	68	835.359
			AVPALAAGGHLDPNKTGVHLGPYNDK	104-129	0	2612.42			QHALMIHAGGDNYSDHPMPLGGGGAR	163-188	36	892.575
			QHALMIHAGGDNYSDHPMPLGGGGAR	163-188	8	2691.3
			LSTLLLPVILYSSATLAANMAGMNDK	3-28	0	2707.32
gi|22124731	A997A062	332	LAELGAQR	186-193	27	857.471	B067A073	531	EGVLTR	535-540	28	674.362
			IDLAWSR	541-547	0	860.445			YAALSR	359-364	32	680.356
			SGGASGYLADR	445-455	0	1053.48			YDIDGR	437-442	27	738.269
			NTPFVDMVR	384-392	21	1078.52			IYVQDK	553-558	31	383.458
			QQVVATLQAK	213-222	0	1085.62			AFMQQR	496-501	34	390.852
			VFIEHNDNFR	464-473	71	1290.61			LAELGAQR	186-193	50	429.449
			HIEIDLGDSGLR	285-296	45	1324.68			RLAEQLR	91-97	42	443.487
			TAPLTAQLSVQQK	261-273	88	1384.76			LEVDGDIR	456-463	31	458.983
			VDADVEYQVQAQQWR	198-212	0	1834.87			SGGASGYLADR	445-455	79	527.396
									NTPFVDMVR	384-392	61	547.706
									VFIEHNDNFR	464-473	66	645.849
									HIEIDLGDSGLR	285-296	52	663.011
									TAPLTAQLSVQQK	261-273	32	693.191
									SGGASGYLADRLEVDGDIR	445-463	79	651.128
									LLVVVASTQGEGEPAEEAVALHK	125-147	69	783.48
									LSETAFAVFGLGDTSYEHFCQAGK	157-180	81	879.171
									VPAQSTAPTQFIAPTQSTTPAAAAITSGGTTTVSPYSK	223-260	54	1236.72
gi|22124740	A804B033	171	IGHGFDVHK	6-14	61	1009.55	A389E022	283	IGHGFDVHK	6-14	22	505.239
			MAPHIPQMR	110-118	0	1112.58			MAPHIPQMR	110-118	24	556.974
			LFPDTDPAFK	65-74	19	1150.62			LFPDTDPAFK	65-74	30	576.009
			ATTTEQLGFTGR	136-147	30	1281.69			ATTTEQLGFTGR	136-147	72	641.399
			FGENGSGPLIIGGVR	15-29	0	1472.85			FGENGSGPLIIGGVR	15-29	69	737.164
gi|22124761	B067A012	712	LLDSLALTYGAR	430-441	63	1292.69	B070A006	1505	GGVSTGYK	470-477	25	385.109
			FTQNYANLSAANK	634-646	89	1441.68			ITLGNDNR	323-330	45	451.881
			YDNSANQLGTIGAR	296-309	61	1479.69			GGYEDTLR	310-317	44	455.836
			EAAASISVISQNELR	73-87	27	1587.81			TGGLDISIR	113-121	71	466.421
			GMPSAYTLILVDGIR	122-136	8	1621.83			NTNIILDSK	372-380	64	1017.3
			LITNASVPQGSGLAGEK	351-367	0	1641.85			KITLGNDNR	322-330	55	515.756
			YEYQTTFGGHISPR	442-455	77	1655.75			VESSNTGVELSR	247-258	63	639.401
			AYLVWDAQDNWTVK	456-469	0	1708.81			LLDSLALTYGAR	430-441	79	647.077
			DVTLNGAVNNLLDKDFTR	673-690	46	2005			FTQNYANLSAANK	634-646	79	721.382
			FSFYSSGPAVEDQLGLSLR	218-236	0	2072.99			YDNSANQLGTIGAR	296-309	73	740.739
			GPMSTLYGSDAIGGVVNIITK	170-190	0	2109.06			DVTLNGAVNNLLDK	673-686	65	496.196
			LDFGTWNSSLSYNQTENIGR	331-350	49	2302.05			EAAASISVISQNELR	73-87	79	794.683
			NYNDLAQALSDVEGVDVNSSTGK	90-112	0	2396.06			GMPSAYTLILVDGIR	122-136	90	811.468
			AWASSATLEHTFQENTAFGDSSK	195-217	0	2485.09			LITNASVPQGSGLAGEK	351-367	65	821.45
			TPTLAQLHNGISGVTGQGTITTIGNPK	478-504	48	2676.41			YEYQTTFGGHISPR	442-455	81	828.495
			THIFAVGNGTTTAGDYFTSSQSTAGYVVPGR	691-721	26	3162.48			INSVSIDNTTSTYTNVGK	540-557	68	957.561
									GPMSTLYGSDAIGGVVNIITK	170-190	67	698.375
									TPTLAQLHNGISGVTGQGTITTIGNPK	478-504	62	892.866
gi|22124763	A623A014	432	EGWYGDTSR	103-111	40	1070.46	A839A047	591	EGWYGDTSR	103-111	30	535.749
			MYFVGEPSVR	112-121	43	1184.59			MYFVGEPSVR	112-121	57	600.887
			IHSPAEIEMAR	6-16	44	1253.65			IHSPAEIEMAR	6-16	45	635.254
			LCHDYIVNELK	45-55	50	1403.73			LCHDYIVNELK	45-55	45	702.164
			VIPANIGYHGYTR	56-68	74	1460.81			VIPANIGYHGYTR	56-68	59	731.042
			AATSVLSDGWTVVTK	212-226	0	1534.86			AATSVLSDGWTVVTK	212-226	74	768.063
			LVDITYQSMVAGIK	125-138	0	1537.88			LVDITYQSMVAGIK	125-138	100	777.418
			RLVDITYQSMVAGIK	124-138	0	1694			TVCTSVNHVVCHGIPSDK	69-86	34	671.001
			TVCTSVNHVVCHGIPSDK	69-86	0	2010.05
			TVCTSVNHVVCHGIPSDKK	69-87	10	2138.16
			VLEMIKPYVLAGITTDEIDR	25-44	0	2292.35
gi|22124765	A589A002	207	YFAHDVR	293-299	30	907.387	A415C041	1545	FLFVTK	180-185	22	754.53
			YIPEHLR	345-351	30	927.449			LEQNPGK	338-344	25	393.369
			AFLVEKMR	210-217	0	1009.53			KGIWLEK	331-337	25	437.794
			ELSQYPVSTR	373-382	0	1179.55			YFAHDVR	293-299	48	454.429
			DHPIYYAGPAK	416-426	0	1231.55			YIPEHLR	345-351	30	464.589
			VWTGGNDAEALSR	121-133	0	1375.6			HSTEGQVVK	352-360	46	493.194
			GVYNTFIEDNLR	134-145	18	1440.66			TYLYQETK	193-200	41	1045.56
			IDLNRPMPEILK	361-372	0	1454.72			LSLSGTIIVGR	383-393	56	558.219
			HVSVAQFEGHDILK	28-41	0	1579.75			SQQVTDACHK	467-476	49	587.594
			TPEGYASGSLGPTTAGR	427-443	0	1621.71			ELSQYPVSTR	373-382	59	590.554
			YYDGLPTEGNEHGQAFR	252-268	0	1953.8			DHPIYYAGPAK	416-426	54	616.484
									YSQNAALDMYK	146-156	72	660.629
									LDNGEGLPQYIK	404-415	76	674.164
									GNDFFQQIQAAK	531-542	57	684.179
									VWTGGNDAEALSR	121-133	71	688.659
									GVYNTFIEDNLR	134-145	64	721.184
									IDLNRPMPEILK	361-372	21	486.005
									EDDTEYYLVSDK	16-27	70	739.084
									HVSVAQFEGHDILK	28-41	51	527.675
									TPEGYASGSLGPTTAGR	427-443	115	811.719
									QVAAILDDPEASENDK	69-84	84	858.184
									SNKPFHYQDPFPLK	2-15	28	573.725
									HGASCPVGMGVSCSADR	306-322	68	588.959
									GILPTCQDTGTAIIMGK	100-116	67	896.769
									EVNTGTNLPAQIDLYSTEGEEYK	157-179	63	1286.47
gi|22124780	A705B086	63	AIPPKLEGK	37-45	0	952.565	A412E047	626	NTYHSR	93-98	29	389.134
			SVGEVINIR	84-92	0	986.554			NAALDAQK	29-36	52	830.48
			KSVGEVINIR	83-92	0	1114.65			VITSSLEK	19-26	54	439.099
			AEDSPEIKDYR	46-56	0	1322.64			AEDSPEIK	46-53	32	888.44
			QWAEEGNIQEVK	71-82	0	1430.7			AIPPKLEGK	37-45	29	477.324
									SVGEVINIR	84-92	58	494.014
									KSVGEVINIR	83-92	67	558.139
									MRNAALDAQK	27-36	21	567.419
									AEDSPEIKDYR	46-56	71	662.124
									HGFDLLIEQIDK	57-68	77	714.624
									QWAEEGNIQEVK	71-82	70	716.139
									QWAEEGNIQEVKK	71-83	66	779.994
									TKQWAEEGNIQEVK	69-82	89	830.754
gi|22124781	B035B005	535	GGADGGQQR	129-137	0	845.39	A842A031	1187	VDPEYK	394-399	28	375.843
			AHGAASPEK	283-291	0	867.427			VMNLDR	740-745	26	382.389
			FVHDFTK	729-735	45	893.442			LLWPIK	156-161	32	769.377
			SLDLSPLR	51-58	15	900.507			NYYDAK	603-608	34	773.347
			YLGDEVPK	434-441	0	920.462			TLGFAGGR	189-196	20	389.961
			TDSFYLPK	43-50	0	970.471			HEWVLTK	348-354	36	456.917
			TLDLEAVKK	79-87	0	1016.59			YLGDEVPK	434-441	51	460.847
			TAWASASTFR	483-492	0	1097.54			TDSFYLPK	43-50	55	486.105
			FLENPEEFK	405-413	37	1152.56			VLDVNSGGSK	641-650	46	488.271
			DFNYAQQFK	70-78	63	1160.54			TLDLEAVKK	79-87	63	508.856
			AEGYFDGYDR	682-691	52	1192.49			TAWASASTFR	483-492	57	549.34
			LHNIESNPYGK	59-69	90	1271.64			FLENPEEFK	405-413	49	576.878
			NTLSPIASLIDR	610-621	0	1299.74			DFNYAQQFK	70-78	46	581.176
			AEGYFDGYDRK	682-692	26	1320.6			MAWHGAGTYR	114-123	43	583.351
			AGYSISIPFTPGR	566-578	35	1365.73			AEGYFDGYDR	682-691	48	596.897
			MIDSADISELKDK	457-469	0	1480.73			AVAEVYASDDAK	715-726	84	620.003
									SPAGAWQWKPK	355-365	31	419.544
									LHNIESNPYGK	59-69	55	636.412
									NTLSPIASLIDR	610-621	85	650.28
									AEGYFDGYDRK	682-692	43	660.887
									AGYSISIPFTPGR	566-578	37	683.059
									NAANVVPDATDPTK	366-379	75	706.982
									RNTLSPIASLIDR	609-621	59	728.337
									MIDSADISELKDK	457-469	70	741.043
									AVAEVYASDDAKEK	715-728	89	748.492
									FEPLNSWPDNANLDK	138-152	77	880.494
									MAMNDEETVALIAGGHTFGK	263-282	49	703.631
gi|22124793	A543B077	306	VIADHIR	283-289	30	823.496	A415B055	2655	GSLVNDK	586-592	28	732.51
			ETFFYK	328-333	29	834.41			ELQQLK	745-750	29	379.804
			TEEEQFAR	362-369	29	1009.48			YDDQVR	649-654	25	795.47
			DVFLGLDKR	49-57	0	1062.62			HGNMLGAK	320-327	46	414.584
			QAFLDFFHSK	10-19	77	1239.64			TMVDDLK	788-794	37	419.444
			HNDLENVGYTAR	75-86	40	1388.69			TGDIGLFR	674-681	54	440.159
			LTGDTLDGETAFR	385-397	18	1395.71			GAMALFGEK	640-648	65	470.219
			VDEAGFEQAMEAQR	420-433	0	1580.74			GDIHNLADK	723-731	51	491.964
			SCAFLISDGVIPSNENR	290-306	17	1878.95			TEEEQFAR	362-369	45	505.494
									DVFLGLDKR	49-57	40	531.929
									NVLGEHVAQK	576-585	50	547.989
									GLALLDDELSK	374-384	51	587.659
									ILTESGTAAGIR	682-693	101	594.854
									QQQAMVEQVLK	351-361	61	659.679
									LVEDLVNEQIR	611-621	86	664.394
									LLVSQLDNVEPK	773-784	80	678.094
									NATATFSVTDTQK	514-526	70	692.549
									HNDLENVGYTAR	75-86	61	694.804
									LTGDTLDGETAFR	385-397	68	698.659
									VNHSVEALVDVVR	544-556	65	719.509
									TPFYGESGGQVGDK	496-509	78	721.634
									AGELIADIAQQVGGK	828-842	86	735.969
									ESSGFGADYNSLIR	438-451	67	758.629
									LNHSATHLLHAALR	562-575	40	518.892
									VDEAGFEQAMEAQR	420-433	76	799.184
									DQQAAQESASLSSSAK	751-766	92	804.754
									LVAPLIAVMGPAAAELK	334-350	86	840.639
									NMPVQTEVMELDAAK	623-637	63	854.694
									TPFYGESGGQVGDKGELK	496-513	58	935.289
									SCAFLISDGVIPSNENR	290-306	73	940.254
									FDFSHFEAMKPEQIR	596-610	28	633.285
									LYDTYGFPVDLTADVCR	398-414	79	1003.33
									VLTMGDFSTELCGGTHASR	655-673	33	685.968
									ELQQLKDQQAAQESASLSSSAK	745-766	45	783.509
gi|22124798	A704A029	223	INHNEELALPK	153-163	33	1277.67	A389E015	670	LTELHI	166-171	29	725.36
			TPHGDEITVFDLR	27-39	55	1499.74			FCVPNK	40-45	26	382.939
			PLLDSFTVDHTIMK	2-15	17	1632.82			AAMADVLK	106-113	59	418.079
			GIHTLEHLFAGFMR	52-65	0	1644.81			EKLTELHI	164-171	23	492.169
			TGFYMSLIGTPDEQR	85-99	30	1714.8			DILDRDVR	145-152	36	501.619
			DHLNGDGVEIIDISPMGCR	66-84	13	2113.95			INHNEELALPK	153-163	45	639.439
									TPHGDEITVFDLR	27-39	38	750.669
									PLLDSFTVDHTIMK	2-15	101	817.069
									TGFYMSLIGTPDEQR	85-99	63	866.384
gi|22124869							A565A060	694	AGLDNVPATK	123-132	34	985.44
									AVATQQPLAGK	417-427	87	542.294
									VATTQNVTVR	407-416	63	545.169
									LNNTYPQYVR	311-320	44	634.594
									WEDLELLYADK	178-188	56	698.089
									VYITKPSYDSTK	163-174	51	701.609
									VTLTVTNNQGVQSR	428-441	63	759.159
									WENTTAHNPAYMK	150-162	51	790.009
									TLITPDENGHMQLR	136-149	73	821.149
									KTLITPDENGHMQLR	135-149	64	590.725
									AVATQQPLAGKVTLTVTNNQGVQSR	417-441	57	861.035
gi|22124871	A385A086	80	VSVFGFR	274-280	0	811.457	A385A086	814	DYLEPK	223-228	27	764.67
			FGANVAVR	281-288	0	833.474			VSVFGFR	274-280	35	406.504
			LGYLEPQR	289-296	0	975.542			FGANVAVR	281-288	79	417.479
			FKHPETSTLVR	21-31	0	1314.76			LGYLEPQR	289-296	54	488.584
			GDELSEQAEVLSNR	148-161	0	1546.78			FKHPETSTLVR	21-31	37	439.165
			KVPDMYMDVMASR	319-331	0	1590.74			VPDMYMDVMASR	320-331	22	731.224
									GIDPLEIEEVLSR	66-78	59	735.739
									GDELSEQAEVLSNR	148-161	71	774.139
									LLAIPSKPLYENFHR	393-407	21	600.335
									AEHSNNELLDTVVGYR	84-99	69	606.722
									LGMADSTDETLNTEMNR	332-348	84	965.634
gi|22124895	A387A080	443	GSFLIDK	127-133	19	779.434	A412B024	1439	MVLVTR	1-6	27	718.48
			YEEFQK	61-66	42	843.402			GSFLIDK	127-133	51	390.454
			NIDEMIR	150-156	26	890.457			YEEFQK	61-66	36	843.42
			YLSENASK	192-199	0	911.465			NIDEMIR	150-156	47	890.63
			YPMVADIK	100-107	63	936.5			YLSENASK	192-199	34	911.52
			YEEFQKR	61-67	0	999.514			YPMVADIK	100-107	48	469.069
			YLSENASKL	192-200	0	1024.55			YEEFQKR	61-67	33	500.599
			AGMGASPDGVAK	180-191	0	1060.54			YLSENASKL	192-200	48	513.234
			YPMVADIKR	100-108	0	1092.62			AGMGASPDGVAK	180-191	63	530.159
			SQIVNDLPIGR	139-149	51	1211.71			YPMVADIKR	100-108	63	546.939
			AYGIEHPDAGVALR	113-126	77	1468.81			SQIVNDLPIGR	139-149	64	606.669
			TVDALQFHEEHGEVCPAQWEK	157-177	0	2510.22			AYGIEHPDAGVALR	113-126	68	735.244
									QAPDFTAAAVLGNGEIVENFNLK	7-29	66	806.785
									TVDALQFHEEHGEVCPAQWEK	157-177	51	837.845
gi|22124938	A757A078	422	SSVGYLIVR	346-354	48	993.586	A757A078	1391	LATLDLK	195-201	35	773.372
			NYSVIQFK	272-279	0	998.545			STDIISR	305-311	40	791.395
			AQQTGWFTR	415-423	31	1094.55			GQLSDVIK	338-345	54	430.344
			HNFIAPEQMK	223-232	45	1230.6			AALDELKK	286-293	61	444.455
			AEQQARVDGEK	497-507	0	1230.6			GADFAVIAK	294-302	67	446.266
			DQPVYGLSQDR	556-566	27	1277.63			SAGISFGEK	523-531	60	448.443
			ALDAYYALQQK	382-392	0	1283.68			AAANNVVLK	7-15	54	450.474
			VTDEELQAYYDQNK	209-222	48	1715.8			DQISELVK	486-493	39	466.701
			QIPDFQTGEHFDNNR	123-137	76	1817.84			VNDQDISR	45-52	42	946.403
			IDGHKPEGIEPFDQVR	470-485	28	1836.95			SSYTQPER	263-270	57	484.432
			LVGENGSAGSNSEVITVDGDR	444-464	0	2076.01			SSVGYLIVR	346-354	73	497.317
			LGEQFSVLAANEGYMQQLR	70-88	0	2170.09			NYSVIQFK	272-279	49	998.39
									IGPAEQQQPQ	619-628	58	548.396
									SSYTQPERR	263-271	28	562.384
									LGLTVSDEQVK	108-118	61	595.054
									QQLINQQLLK	158-167	49	613.585
									HNFIAPEQMK	223-232	35	616.035
									DQPVYGLSQDR	556-566	38	639.611
									ALDAYYALQQK	382-392	64	642.556
									AQLEQAMQSER	53-63	64	654.043
									QGNIVLIELLSVTPGK	567-582	107	840.499
									VTDEELQAYYDQNK	209-222	81	858.656
									QIPDFQTGEHFDNNR	123-137	33	607.058
									IDGHKPEGIEPFDQVR	470-485	40	612.972
									LVGENGSAGSNSEVITVDGDR	444-464	108	1038.73
									NNGGELGWLEPETTPDEVK	312-330	86	1043.15
									VNDAATSDNESLASAEEVAGTK	393-414	108	1090.67
									MQEESVSMIFDALMANLHK	595-613	52	748.304
									YLALINQLGYTPEQFAQLQR	138-157	57	789.881
gi|22124971	A585A022	710	AQALWTR	230-236	18	845.461	A705A023	2316	AFQSVSK	479-485	46	383.957
			EILQDSR	337-343	0	860.447			MNQLLTA	618-624	43	790.335
			ALEPFVER	507-514	28	960.516			GFQSEVK	10-16	20	398.068
			GTEITLHLR	175-183	14	1039.59			AQALWTR	230-236	23	845.543
			SSPHLELFR	443-451	71	1085.58			EILQDSR	337-343	37	860.481
			GIEVLLLSDR	454-463	0	1114.65			VLQMLEK	356-362	40	439.232
			AFLESIGSDQAK	106-117	0	1265.65			ALEPFVER	507-514	27	960.448
			GTLEDPNQFIR	606-616	64	1289.65			RVLQMLEK	355-362	38	509.217
			LFAAAGQQAPEVK	553-565	50	1329.72			GTEITLHLR	175-183	53	520.83
			TLTLSDNGIGMTR	77-89	0	1394.7			AEISDDEYK	239-247	49	1069.87
			EGEDEYLDDWR	184-194	50	1426.58			SSPHLELFR	443-451	24	1085.58
			IYYITADSYAAAK	430-442	17	1449.73			GIEVLLLSDR	454-463	84	557.75
			ELISNASDAADKLR	36-49	0	1502.79			ELISNASDAADK	36-47	53	617.551
			GLIDSNDLPLNVSR	323-336	38	1512.81			GKAEISDDEYK	237-247	66	628.011
			YIFELNPDHGLVK	566-578	30	1544.82			AFLESIGSDQAK	106-117	85	633.625
			YSDHIALPVEIQVK	202-215	0	1611.88			DEVIDNLGTIAK	90-101	94	644.221
			LADEENPEQQEAEK	493-506	0	1629.74			GTLEDPNQFIR	606-616	35	1289.58
			ALSNPELFEGDGELR	52-66	54	1646.81			NEEDGTVTWEK	216-226	61	654.301
			DEVIDNLGTIAKSGTK	90-105	0	1660.83			LFAAAGQQAPEVK	553-565	76	665.79
			QLLHLMIHSLYSNK	17-30	0	1712.92			TLTLSDNGIGMTR	77-89	74	698.195
			HIAHDFTDPLSWSHNR	252-267	0	1932.92			EGEDEYLDDWR	184-194	53	713.892
			VFIMDEAEQFMPNYLR	304-319	0	2034.96			IYYITADSYAAAK	430-442	57	725.965
			FASTHTDSSAQTVSLEDYVSR	402-422	25	2301.07			ELISNASDAADKLR	36-49	86	751.966
									GLIDSNDLPLNVSR	323-336	103	756.887
									YIFELNPDHGLVK	566-578	71	772.998
									EGPAEDGSNKETIAK	384-398	59	773.668
									YSDHIALPVEIQVK	202-215	60	806.842
									LADEENPEQQEAEK	493-506	101	814.763
									ALSNPELFEGDGELR	52-66	99	824.025
									IDEWMMSYLTEFEGK	464-478	74	956.4
									VFIMDEAEQFMPNYLR	304-319	97	1018.26
									LTDTPAIVTTDADEMSTQMAK	532-552	101	1120.39
									FASTHTDSSAQTVSLEDYVSR	402-422	121	1151.52
gi|22125032	A705B008	379	NAGIALIR	415-422	0	827.542	A415B027	2324	LEDALK	762-767	37	688.3
			LKPEFAK	768-774	0	832.514			AATIVAR	735-741	22	701.5
			RLVTLPQGLK	405-414	0	1124.74			LPLTFPK	539-545	36	408.464
			LDRPEQELK	645-653	9	1127.64			DVVLAALK	302-309	39	828.46
			VASAFHQQNK	478-487	0	1129.61			LKPEFAK	768-774	26	417.069
			VAGAAGSTLAIPR	58-70	0	1183.72			NTSGIDTK	624-631	52	418.294
			QIVNEIISDR	196-205	0	1186.68			LGAGPTGGEK	87-96	56	443.984
			HFAANNQETR	185-194	17	1187.6			NILNVVIK	324-331	35	912.57
			DIHAETPLIVK	704-714	51	1235.74			VGGAIGDEAK	120-129	54	916.48
			VASAFHQQNKK	478-488	0	1257.71			VSLSAGEEK	658-666	45	919.51
			AAQQSDIALISIGR	441-454	0	1442.84			LVTLPQGLK	406-414	51	484.909
			TVIYGEGIYVGYR	562-574	18	1489.82			NDAHTLPIK	366-374	49	505.084
			EVVQLYVHDNASR	632-644	18	1529.82			LGAGPTGGEKR	87-97	61	522.114
			LEDSPSFGNYPGNAK	547-561	0	1595.79			VSLSAGEEKR	658-667	72	538.639
			SGELTQDQIDENIR	310-323	8	1617.83			GGNDLNMPGGR	276-286	79	552.429
			TPDDSLFLTPNTDPK	287-301	0	1660.86			RLVTLPQGLK	405-414	34	562.594
			RLEDSPSFGNYPGNAK	546-561	0	1751.9			LDRPEQELK	645-653	30	564.719
			QIGDQALDEPVNQPALTK	423-440	0	1937.07			VASAFHQQNK	478-487	58	565.374
			ALHEIYFPGFEYAMEK	206-221	0	1961			AFSYYDEDK	676-684	52	569.479
									VAGAAGSTLAIPR	58-70	101	592.644
									HFAANNQETR	185-194	51	594.614
									QIAADSMVLLK	355-365	78	603.124
									DIHAETPLIVK	704-714	37	618.729
									VASAFHQQNKK	478-488	36	629.589
									KVASAFHQQNK	477-487	56	629.679
									AAFVSGTGMNNAEK	44-57	77	699.124
									LKQEILQEINSL	782-793	48	714.594
									AAQQSDIALISIGR	441-454	63	722.354
									TVIYGEGIYVGYR	562-574	87	745.619
									EVVQLYVHDNASR	632-644	79	765.684
									LEDSPSFGNYPGNAK	547-561	62	798.974
									SGELTQDQIDENIR	310-323	81	809.759
									LGIPQIVFADGPVGVR	71-86	75	819.749
									TPDDSLFLTPNTDPK	287-301	67	831.249
									YSMAMHPDEVAMIK	463-476	57	836.374
									RLEDSPSFGNYPGNAK	546-561	94	876.949
									EAESIPSVIAAMTLEEK	27-43	68	917.704
									NGDAAMMPEPVDHSALAR	337-354	53	638.965
									QIGDQALDEPVNQPALTK	423-440	65	969.279
									DVVLAALKSGELTQDQIDENIR	302-323	65	809.668
gi|22125087	A425B017	392	LHMGHVR	48-54	0	849.428	A415B064	2169	DWGVSR	419-424	24	719.45
			DWEFATK	345-351	0	896.4			LLNLVVG	854-860	40	727.46
			LAFDHTAK	676-683	0	902.456			VTDDVGR	712-718	46	381.379
			LVALGVGQR	403-411	0	912.544			VIYVPGK	847-853	40	775.5
			VTDDVGRR	712-719	0	917.457			YGADTVR	637-643	44	391.439
			YLDGVTVR	838-845	14	922.482			LHMGHVR	48-54	33	433.344
			AGQEHLVAK	829-837	0	952.503			LAFDHTAK	676-683	45	451.804
			LRDWGVSR	417-424	0	988.515			LVALGVGQR	403-411	61	457.114
			TTVNGIPGLR	476-485	0	1027.57			YLDGVTVR	838-845	48	461.344
			EIPQWFIK	187-194	0	1060.56			AGQEHLVAK	829-837	35	477.089
			APQETEQDR	739-747	0	1073.47			LVVVQVNGK	801-809	46	478.729
			NYTIGDVISR	55-64	11	1137.58			LRDWGVSR	417-424	38	495.259
			ERAGQEHLVAK	827-837	0	1237.65			TTVNGIPGLR	476-485	48	514.499
			LLGFGYDWDR	114-123	0	1241.58			EIPQWFIK	187-194	29	531.149
			ALMQEALLAVVR	748-759	0	1313.75			APQETEQDR	739-747	53	537.369
			DAGLVDSDEPAKR	550-562	0	1372.66			NYTIGDVISR	55-64	60	569.514
			IWVSPVDAIVER	584-595	18	1383.75			WEQWFFTK	135-142	49	586.749
			LGRAPQETEQDR	736-747	0	1399.74			KEIPQWFIK	186-194	33	595.259
			EIATCKPDYYR	124-134	0	1415.69			VAEAEMATMEK	290-300	85	605.614
			ITVPADATEQQVR	814-826	18	1427.74			DAGLVDSDEPAK	550-561	63	608.999
			SKNNGIDPQVMVEK	623-636	0	1574.77			ERAGQEHLVAK	827-837	30	413.628
			YYCLSMLPYPSGR	35-47	0	1622.72			LLGFGYDWDR	114-123	55	621.189
			GMATGLYAIHPLTGEK	302-317	0	1658.85			ALMQEALLAVVR	748-759	64	657.664
			AVDAEGHELVYAGMSK	604-619	0	1676.81			NNGIDPQVMVEK	625-636	50	680.529
			GAVKPLDIASLTEEQK	684-699	0	1698.91			VAEAEMATMEKK	290-301	39	457.498
			ITVPADATEQQVRER	814-828	0	1712.93			DAGLVDSDEPAKR	550-562	53	458.659
			SEGVDIVFDVVDSEEK	227-242	0	1766.83			IWVSPVDAIVER	584-595	78	692.764
			QTFNTAIAAVMELMNK	720-735	0	1813.87			EIATCKPDYYR	124-134	40	708.664
			NNTAPAPWTYDNIEYMK	93-109	0	2043.91			ITVPADATEQQVR	814-826	83	714.704
			ETDTFDTFMESSWYYAR	486-502	0	2164.88			SKNNGIDPQVMVEK	623-636	63	788.274
			LLCQGMVLADAFYYTGNNGER	563-583	0	2408.08			YYCLSMLPYPSGR	35-47	67	804.134
			GTLFNSGEFDGLNHEDGFNAIADK	379-402	0	2568.14			AVDAEGHELVYAGMSK	604-619	77	839.194
			MQEQYRPEDIETQVQLHWQEK	1-21	0	2731.26			GAVKPLDIASLTEEQK	684-699	89	850.314
									KGMATGLYAIHPLTGEK	301-317	33	601.875
									NNTAPAPWTYDNIEYMK	93-109	70	1022.79
									NVLQPIGWDAFGLPAEGAAVK	72-92	59	718.512
									GTLFNSGEFDGLNHEDGFNAIADK	379-402	50	857.168
gi|22125092	A389A042	419	DNMNMR	178-183	0	812.308	A417A090	2512	TLESGR	196-201	29	662.51
			DHGDSFR	189-195	43	833.365			NPIPPK	275-280	44	665.48
			LIPITSQNR	93-101	54	1041.62			KNDPAFK	243-249	43	819.53
			NNGVIVVGHR	41-50	49	1064.61			DHGDSFR	189-195	40	833.45
			ADTAIDTLQK	29-38	0	1075.57			DFKDLAGK	150-157	40	446.884
			ELNAPNLEVK	83-92	18	1126.62			LIPITSQNR	93-101	50	521.569
			TIATAQTTGVAEK	255-267	0	1290.71			NNGVIVVGHR	41-50	71	533.129
			LNEKDNMNMR	174-183	0	1296.58			ADTAIDTLQK	29-38	72	538.344
			DNMNMRIISAK	178-188	0	1308.68			ELNAPNLEVK	83-92	43	564.299
			NLNMNFALSDEMK	281-293	23	1558.7			KELNAPNLEVK	82-92	46	419.102
			AVAFMMDDALLAGER	202-216	0	1641.78			LNEKDNMNMR	174-183	28	641.129
			ESSVPFSYYDNQQK	51-64	104	1691.77			TIATAQTTGVAEK	255-267	96	646.024
			QQQAAFSNTIFVVGTR	124-139	17	1766.93			VKNNGVIVVGHR	39-50	46	431.318
			VVGYSQDYSNLIVDAIR	65-81	0	1911.99			NLNMNFALSDEMK	281-293	85	780.129
									AVVVTSGTTSEVLLNK	158-173	56	809.169
									AVAFMMDDALLAGER	202-216	99	821.644
									ESSVPFSYYDNQQK	51-64	70	846.734
									QQQAAFSNTIFVVGTR	124-139	81	884.299
									VVGYSQDYSNLIVDAIR	65-81	98	956.709
									VVGYSQDYSNLIVDAIRK	65-82	27	680.592
									IPLLQNGTFDFECGSTTNNLER	102-123	97	1263.94
gi|22125110							A704D079	133	VIEFSNESIESLQR	99-112	82	826.185
									LTNHSLYLYGHCETGNCR	122-139	57	732.793
									SVFELTQQHHHDHLICLDCGK	78-98	38	859.045
gi|22125111							A629C026	384	DIIEPR	107-112	32	742.33
									QPELTNER	149-156	31	494.024
									EVAEVHDIAK	29-38	66	555.899
									QISEELNLSEIIG	163-175	21	1444.63
									GLADDDHFIGLAIDEDR	132-148	107	936.504
									ATVGIFFGSDTGNTENIAK	2-20	97	972.069
									MATVGIFFGSDTGNTENIAK	1-20	113	1045.35
									GLADDDHFIGLAIDEDRQPELTNER	132-156	64	947.509
gi|22125121	A804A005	667	LFDANNDGK	143-151	69	993.497	A839A021	1597	LFSIMK	274-279	39	377.917
			LGYDVQPTK	55-63	0	1020.57			LFDANNDGK	143-151	50	497.369
			WAEANPAAAK	264-273	0	1028.55			LGYDVQPTK	55-63	77	510.967
			LSINDVNAQNMR	280-291	41	1390.73			WAEANPAAAK	264-273	50	515.152
			MHSGESSDADIER	292-304	23	1449.65			KWAEANPAAAK	263-273	62	579.032
			TADQYNITNVAQLK	123-136	93	1578.87			TAAEAANSQTAQ	323-334	114	581.861
			DVVWLQVPFSSLPDK	223-237	0	1729.99			LSINDVNAQNMR	280-291	73	688.091
			QGNYIEGLAQGYLIDK	106-121	0	1781.98			MHSGESSDADIER	292-304	64	725.414
			QGNYIEGLAQGYLIDKK	106-122	0	1910.08			TADQYNITNVAQLK	123-136	79	789.597
			TADQYNITNVAQLKDPK	123-139	52	1919.07			DVVWLQVPFSSLPDK	223-237	60	865.965
			HVNGWINAHQATFDGWVK	305-322	103	2080.1			QGNYIEGLAQGYLIDK	106-121	100	891.599
			ADLTGCNPGWGCEAPINHQIK	152-172	39	2338.17			QGNYIEGLAQGYLIDKK	106-122	57	637.601
			GITVQPLQSTISEETFQTSLVNK	28-50	0	2520.43			TADQYNITNVAQLKDPK	123-139	72	960.377
			TIDTQLSNGANYGFPPSVMHIVANK	238-262	0	2690.44			HVNGWINAHQATFDGWVK	305-322	60	694.028
			AYGLSDTVTHNQGNYAAMIADTITR	173-197	22	2699.39			ADLTGCNPGWGCEAPINHQIK	152-172	69	780.465
									TIDTQLSNGANYGFPPSVMHIVANK	238-262	66	897.811
									AYGLSDTVTHNQGNYAAMIADTITR	173-197	69	900.527
gi|22125124	A704B007	561	NVVKPITR	2-9	0	926.592	A590A034	529	NVVKPITR	2-9	25	926.53
			ISAINWNK	10-17	0	945.53			DLEVWNR	23-29	34	930.87
			FLHYNANK	257-264	42	1006.53			ISAINWNK	10-17	27	945.38
			LTNTADLIR	182-190	0	1016.59			FLHYNANK	257-264	37	504.029
			MNVVKPITR	1-9	0	1057.63			LTNTADLIR	182-190	63	509.064
			WSEDNGPLQK	128-137	52	1173.58			MNVVKPITR	1-9	35	537.519
			LTSNFWLPEK	30-39	39	1234.68			KFLHYNANK	256-264	42	567.969
			DEAVHGYYIGYK	195-206	34	1414.7			WSEDNGPLQK	128-137	36	1173.44
			IEDDKDLEVWNR	18-29	74	1531.79			LTSNFWLPEK	30-39	25	1234.49
			ISAINWNKIEDDK	10-22	0	1545.8			AVNTEDEDWDF	313-323	38	1340.27
			ADIISQHYHNDDPLK	139-153	25	1765.91			DEAVHGYYIGYK	195-206	72	708.104
			KADIISQHYHNDDPLK	138-153	9	1894.01			IEDDKDLEVWNR	18-29	85	766.554
			ADIISQHYHNDDPLKK	139-154	0	1894.01			ADIISQHYHNDDPLK	139-153	48	883.864
			LIIRDEAVHGYYIGYK	191-206	0	1910.08			KADIISQHYHNDDPLK	138-153	43	947.659
			YTEDLYDHVGWTEDVK	240-255	0	1969.95			LIIRDEAVHGYYIGYK	191-206	68	955.659
			YTEDLYDHVGWTEDVKK	240-256	36	2098.04			YTEDLYDHVGWTEDVK	240-255	68	985.724
									YTEDLYDHVGWTEDVKK	240-256	75	1049.7
gi|22125125							A689C077	513	SVPSIEK	455-461	26	759.37
									FLDTKR	271-276	22	390.529
									EVGAPIKR	218-225	20	435.539
									IQFDKDR	34-40	44	461.364
									ASNQLAIER	510-518	56	501.399
									SINSALQLSK	195-204	43	1060.5
									ELVEEIISGR	149-158	74	573.019
									IEDNMESIGR	185-194	77	590.569
									GLTAVSEMSNIR	443-454	63	647.454
									GFDESDYASGAFFSK	524-538	84	814.869
									MLEDAFSYANQLGAR	239-253	64	852.004
									VCMVALTLATGNQTLAR	132-148	120	918.384
									QMALEGTEVEGCVSCSL	700-716	68	943.374
gi|22125182	A625A026	400	YPQLTIR	116-122	60	890.573	A647A046	521	TFTESL	145-150	29	697.353
			FNSLTPEQQR	130-139	62	1219.71			DTLEDAVK	104-111	42	446.005
			EVPLEVQPTVR	79-89	77	1266.81			YPQLTIR	116-122	39	446.199
			NPEKYPQLTIR	112-122	28	1358.86			FNSLTPEQQR	130-139	44	610.511
			VEGGQHLNVNVLSR	90-103	45	1521.95			EVPLEVQPTVR	79-89	51	634.134
			SGYAEDQIVPTSELGEIEYR	59-78	45	2256.25			DTLEDAVKNPEK	104-115	65	679.723
									VEGGQHLNVNVLSR	90-103	70	761.913
									SGYAEDQIVPTSELGEIEYR	59-78	108	1128.8
gi|22125223	B035A001	708	VGTWMLGAGYR	183-193	69	1210.62	B037A003	1867	LIDGDFK	101-107	36	404.155
			FSSIFGQSESR	138-148	91	1244.61			GFEESVDGFK	91-100	58	1114.25
			YYSVTAGPVFR	108-118	74	1259.66			VGTWMLGAGYR	183-193	96	605.993
			RGFEESVDGFK	90-100	54	1270.63			FSSIFGQSESR	138-148	61	622.965
			VGTWMLGAGYRF	183-194	33	1357.7			YYSVTAGPVFR	108-118	56	630.198
			INEYVSLYGLLGAGHGK	119-135	139	1790.99			RGFEESVDGFK	90-100	51	635.878
			YEFNNDWGVIGSFAQTR	73-89	134	2003.98			VGTWMLGAGYRF	183-194	65	679.199
			YRYEFNNDWGVIGSFAQTR	71-89	0	2323.15			INEYVSLYGLLGAGHGK	119-135	73	896.081
									YEFNNDWGVIGSFAQTR	73-89	94	1002.51
									YRYEFNNDWGVIGSFAQTR	71-89	70	1162.08
									TSLAYGAGLQFNPHPNFVIDASYEYSK	151-177	63	1495.14
gi|22125233	A969D034	140	QLEATMR	141-147	0	864.428	B172A087	458	LPIDLSK	193-199	53	393.501
			GAANFYQK	90-97	4	898.427			GAANFYQK	90-97	49	449.906
			VDLMSFSAHK	202-211	0	1150.52			VDLMSFSAHK	202-211	52	575.662
			NDVAALVGADPR	61-72	8	1197.59			NDVAALVGADPR	61-72	111	599.55
			IEAQQHGGGHER	231-242	16	1318.6			IAKEEMESEAAR	263-274	46	460.869
			VYGPMGIGALFVR	212-224	0	1395.73			VYGPMGIGALFVR	212-224	60	698.697
			ALGMNDELAHSSIR	346-359	25	1529.71			GIIFHVDATQSVGK	179-192	68	736.719
			TPIYLDYAATTPVDPR	8-23	0	1792.88			ALGMNDELAHSSIR	346-359	47	510.895
			SGTLPVHQIVGMGEAYR	246-262	0	1830.88			TPIYLDYAATTPVDPR	8-23	99	897.261
									SGTLPVHQIVGMGEAYR	246-262	59	611.361
gi|22125238	A804B084	137	DDHGIQR	287-293	0	840.42	A415A011	588	EQAGVATR	279-286	44	416.489
			MDASIRR	628-634	0	864.479			DDHGIQR	287-293	28	421.064
			SLADIVQR	120-127	0	901.546			NTTIPAAR	440-447	31	843.57
			AQEFTTFK	448-455	0	971.508			RMDASIR	627-633	30	432.979
			EQVGQFFGR	374-382	0	1067.56			LAGLHVLR	202-209	40	439.209
			GLPPLPAGGAHIR	486-498	0	1255.77			ALAGHSVDEV	635-644	32	499.274
			ALDAQTQDFAAR	615-626	26	1306.68			QLLDTAIAAK	294-303	21	522.659
			EQLESLIAPQVK	326-337	0	1354.78			EQVGQFFGR	374-382	38	534.624
			DSMANAQSDITAR	543-555	0	1395.67			RALAGHSVDEV	634-644	59	577.684
			DGQSAMMIHVLQGER	456-470	0	1703.84			ALDAQTQDFAAR	615-626	81	654.004
			ALLQISEPGLTAAPHQR	2-18	0	1802.06			EQLESLIAPQVK	326-337	58	678.179
									DSMANAQSDITAR	543-555	58	690.654
									GLVNPVQVSAEILK	150-163	87	733.929
									NLAALDPVNTISSVK	100-114	91	771.719
									DGQSAMMIHVLQGER	456-470	54	853.014
gi|22125241	A647B020	277	LPLAEFHR	346-353	42	982.457	A647B020	855	IDGQGIK	52-58	27	730.39
			GITFDSGGYSLK	197-208	64	1244.51			TELEQR	99-104	31	388.349
			SVVWAELPANEK	87-98	0	1342.58			KIDGQGIK	51-58	30	858.49
			EQNYAGIYTVGR	155-166	0	1370.56			ITKGEDLR	147-154	36	466.549
			SAVDQWSAGATGLGVR	405-420	16	1574.67			LPLAEFHR	346-353	66	492.084
			SDMGGAATLTGALALAAAR	218-236	0	1733.75			QSAFMDSMK	209-217	31	538.854
			DTINAPAEDLGPEQLAK	113-129	37	1781.76			TVANLLLAQAK	421-431	48	571.624
			TTEIMQISLSHNPADAR	2-18	0	1899.78			GITFDSGGYSLK	197-208	60	622.619
			GEDLREQNYAGIYTVGR	150-166	0	1940.81			TVEIMNTDAEGR	271-282	92	676.479
			NYQQGWLHIDCSATYR	388-403	0	2011.76			EQNYAGIYTVGR	155-166	46	685.754
									SDMGGAATLTGALALAAAR	218-236	124	867.664
									DTINAPAEDLGPEQLAK	113-129	78	891.689
									LYLCCADNMVSGNAFK	244-259	86	940.384
									TTEIMQISLSHNPADAR	2-18	61	950.739
									GEDLREQNYAGIYTVGR	150-166	69	971.194
gi|22125248	A804A024	417	EQAEGFYAEHK	45-55	91	1308.62	B106C069	636	MLHLTK	39-44	24	379.958
			EIAYFFAADEIFPR	128-141	62	1688.87			EQAEGFYAEHK	45-55	58	655.018
			DIMGATNPDNALAGTLR	88-104	52	1745.89			DIMGATNPDNALAGTLR	88-104	105	874.107
			TFSIIKPNAVANNDIGAIYAR	6-26	38	2248.25			HRDIMGATNPDNALAGTLR	86-104	82	680.679
			ADFSDSFTANAVHGSDAVESAQR	105-127	109	2382.11			TFSIIKPNAVANNDIGAIYAR	6-26	52	750.456
									ADFSDSFTANAVHGSDAVESAQR	105-127	105	1191.8
gi|22125254	B035A073	434	FFSENGK	17-23	43	828.439	B035A073	1388	LNNLSS	206-211	43	647.268
			RFFSENGK	16-23	0	984.511			GDALLSK	170-176	35	703.36
			AAQQLSQALGQTK	112-124	83	1343.77			KPDEALK	145-151	40	400.719
			AIESNASQALQALLR	189-203	49	1584.93			FFSENGK	17-23	27	828.382
			MEVYTTENDQVDAVR	1-15	91	1769.86			RFFSENGK	16-23	41	492.671
			TLDAVQGDGWTAMAQDVR	152-169	0	1933.97			DENLLSLINLR	125-135	72	650.399
			MEVYTTENDQVDAVRR	1-16	0	1941.97			AAQQLSQALGQTK	112-124	90	672.444
			YWQGNQNTAMTEASSAYQK	41-59	0	2194.02			AIESNASQALQALLR	189-203	89	793.084
			VSTALSTNSAGNVSADSIALAEK	60-82	40	2206.2			MEVYTTENDQVDAVR	1-15	97	885.4
									MEVYTTENDQVDAVRR	1-16	46	648.317
									TLDAVQGDGWTAMAQDVR	152-169	117	975.604
									YWQGNQNTAMTEASSAYQK	41-59	117	1097.62
									VSTALSTNSAGNVSADSIALAEK	60-82	135	1103.64
gi|22125315	B172B004	331	TYNGIHR	116-122	19	860.442	A704A086	414	AGDIAPK	7-13	43	671.418
			VLVYFYPK	34-41	51	1028.58			DNMDELK	56-62	38	441.035
			ISFLIDADGK	123-132	0	1078.59			ISFLIDADGK	123-132	56	1078.52
			VEHVFDNFK	133-141	62	1134.57			VEHVFDNFK	133-141	42	567.713
			AMTPGCTVQACGLR	42-55	0	1537.71			AMTPGCTVQACGLR	42-55	83	769.628
			SAGVEVLGISTDKPEK	63-78	36	1629.89			TNNHHDIVMDYLR	142-154	58	548.806
			TNNHHDIVMDYLR	142-154	27	1643.78			ISFLIDADGKVEHVFDNFK	123-141	112	1097.81
			FSLPDQDGEQISLADFQGQR	14-33	24	2251.09
gi|22125328	A790A004	429	APHQNAAK	286-293	49	836.442	A417A082	3359	RLDYIK	356-361	27	404.494
			DYTLVLSR	271-278	69	966.523			VTFISQK	279-285	44	411.929
			GFEAAYPGIK	69-78	37	1052.54			LIVSQPDK	176-183	45	449.929
			VVVYSATDIK	52-61	0	1094.61			DYTLVLSR	271-278	50	483.904
			TDPSLGIAYPK	260-270	42	1161.62			VTTYDIEK	188-195	21	968.51
			LIVSQPDKFK	176-185	0	1174.69			GFEAAYPGIK	69-78	67	526.899
			ADPNYFTTLANIAK	209-222	0	1538.79			VVVYSATDIK	52-61	48	547.939
			GGLTVQSSTGTMMER	223-237	0	1586.73			KVTTYDIEK	187-195	51	549.119
			GQNILANQSDIPSIR	304-318	38	1625.89			TDPSLGIAYPK	260-270	64	581.614
			LIPQADMPDTHIALAK	160-175	30	1749.94			LIVSQPDKFK	176-185	34	392.605
			AYGSTYEPVVFIYNK	144-158	0	1750.92			AKTDPSLGIAYPK	258-270	63	680.959
			VEYNDMNSTELYNR	79-92	0	1763.78			DIDGNNDIDGLTK	320-332	95	695.329
			AYGSTYEPVVFIYNKR	144-159	0	1907.01			SGLGFMLSVQDFK	196-208	52	723.189
									KDIDGNNDIDGLTK	319-332	79	759.104
									ADPNYFTTLANIAK	209-222	78	769.954
									GGLTVQSSTGTMMER	223-237	93	786.139
									GQNILANQSDIPSIR	304-318	96	813.689
									LIPQADMPDTHIALAK	160-175	47	875.824
									AYGSTYEPVVFIYNK	144-158	76	876.049
									VEYNDMNSTELYNR	79-92	75	882.664
									VSSGENLIGFNILGSYAETR	238-257	89	1064.38
									LATDYALEYLSPEQAELPK	118-136	84	1076.32
									LGSALRPIPVDESLLEYMEQAK	334-355	36	826.165
									KLGSALRPIPVDESLLEYMEQAK	333-355	57	868.859
gi|22125349							A625D057	188	LNIMVR	103-108	45	381.299
									LIVDQEY	135-141	22	879.33
									EDNDAVIGMYEK	109-120	65	700.424
									GSAYYLGVHPDYR	67-79	61	749.574
									LDYETQDTIMLGK	121-133	75	772.399
gi|22125363	A804A015	452	NWDDLVR	143-149	54	917.471	A839A013	883	LLAEGHQ	339-345	35	384.36
			GATTTFVER	207-215	37	981.524			LVFPNPK	154-160	40	814.36
			QALAILQGLK	79-88	0	1054.69			SQFPDTK	305-311	43	822.368
			NVEVFDTGGR	197-206	82	1093.56			TRDWMK	187-192	21	426.763
			SQFPDTKLFR	305-314	0	1238.66			NWDDLVR	143-149	35	459.225
			GNLIPADWQAR	107-117	76	1240.68			GATTTFVER	207-215	73	491.42
			LTIKQSHAGSSK	67-78	0	1256.67			QALAILQGLK	79-88	63	528.12
			LPNNSSPFYSTMAFLVR	118-134	0	1960.03			NVEVFDTGGR	197-206	67	547.419
			AYLNYLYSPPAQQVITR	273-289	48	1997.12			GNLIPADWQAR	107-117	45	621.028
			ADVVTYNQITDVQILHDR	89-106	35	2100.14			NWDDLVREDVK	143-153	23	463.746
									LPNNSSPFYSTMAFLVR	118-134	82	972.702
									AYLNYLYSPPAQQVITR	273-289	53	999.172
									YTYLAAWGATQLADGGDEAK	167-186	139	1051.11
gi|22125383	A804A016	323	SLVSDDKK	9-16	0	891.485	A420A028	823	SLVSDDK	9-15	42	382.319
			MVAPVDGTIGK	60-70	27	1103.59			IAEEGQR	107-113	46	402.029
			IVGDGIAIKPSGNK	46-59	83	1368.81			SLVSDDKK	9-16	44	446.529
			LSGSVTVGETPIIR	153-166	79	1428.84			MVAPVDGTIGK	60-70	64	552.639
			STLTPVVISNMDEIK	134-148	61	1662.9			IVGDGIAIKPSGNK	46-59	62	685.224
			STLTPVVISNMDEIKELIK	134-152	0	2146.21			LSGSVTVGETPIIR	153-166	69	715.004
									STLTPVVISNMDEIK	134-148	82	832.179
gi|22125384	A705A074	601	EILHAQLR	368-375	63	979.549	A425A042	3213	ASAFGK	380-385	26	580.48
			NGAEGVGLYR	287-296	29	1035.5			DIAGAER	280-286	24	731.56
			TEFLFMDR	297-304	44	1058.48			AELELLK	404-410	45	408.559
			KEILHAQLR	367-375	0	1107.65			TMDIGGDK	333-340	40	427.149
			EENPFLGWR	350-358	30	1147.57			NQYITEK	244-250	35	448.064
			VLAEQALAQPTAK	547-559	0	1339.74			NTNFEDVK	539-546	42	484.034
			AVAEAMGSQAVIVR	319-332	3	1401.74			AAEQLEAIK	50-58	79	487.059
			ISADQVEQEVER	31-42	0	1402.7			EILHAQLR	368-375	37	490.299
			WTGMCGELAGDER	498-510	6	1481.6			EDEIVINR	21-28	53	494.429
			NDDYLILDAVNNK	214-226	0	1506.75			TSHTSIMAR	187-195	36	502.614
			ALLLKEDEIVINR	16-28	0	1525.88			SQLREENK	411-418	39	502.649
			VYLNPTADVIEQLK	227-240	0	1602.86			NGAEGVGLYR	287-296	82	518.959
			ALEELDDEYLKER	114-126	86	1622.78			TEFLFMDR	297-304	64	529.974
			DSLPTEEEQFQAYK	305-318	79	1684.75			VLGFITDIGGR	176-186	77	574.669
			TMDIGGDKDLPYMNLPK	333-349	0	1907.91			QVIDASHAEGK	487-497	71	578.404
			DEHASADAAAYSVIEGQAK	95-113	35	1932.88			VLAEQALAQPTAK	547-559	77	670.774
									ISGILVSPGIAFGK	2-15	44	680.289
									ISADQVEQEVER	31-42	73	702.179
									AVAEAMGSQAVIVR	319-332	67	709.704
									NQYITEKNELAK	244-255	55	726.479
									MISGILVSPGIAFGK	1-15	75	745.569
									WTGMCGELAGDER	498-510	83	749.514
									NDDYLILDAVNNK	214-226	98	754.084
									ALLLKEDEIVINR	16-28	90	763.754
									SLELPAIVGTSNVTK	196-210	95	765.439
									KISADQVEQEVER	30-42	90	766.054
									ELMDLVTTFIEEK	560-572	62	792.834
									IMFPMIISVEEVR	388-400	48	798.974
									VYLNPTADVIEQLK	227-240	83	802.289
									ALEELDDEYLKER	114-126	103	811.219
									DSLPTEEEQFQAYK	305-318	71	843.239
									TMDIGGDKDLPYMNLPK	333-349	20	642.359
									DEHASADAAAYSVIEGQAK	95-113	24	645.335
gi|22125423	A578A005	746	HPQQAQK	267-273	0	836.435	A417A087	1979	DLDPPK	313-318	43	684.42
			ISEAELPK	141-148	0	886.49			GNSTVMK	203-209	48	377.184
			SWAEGFTK	46-53	55	925.444			TNATAYK	196-202	40	385.104
			FVQWVTGK	274-281	67	964.529			WTGIAAR	124-130	39	388.199
			EYRPEDGR	116-123	36	1021.48			AGQDFLR	282-288	61	403.829
			STVFVYNPAK	131-140	60	1125.61			HPQQAQK	267-273	36	419.244
			VVELMTEAGLL	329-339	0	1174.63			ISEAELPK	141-148	50	444.044
			GEQATLEWLK	183-192	31	1174.63			TGENSGNIK	233-241	55	460.609
			SLMDLAKPEWK	149-159	26	1333.7			SWAEGFTK	46-53	30	463.159
			LFAPLDAATQAQVAK	101-115	96	1543.88			FVQWVTGK	274-281	48	483.059
			NKDPGAFVSISGAGVLASSK	247-266	0	1905.05			DTGIKVTLR	54-62	50	502.099
			ESNSAFEYAVGVNAASNPK	289-307	162	1954.96			EYRPEDGR	116-123	37	1021.59
			AVNAGQIDGGVIYHYYPFVDQAK	210-232	53	2525.31			STVFVYNPAK	131-140	64	563.594
									GEQATLEWLK	183-192	74	587.314
									DLDPPKVEVSK	313-323	47	614.009
									LVPLKDLDPPK	308-318	26	618.199
									KVVELMTEAGLL	328-339	88	659.959
									SLMDLAKPEWK	149-159	32	667.809
									TNATAYKGNSTVMK	196-209	25	751.774
									LFAPLDAATQAQVAK	101-115	106	772.674
									NKDPGAFVSISGAGVLASSK	247-266	98	953.269
									ESNSAFEYAVGVNAASNPK	289-307	102	978.209
gi|22125472	B035A055	783	YSFTYR	226-231	39	836.393	B070A009	1387	YSFTYR	226-231	36	418.928
			SQNVSITEK	387-395	0	1005.51			SQNVSITEK	387-395	38	1005.26
			SISIPDQDR	353-361	24	1030.51			TANLNLSAAYR	152-162	88	597.351
			TANLNLSAAYR	152-162	88	1193.62			ATASNGDVLFDK	301-312	57	619.543
			ATASNGDVLFDK	301-312	0	1237.6			NASVDVGIAYMK	375-386	82	634.418
			NASVDVGIAYMK	375-386	0	1267.63			FWLSAGTTYAFNK	362-374	83	753.502
			TGIAFDDSPIPAGNR	338-352	107	1530.75			TGIAFDDSPIPAGNR	338-352	89	765.992
			TPAPSNTTYEFNSK	396-409	79	1556.72			TPAPSNTTYEFNSK	396-409	75	779.014
			AFSGEGAVADNASVGSR	43-59	97	1594.74			AFSGEGAVADNASVGSR	43-59	115	798.227
			HLGEAGGGLLPANTEAAR	185-202	128	1733.9			HLGEAGGGLLPANTEAAR	185-202	124	867.523
			ATASNGDVLFDKHEGFR	301-317	89	1863.9			ATASNGDVLFDKHEGFR	301-317	72	932.883
gi|22125502	A705B070	293	QKEIAFTDK	191-199	0	1079.56	A412F084	1494	ADVELK	315-320	22	674.41
			DYIFAGPSVK	290-299	41	1096.55			AFAEMR	326-331	29	724.4
			NDGTYDQFAK	332-341	29	1158.49			LFAANSR	200-206	39	390.149
			GSTIEPTLVALK	212-223	0	1228.71			KADVELK	314-320	39	802.57
			KYFDFDVYGD	342-351	23	1268.53			EIAFTDK	193-199	54	823.46
			IGTDPTYAPFESK	121-133	39	1425.68			DYIFAGPSVK	290-299	59	548.759
			KVDAIISSLSITEK	176-189	0	1503.88			YFDFDVYGD	343-351	25	1140.37
			NDQFFGVGTGMGLR	300-313	3	1514.7			NDGTYDQFAK	332-341	54	580.104
			NSSGELVGFDIDIAK	134-148	0	1564.78			GSTIEPTLVALK	212-223	57	615.194
			EIKIGTDPTYAPFESK	118-133	0	1795.96			KYFDFDVYGD	342-351	56	634.869
			IDAAFQDEVAASEGFLK	268-284	0	1810.91			IGTDPTYAPFESK	121-133	73	713.679
			VGVLQGSTQEAFANAEWQPK	227-246	0	2160.1			NDQFFGVGTGMGLR	300-313	87	750.219
									KVDAIISSLSITEK	176-189	99	752.754
									VGVLQGSTQEAFANAEWQPK	227-246	78	1080.86
gi|22125527	A969B028	529	RLDSYVK	389-395	0	880.48	B035A096	1221	VALSEK	114-119	27	646.354
			LAGIVVPDR	293-301	8	939.555			RLDSYVK	389-395	32	440.899
			MHPAWFR	357-363	15	960.444			NMPEGPFK	485-492	31	468.739
			ATGVEFDVR	430-438	0	993.492			LAGIVVPDR	293-301	34	470.941
			VMLSELFR	307-314	0	1010.53			ILEQCYK	478-484	35	477.364
			IGGVAHDLPR	364-373	32	1034.57			AALQNSILK	396-404	73	479.566
			DFLDWMPK	381-388	0	1067.48			DLHVSTATK	120-128	51	971.438
			ATEFDPYVLTK	176-186	0	1283.65			SVGVAAYNAK	407-416	59	490.362
			IFPNANWYER	129-138	43	1309.63			ATGVEFDVR	430-438	73	497.458
			FGPEAFVVQATR	32-43	49	1321.69			VMLSELFR	307-314	50	505.941
			EALEWGVTGAGLR	417-429	66	1358.71			IGGVAHDLPR	364-373	81	518.218
			VYDVIEAITGFR	345-356	0	1382.73			ADHPLTTPPPK	493-503	68	587.51
			QSWHSYIPYTDR	262-273	23	1552.72			ATEFDPYVLTK	176-186	60	642.037
			DHLDDPVIGELSNR	18-31	48	1579.77			FGPEAFVVQATR	32-43	59	661.57
			VNTIRVMLSELFR	302-314	0	1593.79			EALEWGVTGAGLR	417-429	65	680.308
			TPSYAHLQQIPSVIR	561-575	22	1709.93			EQLLEVMSFLR	54-64	48	691.075
			GINSYYLTSDGSTMSYR	540-556	9	1930.85			QSWHSYIPYTDR	262-273	37	776.579
									DHLDDPVIGELSNR	18-31	62	790.941
									IMMPQSWEGHPLR	157-169	28	538.669
									TPSYAHLQQIPSVIR	561-575	68	855.837
									GINSYYLTSDGSTMSYR	540-556	103	966.503
									IEYLGGCVNEMPYVLAVEK	274-292	106	1100.59
									GTENEDFMFLNLGPNHPSSHGAFR	208-231	39	897.587
gi|22125557							A530B035	251	RQPDFSK	277-283	35	439.354
									EMIQALADAR	58-67	59	567.449
									VGSFDGGWGAAYMAR	162-176	95	781.334
									YDDNIGVIILTGEGDK	68-83	101	861.414
									GDYGGYQDNSGVHHLNVLDFQR	95-116	34	831.422
gi|22125572	B108A002	638	QAHWNMR	49-55	0	942.475	B106E024	907	NDVEEHVK	19-26	43	485.544
			YAIVANDIR	125-133	67	1034.62			YAIVANDIR	125-133	46	1034.56
			TKPSELLYTR	9-18	83	1207.74			YAIVANDIRK	125-134	39	582.181
			TALTDHLDTFAER	71-83	94	1489.81			TKPSELLYTR	9-18	56	604.431
			SYPTNIHSVQEHLK	106-119	91	1652.94			TALTDHLDTFAER	71-83	86	745.711
			GANFVAVHEMLDGFR	56-70	27	1678.9			GANFVAVHEMLDGFR	56-70	61	840.208
			AVQLGGVALGTAQVINDK	84-101	108	1754.09			AVQLGGVALGTAQVINDK	84-101	114	877.979
			AITEVEDENSADMFTAASR	135-153	51	2057.04			AITEVEDENSADMFTAASR	135-153	107	1037.22
									KAITEVEDENSADMFTAASR	134-153	71	734.778
gi|22125577	A997A004	642	SGFGDEAVYNK	75-85	93	1186.56	A997A004	676	SSGFNLK	47-53	48	377.041
			FTQNESAFVGDK	116-127	97	1342.65			SGFGDEAVYNK	75-85	62	594.066
			AQYNAITGGPAYR	86-98	107	1381.73			FTQNESAFVGDK	116-127	78	672.312
			INDWASIYGLVGVGHGR	99-115	119	1813.95			AQYNAITGGPAYR	86-98	90	691.626
			YEWSDSQLGYITSFTHTEK	56-74	150	2292.05			YEWSDSQLGYITSFTHTEK	56-74	63	764.749
			HSTSDYGFTYGAGLQFNPAENVALDVSYEQSR	128-159	0	3523.55
gi|22125639	A393A017	210	GSFVFFER	49-56	30	988.488	A391A030	331	VIASIVAK	5-12	32	401.089
			TEFIEEVK	13-20	0	994.505			LESLEIK	83-89	34	415.739
			WASDEALEK	57-65	0	1048.49			LESLEIKK	83-90	41	480.474
			AALHQIIEPSR	21-31	18	1234.7			GSFVFFER	49-56	51	494.999
			MEIRVIASIVAK	1-12	0	1329.68			TEFIEEVK	13-20	33	497.889
			AALHQIIEPSREEK	21-34	0	1620.88			WASDEALEK	57-65	48	524.774
			GNLQYDLHTESEQK	35-48	70	1661.79			AALHQIIEPSR	21-31	50	618.139
									AALHQIIEPSREEK	21-34	35	541.225
									GNLQYDLHTESEQK	35-48	70	831.669
gi|22125685							A625E019	310	DSFEAR	295-300	21	724.48
									ISELTAK	410-416	42	381.244
									NMVDIAK	303-309	27	403.939
									TLLGADDK	145-152	54	832.57
									NVPHGDIR	169-176	28	454.284
									NMVDIAKR	303-310	30	482.174
									GGTDGAQLSFK	364-374	37	1080.61
									IAFTPDEEVGK	177-187	55	603.564
									GVMVNALSLATR	239-250	72	624.734
									AGIAEIITAMVR	153-164	93	631.064
									NVNPQIVENYR	99-109	22	673.259
gi|22125696	A543B040	357	DWGYQLAR	261-268	72	1008.5	A425A043	1436	EEMGVK	199-204	32	692.47
			TVTYDFER	406-413	22	1030.49			SLNVALR	131-137	48	387.179
			FLREEMGVK	196-204	0	1108.6			STHVYGK	92-98	28	396.849
			GPLTTPVGGGIR	119-130	13	1124.65			VVVPAEGK	22-29	36	798.5
			CSEFGDAIIK	423-432	0	1139.55			FTEGAFK	254-260	30	400.389
			YYEGTPSPVK	151-160	28	1140.57			ITVDAQGK	31-38	45	831.55
			AAIEYAITNDR	230-240	0	1236.64			KAYNGER	73-79	28	419.454
			HPELTNMVIFR	161-171	0	1356.72			GTEGAIQAK	397-405	46	438.154
			ISWMEIYTGEK	81-91	0	1356.72			IKNPNNGK	284-291	23	443.229
			KISWMEIYTGEK	80-91	0	1484.77			KITVDAQGK	30-38	53	480.564
			DVWLPEETLDLIR	99-111	0	1598.87			DWGYQLAR	261-268	40	504.859
			VNPGSIILSAEMMLR	369-383	0	1630.87			TVTYDFER	406-413	46	515.994
			EEFGGELIDGGPWVK	269-283	0	1632.82			FLREEMGVK	196-204	41	555.339
			QQLDLYVCLRPVR	138-150	0	1659.92			GPLTTPVGGGIR	119-130	39	562.954
			FTEGAFKDWGYQLAR	254-268	0	1788.89			YYEGTPSPVK	151-160	39	571.109
			FPEQCGIGVKPCSEEGTK	208-225	0	2022.95			AAIEYAITNDR	230-240	60	618.974
			AAIEYAITNDRESVTLVHK	230-248	0	2130.14			HPELTNMVIFR	161-171	39	679.069
			FPEQCGIGVKPCSEEGTKR	208-226	0	2179.05			ISWMEIYTGEK	81-91	33	687.474
			IRFPEQCGIGVKPCSEEGTK	206-225	0	2292.12			KISWMEIYTGEK	80-91	90	743.264
									ENAEDIYAGIEWK	172-184	94	769.679
									DVWLPEETLDLIR	99-111	49	800.184
									EEFGGELIDGGPWVK	269-283	79	817.304
									VNPGSIILSAEMMLR	369-383	78	832.404
									FPEQCGIGVKPCSEEGTK	208-225	23	675.132
									AAIEYAITNDRESVTLVHK	230-248	56	710.935
									FPEQCGIGVKPCSEEGTKR	208-226	22	727.315
									ENAEDIYAGIEWKAGSPEAEK	172-192	44	769.678
gi|22125790	A590A2005	449	HVIDIIR	252-258	45	865.448	A705A008	1201	IPAEQR	208-213	24	713.462
			WLVTSEGAFSYLAK	214-227	99	1571.68			ALDAPLR	196-202	43	378.537
			DVPSAVVTAGITPLPIR	126-142	44	1705.86			FFESIK	120-125	25	385.755
			IPVVFSESTISDKPAK	262-277	0	1717.81			HVIDIIR	252-258	38	432.67
			ALVEHDPAHAETYNR	171-185	22	1722.69			NAQAYAEK	186-193	61	447.945
			AQSADLILWNGMNLER	100-115	18	1830.79			IPVVFSESTISDKPAK	262-277	94	859.946
			ETGAQYGGVLYVDSLSGEK	282-300	0	1972.81			ALVEHDPAHAETYNR	171-185	37	575.276
			GPVPTYISLINMTVDTIAK	301-319	0	2032.95			AQSADLILWNGMNLER	100-115	86	924.489
			ENKIPVVFSESTISDKPAK	259-277	0	2088.98			KALVEHDPAHAETYNR	170-185	81	926.429
			EVYLWPINAEQQGIPQQVR	233-251	67	2268.02			ETGAQYGGVLYVDSLSGEK	282-300	129	987.268
			FFESIKDVPSAVVTAGITPLPIR	120-142	0	2457.2			GPVPTYISLINMTVDTIAK	301-319	39	1025.31
									ENKIPVVFSESTISDKPAK	259-277	99	1045.53
									EVYLWPINAEQQGIPQQVR	233-251	88	1135.05
gi|22125801	A530C017	298	YGVTDLR	307-313	0	823.424	A625D025	587	IIVPGR	187-192	21	654.5
			DISFTNLK	217-224	0	937.477			VEYLGK	29-34	28	708.43
			GTLHDFLR	225-232	0	958.497			YGVTDLR	307-313	55	412.484
			AFFENDLR	314-321	29	1011.48			DISFTNLK	217-224	36	938.26
			QEVQEALNAR	65-74	0	1157.59			GTLHDFLR	225-232	35	479.649
			MENGGLHPVTR	101-111	0	1226.58			LESAVLNAR	78-86	33	972.45
			TMQEQQPPIR	177-186	0	1243.6			TQTSGVQIR	168-176	47	495.249
			NFFEEDLQIR	233-242	18	1310.63			AFFENDLR	314-321	38	1011.45
			LAAETIDVSLPGR	87-99	0	1341.73			MPHLAELVAK	1-10	31	375.738
			KGHLTLQMTSLR	35-46	0	1400.75			MENGGLHPVTR	101-111	48	613.934
			ADHDTFWFDATR	153-164	0	1481.64			EKLESAVLNAR	76-86	56	615.559
			LAAETIDVSLPGRR	87-100	0	1497.84			TMQEQQPPIR	177-186	44	622.429
			AAVEGAQDIAALDLVR	13-28	27	1611.87			NFFEEDLQIR	233-242	49	656.039
			ELPAEERPAAGAVINQAK	47-64	0	1863.98			LAAETIDVSLPGR	87-99	61	1341.53
			FRPSYFPFTEPSAEVDVMGK	243-262	0	2320.09			RMENGGLHPVTR	100-111	22	461.339
			NDYDQTHTPMFHQMEGLIVDR	196-216	0	2579.13			KGHLTLQMTSLR	35-46	38	701.064
									LAAETIDVSLPGRR	87-100	20	500.182
									AAVEGAQDIAALDLVR	13-28	82	807.114
									ELPAEERPAAGAVINQAK	47-64	68	933.189
									NVGIDPEIYSGFAFGMGMER	282-301	70	1111.89
									FRPSYFPFTEPSAEVDVMGK	243-262	40	774.085
gi|22125802	A704B055	337	LFESGLR	569-575	0	821.479	A732D038	915	EASLSLK	490-496	30	747.402
			FQASLRD	789-795	0	836.416			ADLVMTK	481-487	41	389.431
			LSDVQFR	631-637	0	864.448			KLDLNGR	672-678	39	408.613
			AATPLWMR	228-235	0	945.491			LFESGLR	569-575	43	411.591
			FSELWLR	3-9	13	950.502			LSDVQFR	631-637	42	432.48
			GVDPALQHK	363-371	0	964.507			FSELWLR	3-9	31	950.559
			VDAPQACPR	207-215	0	1013.48			AATPLWMR	228-235	39	481.431
			EYLHLDDK	149-156	0	1032.49			GVDPALQHK	363-371	57	483.03
			TIEISVTPNR	157-166	0	1129.61			VDAPQACPR	207-215	58	507.648
			HGLHTDASHR	350-359	0	1130.55			ADCLGIIGVAR	167-177	80	573.139
			ADCLGIIGVAR	167-177	0	1144.61			TVVFEVQWNK	679-688	53	625.865
			YDEHWDLAR	601-609	29	1204.54			GDLEAILELTGK	619-630	88	629.833
			RHGLHTDASHR	349-359	0	1286.65			FVPDNTADLGIR	576-587	57	659.649
			FVPDNTADLGIR	576-587	28	1317.68			QDVMLAGVIAGHR	588-600	67	684.16
			LLDIVCGAPNCR	74-85	0	1387.69			LLDIVCGAPNCR	74-85	77	694.536
			IYGYNNIPDVPVR	468-480	27	1519.8			TLEEEEIAATVAK	768-780	92	702.689
			GYQEAITYSFVDPK	506-519	0	1617.78			VAVATVGAVLPGDFK	90-104	109	722.744
			VTECGSDWQAVAPSWR	437-452	0	1848.84			FDMAIEEDLVEEVAR	453-467	106	891.482
									LIGHHIPSEQVSDILR	416-431	50	605.641
									VTECGSDWQAVAPSWR	437-452	76	925.396
									VGANQVVGVNLFDVYSGK	730-747	101	933.805
gi|22125812	A997A081	520	LIVGPINK	451-458	0	853.506	A385A057	878	LLQDDR	335-340	34	380.384
			WIYSVSK	461-467	14	882.439			LVDGGAQK	527-534	24	394.489
			EADASYFGR	192-200	58	1015.41			LIVGPINK	451-458	45	427.379
			GYQDVEYR	612-619	41	1029.42			LDNLDAAR	498-505	60	444.304
			LGNKPSNTLK	304-313	0	1071.57			DAAQELLR	167-174	50	458.074
			SAFTINNLVR	213-222	12	1134.59			EFDEDTSR	443-450	40	500.019
			DHFPPFAGFK	592-601	60	1162.52			EADASYFGR	192-200	45	508.389
			SRPLDLVHNK	245-254	38	1178.62			GYQDVEYR	612-619	30	515.454
			KADAGPIAGQYK	138-149	60	1218.6			TAAPKDELNA	658-667	41	515.519
			MRDAAQELLR	165-174	0	1218.6			LGNKPSNTLK	304-313	22	536.799
			LAQEMGIVTDVR	292-303	0	1347.65			EGPLPLTPQK	182-191	39	540.439
			IINIGNPTNEASIR	562-575	48	1511.77			ADAGPIAGQYK	139-149	73	546.034
			AVTEPYPGAFSYLGQR	223-238	59	1755.83			DIESSAYYGK	602-611	54	566.994
									KADAGPIAGQYK	138-149	25	610.184
									LAQEMGIVTDVR	292-303	70	674.369
									MKEGPLPLTPQK	180-191	26	678.174
									VFELDFEENLK	405-415	59	691.619
									IINIGNPTNEASIR	562-575	70	756.549
gi|22125826							A805B036	163	LMQQDPQIK	41-49	48	558.939
									EPASDDLVFEQGSAR	72-86	81	811.085
									AMPFIDGTEVDYVR	93-106	76	815.082
gi|22125827	A387A069	67	GINEEVVR	37-44	0	915.502	A704D060	768	STIIAK	378-383	23	632.444
			ILPGADNAR	400-408	0	926.525			GINEEVVR	37-44	55	458.92
			GISAGHSQNTYR	384-395	0	1290.66			ILPGADNAR	400-408	40	463.847
			CPMELSTYFR	225-234	0	1319.61			YLGSVVPAK	191-199	30	933.507
			IGDDQLFYCLQR	448-459	0	1527.78			ALCEGEGSK	313-321	42	475.991
			NNTAQLEHEATTSK	434-447	0	1543.77			LLAISLEHSVG	493-503	40	570.377
									GISAGHSQNTYR	384-395	70	646.165
									CPMELSTYFR	225-234	64	652.449
									NEPEWMLEFR	51-60	54	675.944
									RNEPEWMLEFR	50-60	36	753.877
									IGDDQLFYCLQR	448-459	66	764.643
									NNTAQLEHEATTSK	434-447	85	772.604
									MSWTQSETGSAITWK	322-336	103	865.179
									GISEDDAISMIVNGFCK	460-476	91	936.699
									SNVEIPDDVQAWVSDGR	4-20	121	943.953
									ALCEGEGSKMSWTQSETGSAITWK	313-336	36	887.174
									NFTQCDSMLIGPDSGAHTFPYVEVR	409-433	82	948.156
gi|22125828	B172B038	169	MPADLLTR	142-149	0	932.473	A704C084	726	QQAPLDR	120-126	28	414.545
			STLSAALAGR	50-59	0	946.504			SGDFTLVK	236-243	24	866.432
			IVANGVNSLR	192-201	1	1042.6			MPADLLTR	142-149	50	467.046
			SVNVGFSGGEK	150-160	0	1080.52			STLSAALAGR	50-59	31	946.549
			DLLELAPEDR	75-84	0	1170.59			IVANGVNSLR	192-201	81	522.303
			SFIIVTHYQR	206-215	14	1263.68			SVNVGFSGGEK	150-160	51	1080.52
			FDFSDFIEEK	127-136	45	1276.57			VSVEGNEILK	18-27	67	544.425
			EEYEVTEGEVTFK	60-72	0	1559.72			DLLELAPEDR	75-84	50	1170.53
									SVNVGFSGGEKK	150-161	49	605.159
									SFIIVTHYQR	206-215	55	632.694
									FDFSDFIEEK	127-136	65	639.381
									GKDLLELAPEDR	73-84	73	678.636
									QLEEQGYGWLTDQQ	244-257	22	847.871
									ILDYVKPDFVHVLYQGR	216-232	89	1031.56
									GLDLEIKPGEVHAIMGPNGSGK	28-49	68	1118.33
gi|22125829	A417A028	135	HFGQLFK	31-37	0	876.497	A572B031	369	LAFETPK	236-242	23	805.4
			TYLEHNK	304-310	0	904.474			HFGQLFK	31-37	29	876.43
			AIFNGMIK	329-336	0	909.511			QIEPSADAR	40-48	53	493.994
			CSHGATVGR	376-384	0	944.459			SHSFLLGAGLTR	261-272	78	630.089
			QRLEQQR	14-20	0	957.544			AGLPTNSNVLER	2-13	57	636.074
			LPVGQHSDK	160-168	0	980.544			IDAEQLFYLQSR	385-396	39	495.105
			SHSFLLGAGLTR	261-272	0	1258.73			SYHFAHNDLVLGR	243-255	62	510.535
			AGLPTNSNVLER	2-13	0	1270.72			LTIAVGDNAELNHYK	221-235	98	829.484
			IDAEQLFYLQSR	385-396	0	1482.81			SLYLLHISSGNDSDMVNTSHSR	169-190	77	817.272
			SYHFAHNDLVLGR	243-255	0	1528.81			HNTSSQLNGEGSSLSMNSLLLPVGR	273-297	34	872.479
gi|22125830	A629B003	309	ELHFYR	47-52	42	864.463	A530A081	446	LVAGLQR	398-404	58	378.779
			DGYAAVHR	53-60	39	888.465			ADFPLLSR	14-21	30	919.52
			ADFPLLSR	14-21	22	918.54			ASLALYNTR	384-392	66	504.879
			ASLALYNTR	384-392	28	1008.6			SLTLYGPTER	326-335	54	569.269
			SLTLYGPTER	326-335	36	1136.66			GTTEAINLVANSYGR	97-111	87	783.574
			LYGPSGIGILYGK	231-243	18	1337.84			GIHSLSAEATQQMEAVR	61-77	95	922.624
			GTTEAINLVANSYGR	97-111	26	1565.92			SALLQQMPPWEGGGAMIK	244-261	43	973.974
			TVSLTQGTTFADAPWR	262-277	0	1751.03
			GIHSLSAEATQQMEAVR	61-77	0	1844.07
gi|22125836	A389C028	183	GAVETAEK	361-368	0	804.424	A704A023	719	AAILLDTK	61-68	52	845.585
			SDVLEIR	198-204	0	831.496			ITEAVCR	354-360	38	425.254
			AAILLDTK	61-68	0	844.552			IVCTIGPK	6-13	46	444.487
			ITEAVCR	354-360	0	848.466			VIVVATGGGK	373-382	46	900.599
			IVCTIGPK	6-13	0	887.532			IESLNDNR	343-350	60	480.953
			VIVVATGGGK	373-382	0	900.59			EAALASGLAQK	435-445	67	1058.59
			IESLNDNR	343-350	0	960.513			IESLNDNRK	343-351	23	1088.57
			RSDVLEIR	197-204	0	987.6			VLNSGDLGENK	146-156	63	573.611
			EAALASGLAQK	435-445	0	1058.62			GAVETAEKLEAK	361-372	33	623.793
			IESLNDNRK	343-351	0	1088.61			IVAVTYPGFAADLK	105-118	46	733.146
			VLNSGDLGENK	146-156	0	1145.62			VVITATQMLDSMIK	273-286	92	791.943
			AHGGEHIQIISK	209-220	0	1289.74			LNFSHGDYAEHGQR	33-46	89	816.392
			LNFSHGDYAEHGQR	33-46	0	1630.79			KVVITATQMLDSMIK	272-286	82	855.821
			GDLGVEIPVEEVIFAQK	245-261	0	1843.04			TESEEMLTNLLNAGMNVMR	14-32	100	1101.22
			GDLIFGCEQGVDFVAASFIR	176-195	0	2201.04			VVITATQMLDSMIKNPRPTR	273-292	21	768.782
			IENQEGLNNFDEILEASDGIMVAR	221-244	0	2693.35
gi|22125843	A543B072	76	SFGSFAEFK	114-122	53	1019.48	A385A075	285	IAEAINK	107-113	43	758.41
			HHNTYVINLNNLIK	45-58	0	1692.91			DTEFAGK	59-65	36	767.43
									SLEEIVK	66-72	25	409.454
									AQFTDAAVK	123-131	66	475.789
									SFGSFAEFK	114-122	55	510.474
									NFGAGWTWLVK	132-142	26	639.904
gi|22125860	A578A016	472	VAERPAVK	186-193	10	869.509	A385A014	1326	VDLVTK	31-36	31	674.41
			AALAAEDIK	194-202	0	901.487			VAERPAVK	186-193	48	435.464
			SHLDQYMAR	177-185	0	1136.53			AALAAEDIK	194-202	77	451.164
			EAGLDFSIER	21-30	60	1136.53			SHLDQYMAR	177-185	43	569.034
			HLIAPSGTLSR	82-92	60	1151.65			EAGLDFSIER	21-30	83	569.059
			WANALNLQIK	165-174	59	1170.65			HLIAPSGTLSR	82-92	45	576.364
			TETGADYLSINPK	38-50	0	1408.69			WANALNLQIK	165-174	47	586.134
			FSVADAYLFTVSR	152-164	17	1475.76			TETGADYLSINPK	38-50	71	705.304
			KTETGADYLSINPK	37-50	54	1536.79			FSVADAYLFTVSR	152-164	82	738.499
			GFSPLFNPNTPDEYK	109-123	72	1725.81			KTETGADYLSINPK	37-50	108	769.114
									GFSPLFNPNTPDEYK	109-123	81	863.694
gi|22125880							A686A092	306	ALFSLSEEK	141-149	49	512.434
									GNLELSNPAAR	130-140	79	571.584
									LAMLDAPLLLVGDTGTGK	253-270	93	901.469
									ALLESMPEPVFSIDLK	114-129	66	903.214
									MGQQLQTLSVNDDTEFR	218-234	105	999.789
gi|22125882	A804A041	319	AKDFTLVAK	49-57	60	992.596	A412G058	1407	LPQIGDK	42-48	58	386.139
			DLSDVALSSFAGK	58-70	106	1309.7			DFTLVAK	51-57	43	397.459
			QAYGVAITEGPLAGLTAR	140-157	70	1788.02			AKDFTLVAK	49-57	49	497.054
			FCGAEGLSNVITLSTLR	118-134	0	1838			DLSDVALSSFAGK	58-70	96	655.544
			VLNIFPSIDTGVCAASVR	73-90	26	1919.07			QAYGVAITEGPLAGLTAR	140-157	97	895.084
									FCGAEGLSNVITLSTLR	118-134	110	919.544
									VLNIFPSIDTGVCAASVR	73-90	84	960.134
									KVLNIFPSIDTGVCAASVR	72-90	60	1024.58
gi|22125953							A412G031	662	VPSAFK	389-394	28	648.45
									SLDLCK	2-7	23	735.46
									DSTYIR	636-641	23	378.129
									TKPWVK	461-466	24	380.254
									TSLAPGSK	467-474	22	381.129
									GTFANIR	719-725	43	389.944
									SAFGENVR	140-147	62	440.644
									EFNSYGSR	702-709	32	959.55
									VVITESFER	792-800	36	540.864
									LPPFFTDMK	642-650	44	556.529
									AGDLTVSAVLSGNR	521-534	81	680.594
									NEMVPGIEGGITR	728-740	73	695.104
									VVTEYLNSAGLTR	475-487	99	712.009
									HLDGVQVQEADLK	52-64	79	726.704
									SNEQIALVETYSK	333-345	62	741.924
									YQQENVPLAVIAGK	757-770	60	765.999
									IRNEMVPGIEGGITR	726-740	51	553.472
									HIPSQNEMPIYDAAMR	741-756	30	636.045
gi|22125993	B193A003	583	TAFPNVGVK	71-79	37	932.592	B067A063	1015	DDVISSK	472-478	55	763.29
			QIDISHEGK	267-275	47	1026.61			LSYTLDALK	300-308	63	512.319
			LQGYSEEEAK	439-448	0	1153.63			LQGYSEEEAK	439-448	66	577.402
			FSGATINADVSR	199-210	38	1237.73			FSGATINADVSR	199-210	76	619.499
			NMATLLGFNLK	276-286	0	1237.73			STEKPLIAPAVK	405-416	53	627.591
			STEKPLIAPAVK	405-416	23	1253.86			LTTTKDDVISSK	467-478	70	654.612
			EVVMANLPALLK	359-370	0	1313.87			EVVMANLPALLK	359-370	47	657.452
			FDISIGDQQIGVK	254-266	0	1419.88			FDISIGDQQIGVK	254-266	59	474.217
			MTELVDNANGQIK	58-70	17	1448.85			MTELVDNANGQIK	58-70	66	717.069
			TQLSETDKDLNGK	287-299	0	1448.85			TQLSETDKDLNGK	287-299	35	725.487
			YILQSDNTFTGEK	96-108	101	1515.87			YILQSDNTFTGEK	96-108	68	758.522
			LQFADNQVELNGQK	479-492	42	1603.96			LQFADNQVELNGQK	479-492	80	802.783
			LFDVTNGQSPFTADSR	157-172	36	1755			LFDVTNGQSPFTADSR	157-172	64	878.535
			SLITAFNIVNLVHWK	6-20	0	1755			KLFDVTNGQSPFTADSR	156-172	34	628.354
			IQDNNFGSAQLTIAFDR	309-325	0	1910.12			VQLAESVDQLASQQQMR	342-358	57	649.902
			VQLAESVDQLASQQQMR	342-358	0	1947.14			SSAQQQVQSLAAMGQMFR	449-466	89	1000.56
			SSAQQQVQSLAAMGQMFR	449-466	0	2000.13			DMHNVSMSGSSDSFIYSK	211-228	43	675.601
			DMHNVSMSGSSDSFIYSK	211-228	0	2024.03			ISYGGDTSSAITFIPINYK	173-191	103	1024.1
									KNYLDQTEQVSVQGLTLK	229-246	59	688.711
									RVQLAESVDQLASQQQMR	341-358	23	702.106
									KLDANLSIPMAMATELVTQAAR	417-438	48	793.197
gi|22126018	A576C042	476	APGLTQALTTK	425-435	0	1100.6	A576C042	2124	DAMALK	486-491	22	664.44
			DHVTLLELAK	170-179	0	1138.62			DQALAR	269-274	30	673.41
			LTEDQTQALR	67-76	0	1174.58			CSTNALEK	220-227	49	461.269
			NYAMGAGGFFK	105-115	48	1178.5			APGLTQALTTK	425-435	75	551.099
			GSITEQMIEGR	231-241	0	1236.56			DHVTLLELAK	170-179	54	570.024
			AAHGDVTQFGGAR	53-65	107	1286.6			LTEDQTQALR	67-76	71	587.794
			RLTEDQTQALR	66-76	18	1330.68			NYAMGAGGFFK	105-115	60	590.054
			TYNGALGVDVFGK	157-169	17	1340.66			AGEWKDQSLR	259-268	32	396.792
			TSDIPTLAVMTEK	335-347	0	1421.71			CYGPEETSEK	210-219	45	600.504
			ADVTLGGGAASFSQVAK	242-258	17	1578.79			GSITEQMIEGR	231-241	65	618.979
			GIDALPLTGQYTHYALDK	116-133	0	1975.99			AAHGDVTQFGGAR	53-65	67	643.604
			GIDALPLTGQYTHYALDKK	116-134	0	2104.09			KCYGPEETSEK	209-219	60	1327.37
			HANQQKPLLGLFSPGNMPVR	290-309	0	2220.16			RLTEDQTQALR	66-76	49	665.929
			TQKPNYVTDSAASATAWSSGVK	135-156	0	2269.09			TYNGALGVDVFGK	157-169	72	671.144
			ASYHGNLDKPPVVCENNAER	315-334	0	2270.06			TSDIPTLAVMTEK	335-347	60	711.674
			ATGNVSTAELQDATPAAQFAHVTGR	184-208	25	2513.21			ADVTLGGGAASFSQVAK	242-258	114	790.104
			DGAVMAISYGNSEDDSQGHTGSQLR	436-460	7	2611.1			TNENGFFLQVEGASIDK	354-370	81	935.194
			ADGNTLVIVTADHAHSSQIIEPEAK	400-424	0	2616.29			GIDALPLTGQYTHYALDK	116-133	77	988.679
									HANQQKPLLGLFSPGNMPVR	290-309	51	1110.66
									TQKPNYVTDSAASATAWSSGVK	135-156	25	757.255
									ASYHGNLDKPPVVCENNAER	315-334	61	1135.95
									KTQKPNYVTDSAASATAWSSGVK	134-156	77	799.802
									ATGNVSTAELQDATPAAQFAHVTGR	184-208	98	1257.53
									DGAVMAISYGNSEDDSQGHTGSQLR	436-460	73	1306.23
									ADGNTLVIVTADHAHSSQIIEPEAK	400-424	69	1308.92
gi|22126047	A842A046	136	FSQLLQK	58-64	0	863.519	A842A046	687	FSQLLQK	58-64	51	432.16
			APDHGALQPWR	36-46	49	1247.66			MDALELLLNR	1-10	66	602.537
			TGSWTHHPVVR	133-143	16	1276.69			APDHGALQPWR	36-46	62	624.345
			IMPPDHSAFVR	171-181	1	1285.67			TGSWTHHPVVR	133-143	43	639.07
			FVLIENEGLVR	47-57	0	1288.75			IMPPDHSAFVR	171-181	49	643.506
			LTAPAPAGEVLDHIIHAGMR	16-35	0	2085.15			FVLIENEGLVR	47-57	72	644.971
									AVQQDGADETVLEK	65-78	83	752.019
									APLIITVIAHVTENAK	86-101	62	564.231
									EQDEIVGFLYLGTPQLK	150-166	72	975.904
gi|22126055	A997A007	385	DQNSYYYGVSR	175-185	97	1351.57	B035A008	643	DQNSYYYGVSR	175-185	61	676.252
			TLAAGYYLWNDSSNR	70-84	119	1730.8			TLAAGYYLWNDSSNR	70-84	82	865.703
			VYPVPVVSYESDNFYFR	53-69	91	2080.99			VYPVPVVSYESDNFYFR	53-69	100	1041.29
			STMMAGMSYSHIEDWGTLR	114-132	23	2172.95			STMMAGMSYSHIEDWGTLR	114-132	51	730.699
			LSIDAFYSPLHFKPGDSDDQQMK	85-107	0	2655.25			AMFAGDILDNSDGFVGDLAYLYR	133-155	75	847.309
									LSIDAFYSPLHFKPGDSDDQQMK	85-107	48	880.875
gi|22126130	A704B078	316	GIQALFVR	469-476	15	903.541	A704B078	910	IIGVGR	83-88	32	614.509
			VDIDDWR	359-365	0	918.439			VPGLEHK	428-434	34	390.578
			NPALNLFR	392-399	0	944.53			LDLSFSK	442-448	36	809.464
			AGHIHPDTR	74-82	20	1003.51			IDHYLGK	213-219	38	423.512
			RIDHTNVR	311-318	14	1010.55			GLGEAGLNK	168-176	33	430.226
			WAGVPFYLR	366-374	0	1108.6			DAYTAVVK	94-101	25	866.488
			RDEVEEAWK	477-485	0	1161.56			LLLETMR	462-468	32	446.579
			NSNTETFVSIR	348-358	0	1267.64			VDIDDWR	359-365	50	918.512
			GQYTAGFVQGNK	324-335	28	1269.64			NPALNLFR	392-399	48	944.533
			VPGYLEEEGANK	336-347	0	1305.64			EALDTFMK	102-109	40	970.464
			GLGEAGLNKEPSR	168-180	0	1327.71			ETVLNLLALR	220-229	33	1141.71
			WGYFDQAGQMR	261-271	0	1358.61			RDEVEEAWK	477-485	53	581.514
			AEWDKDAYTAVVK	89-101	0	1495.75			ESYQQLPQNK	400-409	47	1234.48
			FANSLFASNWDNR	230-242	0	1541.74			NSNTETFVSIR	348-358	58	634.554
			TFNEQHIADAYER	449-461	0	1593.75			GQYTAGFVQGNK	324-335	78	635.592
			VVMEKPLGTDLAPSR	181-195	0	1612.89			VPGYLEEEGANK	336-347	59	653.645
			VINDQVAEYFNECQVYR	196-212	0	2147.02			GLGEAGLNKEPSR	168-180	70	664.08
									LDFCNLDVNDSK	124-135	71	720.161
									AEWDKDAYTAVVK	89-101	65	748.698
									FANSLFASNWDNR	230-242	84	771.661
									TFNEQHIADAYER	449-461	68	797.985
									VVMEKPLGTDLAPSR	181-195	64	807.278
									TTINYFAMPPSTFGAICK	150-167	70	1018.43
									VINDQVAEYFNECQVYR	196-212	108	1074.25
gi|22126141	A804A046	189	ALSNNMTR	60-67	0	922.459	A402C025	338	ELVTAAR	35-41	42	380.349
			LGGGDPGANPR	42-52	37	1010.52			LGGGDPGANPR	42-52	73	505.944
			AELDAETAPK	211-220	0	1044.55			AELDAETAPK	211-220	76	522.979
			TGGNLGTDGSVSYLFTK	124-140	89	1716.88			TGGNLGTDGSVSYLFTK	124-140	79	859.084
			MEILMAGHSKWANTK	1-15	0	1716.88
			DALDATGLVAEGAEVSLIPSTK	189-210	0	2157.18
gi|22126144	A542C017	459	DYLVPSR	175-181	0	849.464	A425A040	1558	DLELTR	416-421	37	746.48
			VPGGAQLSR	323-331	0	884.521			YYQIVK	209-214	27	813.49
			FGFLLDALK	514-522	27	1023.61			DYLVPSR	175-181	28	849.49
			YGSDKPDLR	279-287	19	1050.55			RPEMADR	131-137	27	438.229
			CFRDEDLR	215-222	0	1110.53			VPGGAQLSR	323-331	68	442.589
			AAFEQASELR	55-64	0	1121.59			ELWQETK	254-260	36	467.519
			QLLMMSGFDR	199-208	0	1213.59			DEDLRADR	218-225	29	495.524
			DLGGLIFIDMR	29-39	0	1265.69			VFSGPANDAK	306-315	60	503.609
			FYALPQSPQLFK	187-198	39	1438.8			ARPDSQINK	77-85	33	515.214
			EGIVQVFFDPDHK	42-54	0	1530.79			YGSDKPDLR	279-287	44	526.084
			FGTPPHAGLAFGLDR	523-537	80	1555.84			IVTDAMGALR	401-410	73	532.134
			QIDEYGQFVGIYGAK	333-347	0	1687.88			CFRDEDLR	215-222	35	555.959
			DREGIVQVFFDPDHK	40-54	17	1801.93			AAFEQASELR	55-64	73	561.384
			KQIDEYGQFVGIYGAK	332-347	35	1815.96			QLLMMSGFDR	199-208	69	615.609
			GVDLGDFPVMTFAEAMR	261-277	0	1871.91			AAGLEGVQSPIAK	358-370	73	621.169
			SEPLPLDSNQINSEEQR	105-121	36	1955.97			DLGGLIFIDMR	29-39	53	633.614
			RFMDDHGFLDIETPMLTK	150-167	0	2198.09			EKFGFLLDALK	512-522	25	640.734
			TEMQQTVFGILGITEDEQR	493-511	0	2211.12			LVMLLTGTDNIR	538-549	64	673.684
									NPLELVDVASLVK	288-300	81	699.169
									FGTPPHAGLAFGLDR	523-537	69	778.779
									GVDLGDFPVMTFAEAMR	261-277	71	944.774
									SEPLPLDSNQINSEEQR	105-121	81	978.794
gi|22126198	A589A025	475	IQMYVR	220-225	0	825.37	A705B023	1000	SLSVLK	31-36	28	646.46
			STYANFVR	245-252	53	957.409			AEESEV	296-301	23	663.406
			VYGFEAYK	163-170	67	976.402			ASEILEK	39-45	25	790.484
			GWLSWVYDK	194-202	69	1153.49			IQMYVR	220-225	31	413.464
			QHNFHLLMR	95-103	62	1195.54			STYANFVR	245-252	58	479.452
			HTEVIAASPNSEESIR	15-30	17	1739.77			VYGFEAYK	163-170	50	489.017
			NSLEPIESICTSLQASR	203-219	47	1904.84			VTSPDSINR	4-12	35	494.958
			IKHTEVIAASPNSEESIR	13-30	0	1980.94			LEDTVLMPGK	153-162	20	1118.52
			NDSDAQIIEAAEQSLAINK	277-295	0	2029.92			SKVTSPDSINR	2-12	50	602.52
			DITSNYQLLSEDHVYLSR	77-94	11	2152.95			MLGAMNATQAVPVLEK	226-241	94	845.227
			KDITSNYQLLSEDHVYLSR	76-94	0	2281.05			HTEVIAASPNSEESIR	15-30	83	580.334
									NSLEPIESICTSLQASR	203-219	106	953.472
									IKHTEVIAASPNSEESIR	13-30	86	991.284
									NDSDAQIIEAAEQSLAINK	277-295	117	1015.83
									KDITSNYQLLSEDHVYLSR	76-94	42	761.142
gi|22126242	B067A030	484	GPQVKSAR	530-537	0	842.479	B067A030	885	IIDIYR	446-451	31	792.364
			DVALITQR	229-236	0	915.494			DVALITQR	229-236	55	458.362
			QVYFPNR	367-373	42	923.438			TVFELQSK	604-611	30	951.353
			LSPFNPEVR	435-443	37	1058.52			QDPEMMQR	498-505	29	525.527
			VAQRPGALEK	594-603	0	1068.58			LSPFNPEVR	435-443	40	529.27
			TSIDPDQYR	425-433	22	1094.48			VAQRPGALEK	594-603	44	535.066
			AGFPGSITTIR	487-497	40	1119.59			TSIDPDQYR	425-433	45	548.111
			KVDFGGLSTDR	151-161	0	1194.57			ILISNNPSLK	290-299	43	550.155
			RLSPFNPEVR	434-443	15	1214.63			QYETVEAFK	215-223	59	558.242
			VDFGGLSTDRDR	152-163	0	1337.64			AGFPGSITTIR	487-497	56	560.498
			YLIDFTNELTR	513-523	70	1384.67			KVDFGGLSTDR	151-161	72	597.984
			QYETVEAFKQR	215-225	0	1398.69			RLSPFNPEVR	434-443	34	608.054
			VTHVFLQAFSDPK	348-360	95	1488.74			TSIDPDQYRR	425-434	42	417.726
			DVRPVLSSAWYPLYDR	658-673	0	1936.95			MEKDVALITQR	226-236	78	660.125
			VAHVDLDYLYDPDPAQEK	316-333	0	2087.95			DFALTVTSVQEK	300-311	74	669.365
									YLIDFTNELTR	513-523	73	693.08
									VTHVFLQAFSDPK	348-360	70	745.132
									VAHVDLDYLYDPDPAQEK	316-333	101	1044.59
									VAHVDLDYLYDPDPAQEKENLDK	316-338	68	896.818
									QHGYQLAMTLDPGVANINDLMNIPR	265-289	39	933.106
									DMAYSAPIDGIIYHDDAVMSDFEDASPDAIR	452-482	85	1145.04
gi|22126252	A705A017	289	MMGVGNYK	88-95	0	899.399	A412F086	532	GMGLPAAK	17-24	34	744.43
			HTDSETGVGR	111-120	18	1058.47			MMGVGNYK	88-95	30	465.969
			VTYHISEPSK	96-105	43	1160.58			HTDSETGVGR	111-120	61	530.104
			WWKPFDVSYDFK	121-132	43	1617.77			VTYHISEPSK	96-105	71	581.014
			ADIHLEADIHATEGNK	25-40	83	1733.84			WWKPFDVSYDFK	121-132	27	540.242
			QEGTFMPMVASDGPHYGANIK	67-87	21	2250.07			ADIHLEADIHATEGNK	25-40	63	867.694
									QEGTFMPMVASDGPHYGANIK	67-87	49	1141.82
gi|22126278	A688A008	435	FDAALVLR	384-391	19	904.503	B106E015	1432	AVAEIR	182-187	23	658.504
			SVFQDSQR	392-399	25	966.443			AIPLPSR	199-205	20	753.442
			FMAHPQVK	83-90	0	973.475			LCEWVK	148-153	26	417.712
			VVTEPLAGTR	250-259	8	1042.57			EELIFEK	126-132	41	907.433
			QPCWYLGK	38-45	0	1051.48			FMAHPQVK	83-90	30	479.518
			RFMAHPQVK	82-90	0	1129.57			SVFQDSQR	392-399	31	484.07
			WAVDSIADCAR	71-81	0	1263.56			EAELLHDSK	272-280	51	521.424
			IDMPATLLYGR	206-216	14	1265.63			VVTEPLAGTR	250-259	39	1042.63
			NAALNAIMQIEK	355-366	0	1331.68			LASIAPYLMV	425-434	51	547.417
			GNVTVYADSADGCR	133-146	27	1484.63			RFMAHPQVK	82-90	23	565.6
			VYGQVGFNFAAHAR	94-107	0	1536.75			EVLEHILSVK	281-290	71	583.192
			QFAEEECYVYER	26-37	60	1622.66			AKEAELLHDSK	270-280	34	414.474
			GSVQHLGSGVSGQLAENK	317-334	72	1767.88			IDMPATLLYGR	206-216	75	625.56
			CWIQAGAGIIAQSTPER	400-416	0	1857.92			WAVDSIADCAR	71-81	74	632.545
			LHINADGTQATFIDDAGEQK	51-70	0	2144.01			NAALNAIMQIEK	355-366	89	658.496
									GNVTVYADSADGCR	133-146	97	743.521
									VYGQVGFNFAAHAR	94-107	56	768.396
									ELYSGAILLLDDTR	370-383	82	790.294
									QFAEEECYVYER	26-37	68	812.097
									RVYGQVGFNFAAHAR	93-107	52	565.341
									GSVQHLGSGVSGQLAENK	317-334	92	884.883
									EALGFSPELVMSVTGNK	233-249	105	890.221
									LHINADGTQATFIDDAGEQK	51-70	123	1072.85
gi|22126285	A578A071	88	SAAPLSWR	301-308	0	887.468	B172A004	414	VLIVGAK	31-37	25	699.472
			LWQQILR	350-356	0	956.562			TGNAEIR	358-364	67	380.707
			LTPPHHDR	366-373	0	972.505			DLPGLTR	294-300	32	771.488
			RLTPPHHDR	365-373	0	1128.59			RPEILR	288-293	23	392.663
			TPPVVHATTSR	172-182	0	1165.63			RLTPPHHDR	365-373	38	377.135
			LAGFYNDDDKEAL	374-386	0	1470.66			LAGFYNDDDK	374-383	52	579.514
			YLDPDDPDMHSLIMHR	233-248	0	1986.84			TPPVVHATTSR	172-182	67	583.46
			ELAHAFGIPLYTSPEQITR	68-86	0	2143.09			MPDIACIVVR	87-96	75	595.17
									STVAGGTGTQLAR	97-109	89	610.041
									LAGFYNDDDKEAL	374-386	34	736.268
									YLDPDDPDMHSLIMHR	233-248	41	663.387
gi|22126286	B106D082	104	SFFTQIVR	190-197	0	997.558	A385A025	377	HLEPLR	11-16	22	382.834
			LRHLEPLR	9-16	0	1033.64			SFFTQIVR	190-197	53	499.584
			TPALLLCGSHDR	143-154	0	1339.7			LRHLEPLR	9-16	29	517.409
			EASWQQVDAWR	155-165	0	1375.67			TPALLLCGSHDR	143-154	62	670.684
			ENQELMSLFLPLLR	108-121	0	1718.94			HFPHAFSAMTALQK	198-211	64	534.895
			GLAPQGLIISGCHAPHLHSER	62-82	0	2250.19
gi|22126287	A542C008	322	GPYTISGYYR	372-381	74	1176.6	A565A005	1205	IAVVDAK	31-37	27	716.45
			EWEDSDLSSLR	278-288	0	1336.63			VIQAGGAR	289-296	38	386.489
			LDEVGNLHVEGR	404-415	7	1337.71			MGLSAWK	482-488	27	404.909
			LGVIPVLAMPSQR	87-99	0	1380.84			IKEQINR	416-422	45	451.034
			APAHNAQAFTAQGFYR	382-397	101	1749.88			RLTALAVDR	511-519	20	507.974
			IVDQDENDVAPGETGQLLTR	352-371	68	2170.1			GPYTISGYYR	372-381	59	588.889
			VVLTDSASCDEVMPLIAQER	240-259	0	2233.13			IAAAEVESALLR	427-438	103	622.159
			HVLVAGETVSDDFTPLFSLHGER	138-160	0	2526.31			EWEDSDLSSLR	278-288	44	1337.93
			LDDPHATILHSQGRPLSPLDEIR	329-351	0	2580.42			LDEVGNLHVEGR	404-415	49	446.795
									LGVIPVLAMPSQR	87-99	49	466.575
									AGEKIAAAEVESALLR	423-438	36	814.839
									APAHNAQAFTAQGFYR	382-397	83	875.674
									IPDQIEFLDHWPLTAVGK	489-506	46	694.075
									LAEVQDCAVVAAPDTLLGER	439-458	108	1064.4
									ICAFIIAQQVPTDYQQLR	459-476	95	1082.86
									IVDQDENDVAPGETGQLLTR	352-371	101	1085.68
									VVLTDSASCDEVMPLIAQER	240-259	114	1124.94
gi|22126288	B106E063	592	SINYELGTR	478-486	0	1052.52	A688A002	2801	ASIGNVK	220-226	23	688.41
			DMQLYSGPVR	505-514	35	1165.55			TVGINTR	663-669	36	380.954
			WNQDVQELR	324-332	34	1187.56			AATLGDAR	333-340	47	387.764
			TVDMVFGLYR	341-350	34	1200.59			YGALMPR	586-592	46	404.579
			YGAGSSVNGVIDTR	572-585	56	1395.67			FDIGGGVR	394-401	45	411.039
			LSISDGSPDPYMR	265-277	0	1437.65			GPQGTLYGK	135-143	59	461.064
			ATQDAYVGWNDIK	249-261	56	1480.69			MQTLSNAGK	515-523	50	483.524
			TFPSGSLIVNMPQR	310-323	20	1546.79			GYIEGGVSSR	163-172	60	512.964
			SEFTNDSELYHGNR	552-565	48	1668.71			SINYELGTR	478-486	62	527.049
			LAPDDQPWEMGFAASR	229-244	47	1790.8			CTDSQTLSGK	279-288	46	549.019
			SAQGGIINIVTQQPDSTPR	144-162	61	1982.01			ADATGVELEAK	524-534	88	552.449
			SSTQYHGSMLGNPFGDQGK	407-425	0	2010.88			DMQLYSGPVR	505-514	68	591.939
			LAVNLVGPHYFDGDNQLR	593-610	7	2028.01			WNQDVQELR	324-332	63	594.384
			YETADVTLQAATFYTHTK	487-504	0	2059.99			TVDMVFGLYR	341-350	67	609.099
			QVDDGDMINPATGSDDLGGTR	199-219	0	2133.91			RCTDSQTLSGK	278-288	44	626.839
									YGAGSSVNGVIDTR	572-585	86	698.934
									LSISDGSPDPYMR	265-277	66	727.464
									ATQDAYVGWNDIK	249-261	77	741.054
									TFPSGSLIVNMPQR	310-323	69	782.174
									KLSISDGSPDPYMR	264-277	36	791.559
									SEFTNDSELYHGNR	552-565	70	835.139
									FAPGWSWDINGNVIR	537-551	66	867.054
									MNISVYVDNLFDRR	629-642	38	586.842
									LAPDDQPWEMGFAASR	229-244	80	903.939
									SAQGGIINIVTQQPDSTPR	144-162	65	661.675
									SSTQYHGSMLGNPFGDQGK	407-425	72	1014.19
									LAVNLVGPHYFDGDNQLR	593-610	27	1014.86
									QVDDGDMINPATGSDDLGGTR	199-219	124	1075.71
									SASANNVSSTVVSAPELSDAGVTASDK	43-69	94	1282.77
									QVDDGDMINPATGSDDLGGTRASIGNVK	199-226	31	940.859
									VAQGYKPSGYNIVPTAGLDAKPFVAEK	451-477	25	941.139
									SASANNVSSTVVSAPELSDAGVTASDKLPR	43-72	45	977.395
									SINYELGTRYETADVTLQAATFYTHTK	478-504	56	1031.72
gi|22126332	A389B075	169	FQGEHVAK	190-197	37	915.505	A417A048	829	FQGEHVAK	190-197	37	458.439
			KVSGVDVTIK	33-42	0	1045.61			VSGVDVTIK	34-42	32	917.56
			FGNMSGQMR	86-94	0	1059.48			KVSGVDVTIK	33-42	39	523.914
			ELFDVSQTR	153-161	24	1094.59			FGNMSGQMR	86-94	53	529.544
			QPSAEELAIAR	179-189	0	1184.68			VSGVDVTIKR	34-43	80	536.884
			VPETMPAEAFAK	44-55	0	1306.68			ELFDVSQTR	153-161	65	548.009
			RVPETMPAEAFAK	43-55	0	1462.79			QPSAEELAIAR	179-189	45	593.024
			GGTPYGATTIAGGDGSR	162-178	0	1537.8			VPETMPAEAFAK	44-55	55	654.039
									RVPETMPAEAFAK	43-55	39	732.149
									GGTPYGATTIAGGDGSR	162-178	88	769.614
									TNQQAPVATPHELADYDGIIFGTPTR	60-85	59	938.555
gi|22126334	A804A038	598	KLYAPTR	180-186	37	848.516	A704A083	998	GVLGLD	379-384	24	574.402
			ADKPLLQK	321-328	0	912.573			ITVNDK	43-48	36	689.518
			GVMVVEER	81-88	0	934.489			AFTDAVK	165-171	25	376.405
			GLEWEILK	73-80	32	987.577			FTGFHR	222-227	24	383.185
			ILFGDNTTK	231-239	53	1008.56			AGDLALAR	172-179	79	394.074
			IAGLTFAPNK	259-268	51	1031.62			KLYAPTR	180-186	32	425.22
			ENIAPGFTQK	89-98	0	1104.6			EDDFEQK	210-216	37	910.387
			RIAGLTFAPNK	258-268	0	1187.73			EGYESYEK	347-354	28	1004.39
			TKEGYESYEK	345-354	0	1233.6			ILFGDNTTK	231-239	39	1009.54
			TQFIVHNVSQK	62-72	71	1300.74			IAGLTFAPNK	259-268	55	516.897
			IVNLLRPLLEK	310-320	0	1307.88			ENIAPGFTQK	89-98	53	553.022
			VVGGAAGLIEEVAASK	269-284	0	1470.86			ISGEEDRYSR	285-294	45	606.725
			IDANFNTVDSVLAK	329-342	38	1506.83			TKEGYESYEK	345-354	50	1233.49
			VYVTQEVAQLVSQTK	150-164	0	1692.96			TQFIVHNVSQK	62-72	69	651.236
			FADLLYQDTLELQK	244-257	0	1696.93			IVNLLRPLLEK	310-320	38	654.811
			TDLWDFQANVDGAQK	295-309	90	1707.85			QCEPMALTVPAGK	49-61	20	709.348
									GPITALAEDLAQLR	365-378	83	734.813
									VVGGAAGLIEEVAASK	269-284	77	736.338
									IDANFNTVDSVLAK	329-342	88	754.115
									VYVTQEVAQLVSQTK	150-164	112	847.245
									FADLLYQDTLELQK	244-257	20	848.82
									IEPIAELFSDLDGSIDAR	192-209	80	981.6
									MTANLEPGEYDMTCGLLSNPK	99-119	74	1187.48
									IAGLTFAPNKVVGGAAGLIEEVAASK	259-284	50	828.688
gi|22126345	A629B023	130	LSDYLGR	37-43	0	823.449	A389D026	838	QTAAVAAK	93-100	35	380.329
			SADEQRPK	233-240	0	930.477			LTQFPR	16-21	24	381.279
			KLEFLAADALR	64-74	28	1246.77			LSDYLGR	37-43	44	412.529
			LDLVGNATPLEK	22-33	0	1269.75			LEFLAADALR	65-74	22	559.944
			RDDVTPVALGGNK	49-61	0	1341.77			DDVTPVALGGNK	50-61	56	593.869
			AMAGLLDGIEQQK	302-314	0	1389.77			KLEFLAADALR	64-74	71	623.719
			LEGILLDPVYTGK	289-301	0	1417.85			LDLVGNATPLEK	22-33	54	635.774
			QGADTLVTAGAIQSNHVR	75-92	0	1838.06			RDDVTPVALGGNK	49-61	89	671.029
									AMAGLLDGIEQQK	302-314	72	695.684
									LEGILLDPVYTGK	289-301	69	709.589
									QGADTLVTAGAIQSNHVR	75-92	78	919.779
gi|22126406	A589A006	226	SKGIIMLK	33-40	0	905.607	A805B007	311	GFEGAAAFLK	72-81	41	1010.46
			GFEGAAAFLK	72-81	81	1010.45			TMAAQGYTSA	197-206	66	508.804
			HSQEEMQHMER	83-93	0	1473.49			LALVGNSGNSLFFVDK	178-193	99	841.199
			KHSQEEMQHMER	82-93	0	1601.57
			LALVGNSGNSLFFVDK	178-193	72	1680.79
			LALVGNSGNSLFFVDKDLK	178-196	0	2036.99
gi|22126409	A542B052	418	QHFYIR	280-285	21	863.45	A425A023	1169	DFTPEK	415-420	27	736.48
			RPYPMTR	10-16	0	936.473			SEGLTHLR	341-348	47	457.179
			DWLVVEER	333-340	0	1045.54			VYYDYIK	594-600	32	482.689
			IPVSLVYHR	436-444	31	1083.64			DWLVVEER	333-340	38	523.609
			QYSPYDQVK	601-609	0	1127.54			IWVTASDGVK	426-435	40	538.589
			VDDYYWLR	22-29	0	1129.54			IPVSLVYHR	436-444	69	542.674
			GFVFALAHIR	481-490	2	1130.66			QYSPYDQVK	601-609	55	564.529
			TLLPYQVYR	195-203	40	1152.65			VDDYYWLR	22-29	55	565.569
			DHEYGVDHYK	270-279	0	1262.55			TLLPYQVYR	195-203	32	576.969
			ALVNEGYGDAQR	521-532	0	1292.63			HVVGTDPEQDK	204-214	42	613.189
			IPPQEESVPYVR	71-82	74	1413.75			ETLYQEMVGR	61-70	47	621.539
			FEPGNEYAIYVR	91-102	61	1457.72			DHEYGVDHYK	270-279	27	631.099
			GGGELGQQWYEDGK	491-504	0	1523.7			ALVNEGYGDAQR	521-532	82	646.589
			HEKTLLPYQVYR	192-203	0	1546.76			LNTFSDFTDVTK	509-520	88	694.469
			QPVSTDSDWETLLDGNQR	103-120	0	2060.97			KDHEYGVDHYK	269-279	25	464.429
			TDDHQLLLYTDMDSGHGGK	644-662	0	2118.96			IPPQEESVPYVR	71-82	61	707.719
									FEPGNEYAIYVR	91-102	58	729.669
									GGGELGQQWYEDGK	491-504	71	762.669
									HGDTRVDDYYWLR	17-29	42	565.568
									YGYSSMTTPSSMFEINMDSGER	384-405	49	1270.13
gi|22126432	B035A042	569	GIELEVRK	299-306	0	943.515	B106E085	1512	GIELEVR	299-305	49	408.417
			LIHGQVATR	174-182	56	994.538			LTGLDTSK	53-60	47	417.853
			SVNIGGMAFR	263-272	17	1067.48			DIEAFNK	288-294	46	836.334
			IIVVSDEVAADK	192-203	0	1258.64			MMDLISK	315-321	42	435.325
			APAVALGPNDHMK	152-164	86	1320.64			LVEGGVDIK	254-262	55	465.303
			YNDRLTGLDTSK	49-60	0	1382.65			LIHGQVATR	174-182	57	497.959
			IDDRLIHGQVATR	170-182	42	1493.77			SVNIGGMAFR	263-272	45	534.486
			VMLLFTNPTDVVR	241-253	57	1520.76			WTKETNVNR	183-191	24	383.413
			IIVVSDEVAADKMR	192-205	0	1561.78			IIVVSDEVAADK	192-203	56	1258.55
			SDKPETQPAAPVPTAK	136-151	62	1636.81			TQVNNAVSIDEK	276-287	79	659.518
			TLLTQVAPPGVTAHVVDVEK	207-226	0	2074.11			APAVALGPNDHMK	152-164	61	669.053
			TQVNNAVSIDEKDIEAFNK	276-294	81	2135.01			VMLLFTNPTDVVR	241-253	82	761.336
									SDKPETQPAAPVPTAK	136-151	79	819.142
									SIAIIIGTHGAAAEQLLK	2-19	82	904.11
									DDEPSFAELVAVAVETGR	106-123	110	953.119
									GVLFLVDTWGGSPFNAASR	61-79	120	997.585
									TLLTQVAPPGVTAHVVDVEK	207-226	79	1038.25
									TQVNNAVSIDEKDIEAFNK	276-294	49	712.73
									APDVKSDKPETQPAAPVPTAK	131-151	43	716.717
									KTLLTQVAPPGVTAHVVDVEK	206-226	95	734.461
									IAIDKENYEVVTGVNIPMLAETFMAR	80-105	62	986.598
gi|22126437	B067A062	212	RQDVTIR	509-515	0	887.478	B067A091	1098	LSVSMDF	770-776	24	814.127
			IGFLGQQDAR	113-122	0	1104.56			AGDTPLTR	232-239	55	415.881
			GYGNPSQNYR	159-168	11	1155.52			RQDVTIR	509-515	38	444.32
			VNLGYATNYR	428-437	0	1170.56			VQLMLGVR	501-508	60	466.456
			YGDNDQYGVR	260-269	20	1186.49			RAGDTPLTR	231-239	39	493.83
			GHFDTGFITHK	417-427	63	1259.59			NDASVQNVR	150-158	70	501.945
			NVPFNIIGYTSK	123-134	0	1352.69			TSLDVGYQK	304-312	59	506.023
			ADTITVVGTPDTFR	79-92	0	1492.75			GQIPGIVHSK	576-585	37	518.367
			VSLYANHIEALGPGK	547-561	0	1568.81			IGFLGQQDAR	113-122	80	552.949
			GVELNVFGEPVLGTR	631-645	0	1586.84			GYGNPSQNYR	159-168	48	578.453
			VTPIYGVLVRPWEK	533-546	0	1656.92			ANLENVTNER	739-748	55	580.437
			VTVDYGSAAQVGGGLDVGR	240-258	0	1820.88			QIVSTSMVER	191-200	63	583.48
									YGDNDQYGVR	260-269	77	593.902
									NVPFNIIGYTSK	123-134	55	676.884
									ADTITVVGTPDTFR	79-92	69	746.863
									SAPNEFNGKPVVNK	562-575	28	751.317
									TASAVAETNSAESSNK	63-78	95	784.008
									TQNGTNNGNYAVGVAR	660-675	68	818.636
									MIEDQQAATIADVVK	135-149	119	824.451
									ASGFSLSDTLSMMDDK	485-500	68	868.667
									NFNNGVPNSAGSLDAMK	516-532	69	876.597
									LYVPYISESIAGLGGIR	400-416	102	904.459
									GFNLDGDDISFGGLFGVLPR	171-190	88	1048.48
gi|22126512							A689C077	202	ETPQSVSVLTK	97-107	41	595.154
									TALDISGPLNSEGSVR	225-240	97	808.694
									LPDNSQPYFAVDGTK	592-606	40	826.944
									LPSSNTQTPVTPVTPR	635-650	82	848.169
gi|22126517							A704D058	182	DAYQAQQSIR	300-309	82	590.581
									IIVDMPDEMK	513-522	48	611.973
									MALSILNMGFMR	324-335	50	716.961
									QYQQQYPELAAK	563-574	72	734.158
gi|22126524	A387A029	122	GQQGAVASR	190-198	0	873.45	A704D057	352	INGATVDVR	37-45	36	472.688
			IDPGWQGR	136-143	0	928.458			DEVSAALER	68-76	65	495.392
			INGATVDVR	37-45	10	944.506			DIEAWLDSGK	16-25	66	1133.45
			DEVSAALER	68-76	0	989.488			IVLEFYNSGK	144-153	52	1169.53
			IVLEFYNSGK	144-153	0	1169.62			YRGQQGAVASR	188-198	52	597.155
			YRGQQGAVASR	188-198	0	1192.62			LGLMVHVTAHR	125-135	38	625.465
			LGIEPRPPVER	26-36	10	1262.73			LGIEPRPPVER	26-36	22	421.447
			GHTAAFIDLSGPK	55-67	0	1313.69			GHTAAFIDLSGPK	55-67	74	657.473
									LCDRDIEAWLDSGK	12-25	72	839.879
									GHTAAFIDLSGPKDEVSAALER	55-76	30	762.486
gi|22126527	A530C057	218	NAGFINKR	396-403	0	919.481	A565A058	1143	AGTYLK	343-348	20	652.43
			YLDADCLR	349-356	0	1025.45			ANGYIK	116-121	20	665.44
			ELSSLIYGR	105-113	0	1037.54			VVNLASR	389-395	49	380.034
			LTLELGGETR	599-608	0	1088.57			NAGFINK	396-402	50	763.37
			TDLYHFIGK	287-295	0	1093.54			SAYPDPK	616-622	45	777.41
			TISQLYDPEK	124-133	0	1193.58			QVFSGIR	609-615	22	403.844
			EIMALADVANR	443-453	0	1218.59			VNADIVNK	381-388	50	872.41
			MTVMVANLAPR	628-638	0	1234.61			LKANGYIK	114-121	32	454.394
			YVDEQAPWVVAK	454-465	0	1404.7			NAGFINKR	396-403	57	460.524
			DAPYFGFEVPDAPGK	235-249	17	1609.72			VNEMVASSK	539-547	55	491.114
			IALIQQAEFVEGSDK	581-595	17	1647.83			YLDADCLR	349-356	28	1025.44
			TFTDAATSIADAYNNR	420-435	17	1730.77			ELSSLIYGR	105-113	36	1037.42
			FAGQLADQLADPVLYK	404-419	0	1748.89			LTLELGGETR	599-608	74	545.024
			KPTNLFVHGYVTVNGAK	316-332	0	1844.98			SAVSGATPVMR	176-186	56	546.429
			TISQLYDPEKGMFLPDR	124-140	0	2025.97			TDLYHFIGK	287-295	49	547.554
									SGALQEQVANK	208-218	66	572.819
									TISQLYDPEK	124-133	40	1194.05
									EIMALADVANR	443-453	28	1218.45
									GDLDFDEFWGK	273-283	39	665.074
									IDLDKVNEMVASSK	534-547	61	783.354
									DAPYFGFEVPDAPGK	235-249	29	805.394
									IALIQQAEFVEGSDK	581-595	69	824.674
									TFTDAATSIADAYNNR	420-435	100	866.194
									FAGQLADQLADPVLYK	404-419	88	875.194
									KPTNLFVHGYVTVNGAK	316-332	85	923.499
									VNEMVASSKEDMAPATR	539-555	47	623.548
									TISQLYDPEKGMFLPDR	124-140	38	1013.63
									MQEWFDSGLQQWDITR	219-234	90	1028.84
									VTGPLADDPIQETISFDDFAK	556-576	98	1140.23
									CKAPEQYGDNCEVCGATYSPTELIDPK	149-175	26	1035.2
gi|22126541	A589A014	608	IQFVLLK	200-206	43	860.485	A589A014	1440	TTYVIK	218-223	22	724.39
			GEPGHPDAEAR	207-217	40	1135.44			ATFDLAK	323-329	33	383.484
			YDDNFMSVVR	71-80	76	1245.47			IGVTIYK	64-70	50	397.374
			SNDIPIVFYNK	141-151	68	1309.59			ALDSYDK	157-163	36	811.35
			NLAAGKPAAEGTTWK	330-344	0	1514.7			IQFVLLK	200-206	27	861
			HWQANPEWDLNK	185-196	67	1537.62			IPYVGVDK	352-359	41	446.169
			DKMDAWLSGPNANK	249-262	0	1562.64			DNLAEFTK	360-367	44	937.38
			SNDIPIVFYNKEPSR	141-155	37	1778.81			KALDSYDK	156-163	57	939.36
			ALAINLVDPAAAPVVIDK	121-138	26	1789.94			AYYVGTDSK	164-172	51	1003.34
			IPYVGVDKDNLAEFTK	352-367	67	1808.84			GEPGHPDAEAR	207-217	47	1135.43
			HWQANPEWDLNKDGK	185-199	0	1837.77			ESGVIQGELIAK	173-184	46	1243.5
			TSVPVFGVDALPEALALVK	287-305	16	1925.99			YDDNFMSVVR	71-80	53	623.434
			GLPTQQLQLDTAMWDTAQAK	229-248	0	2215.99			QNDQIDVLLAK	107-117	84	628.899
									SNDIPIVFYNK	141-151	61	655.474
									MDAWLSGPNANK	251-262	57	660.484
									NLAAGKPAAEGTTWK	330-344	25	758.099
									HWQANPEWDLNK	185-196	57	769.524
									DKMDAWLSGPNANK	249-262	61	781.999
									SGQMAGTVLNDANNQAK	306-322	63	868.394
									ALAINLVDPAAAPVVIDK	121-138	43	895.579
									IPYVGVDKDNLAEFTK	352-367	72	905.289
									HWQANPEWDLNKDGK	185-199	28	613.465
									TSVPVFGVDALPEALALVK	287-305	66	963.904
									ASPEITLLMNDSQNDQSK	89-106	75	1004.1
									IEVVIANNDAMAMGAVEALK	263-282	100	1046.58
									GLPTQQLQLDTAMWDTAQAK	229-248	88	1116.59
gi|22126613	B035A002	1350	GSFDGGLDR	140-148	0	923.427	B106E095	2282	DYLVSK	300-305	41	724.343
			SDVLFGFNK	236-244	0	1026.53			LGGLVWR	129-135	64	400.676
			DNTWYTGGK	35-43	0	1041.47			EVVTQPQA	356-363	40	436.402
			AALIECLAPDR	335-345	0	1228.65			RVEIEVK	346-352	21	437.085
			DGSVVVLGFADR	269-280	100	1234.65			AQGVQLAAK	106-114	63	443.437
			IGQPAPNLALSQR	281-293	103	1364.78			GDINNGAFK	97-105	57	468.356
			AALIECLAPDRR	335-346	0	1384.75			SDVLFGFNK	236-244	50	514.002
			MEYQWVNNIGDR	176-187	90	1524.71			GYKEVVTQPQA	353-363	37	610.297
			LSYPVAQDLDVYTR	115-128	120	1639.85			AALIECLAPDR	335-345	73	615.068
			ETVGARPDNGLLSVGVSYR	188-206	38	1990.06			DGSVVVLGFADR	269-280	91	617.681
			GEGQANPVTGNTCDNVKPR	316-334	116	2013.97			IGQPAPNLALSQR	281-293	64	455.89
			ASGHDTGVSPLVALGAEYAWTK	149-170	130	2230.15			AALIECLAPDRR	335-346	31	693.454
			LGWSQYQDTGSIINNDGPTHK	44-64	144	2331.14			MEYQWVNNIGDR	176-187	86	762.868
			FGQEDAAAPIVAPTPAPAPIVDTK	207-230	100	2376.29			LSYPVAQDLDVYTR	115-128	93	820.654
			FGQEDAAAPIVAPTPAPAPIVDTKR	207-231	150	2532.39			ETVGARPDNGLLSVGVSYR	188-206	61	664.194
			ANLKPEGQQALDQLYAQLSSIDPK	245-268	0	2627.42			GEGQANPVTGNTCDNVKPR	316-334	71	1007.75
									ASGHDTGVSPLVALGAEYAWTK	149-170	62	744.402
									LGWSQYQDTGSIINNDGPTHK	44-64	94	1166.28
									FGQEDAAAPIVAPTPAPAPIVDTK	207-230	121	1188.76
									FGQEDAAAPIVAPTPAPAPIVDTKR	207-231	92	845.099
gi|22126668	A543C090	305	AWHGFTK	35-41	0	846.415	A412F034	2408	IQVGPK	481-486	28	641.48
			ALIPFGGIK	133-141	0	915.561			ALAQIK	254-259	30	643.54
			QMQFFGAR	453-460	31	984.471			DILNCR	180-185	29	790.46
			SQNGAAMSFGR	293-303	0	1125.52			MVEGSCK	142-148	30	405.744
			GDWQNEVNVR	42-51	18	1216.59			VFTEYR	161-166	44	408.009
			VAVYGIDFLMK	209-219	0	1271.68			AWHGFTK	35-41	41	423.179
			MDHFMDWLAK	504-513	0	1293.59			LPLNFKK	404-410	20	430.289
			SGVLTGLPDAYGR	187-199	39	1305.69			ALIPFGGIK	133-141	38	458.609
			YGCDISGPATNAR	265-277	0	1381.63			KVFTEYR	160-166	25	472.184
			THNQGVFDVYTK	168-179	39	1408.7			QMQFFGAR	453-460	55	500.899
			KSGVLTGLPDAYGR	186-199	0	1433.79			EEIAEQHR	246-253	58	506.514
			KTHNQGVFDVYTK	167-179	0	1536.81			SQNGAAMSFGR	293-303	73	563.464
			YSYEAALMALHDR	529-541	0	1539.75			LWAQVMEGIK	78-87	54	588.139
			DLETIVGLQTEAPLKR	117-132	0	1783.02			GDWQNEVNVR	42-51	49	609.124
			EAPMMDEVLDYDKVMER	487-503	0	2086.95			VAVYGIDFLMK	209-219	50	636.734
			NYTPYEGDESFLAGSTEATDK	57-77	30	2295.03			MDHFMDWLAK	504-513	41	647.544
									VDDIACDLVER	598-608	79	653.144
									SGVLTGLPDAYGR	187-199	47	653.469
									VSTFLDVYIER	304-314	38	671.699
									YGCDISGPATNAR	265-277	63	691.629
									THNQGVFDVYTK	168-179	64	705.104
									TMLYAINGGVDEK	466-478	78	706.204
									KSGVLTGLPDAYGR	186-199	60	717.694
									KTHNQGVFDVYTK	167-179	52	513.178
									YSYEAALMALHDR	529-541	59	778.244
									EAPMMDEVLDYDK	487-499	57	794.609
									DLETIVGLQTEAPLK	117-131	28	814.504
									LAQFNSLQADLENGK	222-236	101	824.739
									EAVQWTYFGYLAAVK	278-292	72	873.609
									DLETIVGLQTEAPLKR	117-132	76	892.154
									LTEIEAQELIDHLVMK	321-336	45	633.722
									NAVPTQSVLTITSNVVYGK	621-639	53	996.734
									NYTPYEGDESFLAGSTEATDK	57-77	106	1148.3
gi|22126673	A805A018	337	MLDPNMLR	1-8	0	1021.49	A412F048	2581	LQNEIR	92-97	36	386.984
			LTAHTPCFR	260-268	10	1102.57			YDFDVK	132-137	29	393.894
			VLQLLELPYR	315-324	23	1243.75			LDVEVLR	25-31	35	843.52
			LVHTLNGSGLAVGR	384-397	22	1393.83			KYDFDVK	131-137	47	914.49
			VLQVETESLQAER	39-51	0	1501.84			GEDIEPLR	65-72	31	928.5
			ALSQFMLDLHTEK	175-187	0	1548.8			LEVNALGEK	73-81	45	972.52
			TLVAVLENYQQADGR	398-412	73	1676.91			NELDAVAEK	9-17	50	988.52
			EISSCSNMWDFQAR	355-368	13	1746.77			MLDPNMLR	1-8	34	503.419
			DLALSIPNLPDDSVPVGK	98-115	0	1850.03			LTAHTPCFR	260-268	42	552.074
			TYDLEVWLPAQDTYR	340-354	64	1869.97			ARGEDIEPLR	63-72	44	578.694
			DHVSLGEMAGGLDFAAAVK	138-156	0	1903.96			NENDNIEVSR	116-125	75	1189.57
			VEMVQITRPEDSMAALEELTGHAEK	290-314	0	2816.47			VLQLLELPYR	315-324	57	622.929
									AELDKLQNEIR	87-97	43	665.199
									VLQLLELPYRK	315-325	20	458.185
									LVHTLNGSGLAVGR	384-397	71	697.434
									DEILEEDSLPLK	248-259	83	701.134
									VLLCTGDMGFGSSK	326-339	78	744.464
									VLQVETESLQAER	39-51	76	751.539
									ALSQFMLDLHTEK	175-187	75	767.149
									KVLLCTGDMGFGSSK	325-339	55	807.774
									KVLQVETESLQAER	38-51	117	815.499
									TLVAVLENYQQADGR	398-412	81	839.164
									EISSCSNMWDFQAR	355-368	84	874.169
									DLALSIPNLPDDSVPVGK	98-115	75	925.699
									TYDLEVWLPAQDTYR	340-354	71	935.934
									DHVSLGEMAGGLDFAAAVK	138-156	78	952.764
gi|22126679	A804A025	472	MHEHAEK	69-75	39	897.409	A542B085	732	YLDGLANDK	312-320	52	1008.41
			YLDGLANDK	312-320	67	1008.53			NGNIVLHTDR	197-206	39	570.084
			NGNIVLHTDR	197-206	86	1138.63			YLGMASEEAFK	119-129	53	631.484
			YLGMASEEAFK	119-129	49	1261.61			VKNGNIVLHTDR	195-206	34	456.312
			ANLKPVLITGMEK	28-40	26	1429.85			ANLKPVLITGMEK	28-40	41	715.659
			GVSACATCDGFFYR	132-145	29	1610.72			GVSACATCDGFFYR	132-145	77	805.779
			TLDEVLGDDMGVTGVR	207-222	43	1692.86			TLDEVLGDDMGVTGVR	207-222	54	847.604
			QAITSAGTGCMAALDAER	294-311	3	1838.89			QAITSAGTGCMAALDAER	294-311	98	920.164
			LIILGSGPAGYTAAVYAAR	9-27	0	1864.09			GGQLTTTTEVENWPGDPEGLTGPALMER	41-68	40	991.489
			VQSGLQGNATQTSIPGVFAAGDVMDHIYR	265-293	0	3048.54			VQSGLQGNATQTSIPGVFAAGDVMDHIYR	265-293	127	1016.93
gi|22126698	A578A017	270	VLEIAMR	140-146	0	847.463	A565A004	796	QAILNR	147-152	23	714.4
			YLQMNGK	391-397	0	869.412			ALEHYR	335-340	37	394.854
			GFSLYMLR	546-553	7	1002.51			VLEIAMR	140-146	54	416.449
			LQAPVVHALR	226-235	78	1103.68			TLEQAGVK	12-19	29	845.48
			MGTIEWLGTR	39-48	7	1179.59			YLQMNGK	391-397	29	435.394
			QELSMPPQIK	531-540	0	1186.62			QTVATLIAK	3-11	66	473.059
			TTLTALLPQLDAK	314-326	21	1384.81			GDEVIELAK	560-568	29	974.42
			IWGVTGDSLNGLSDSLHR	21-38	26	1926.98			TLEQAGVKR	12-20	56	501.564
			ECSHYCELVSNPEQLPR	123-139	26	2117.95			GFSLYMLR	546-553	30	502.294
			LLGSFNHGSMANAMPQAIGAQATAPDR	400-426	0	2758.32			LQAPVVHALR	226-235	43	552.544
									MGTIEWLGTR	39-48	68	589.804
									QELSMPPQIK	531-540	23	1186.92
									MKQTVATLIAK	1-11	39	610.554
									TTLTALLPQLDAK	314-326	48	1384.58
									IWGVTGDSLNGLSDSLHR	21-38	101	964.644
									IVVFNNSVLGFVAMEMK	456-472	30	965.624
									NITLMCGSGCADAHDEVVK	203-221	92	1047.13
									LPLVQPPMSELTLLADTLNK	181-200	40	736.935
									AGGYLTDGTDLHNPDFAAIANAAGIK	473-498	89	1287.21
									ASELNAALESAFAHPGPVLVDVVTAK	505-530	73	1303.91
									LLGSFNHGSMANAMPQAIGAQATAPDR	400-426	56	1379.79
gi|22126705	A543C068	200	AHFINTIR	157-164	63	971.54	A412F047	630	DVAGYK	49-54	34	652.41
			ILEQIAEELK	137-146	0	1185.68			ANIGELSTK	128-136	61	466.834
			AENHLPIEDR	55-64	31	1193.6			AHFINTIR	157-164	52	486.234
			ADWLSQPEPGWQPKPLDDVR	108-127	66	2334.16			TCKPAEMGDK	147-156	40	569.089
									ILEQIAEELK	137-146	62	593.674
									AENHLPIEDR	55-64	57	597.644
									DVAGYKAENHLPIEDR	49-64	28	609.952
									ADWLSQPEPGWQPKPLDDVR	108-127	23	778.972
gi|22126718	A704B021	184	EVTLAAPAQR	47-56	16	1055.59	A412B011	1096	YQAALR	96-101	30	721.48
			ITQANLPSPK	201-210	25	1068.61			SDWSLR	84-89	41	382.489
			VMGQALGHGER	172-182	10	1154.59			TSQWPR	90-95	38	388.164
			FYALYHGGVR	317-326	35	1182.61			TYIELGDK	211-218	35	470.084
			RITQANLPSPK	200-210	0	1224.72			EVTLAAPAQR	47-56	63	528.489
			ADGVFMQQWQGE	367-378	0	1395.61			ITQANLPSPK	201-210	70	535.094
			LAIAYQQGIADIR	186-198	9	1431.81			VMGQALGHGER	172-182	91	577.989
			LLATRPDLLILAK	122-134	0	1436.94			FYALYHGGVR	317-326	52	591.879
									RITQANLPSPK	200-210	44	613.194
									ADGVFMQQWQGE	367-378	63	706.414
									LAIAYQQGIADIR	186-198	79	716.504
gi|22126744	A804A034	303	DLQLQEVAK	248-256	29	1043.59	A412F076	975	DIAENPK	169-175	37	786.44
			YAGSVIPVAGTQP	262-274	0	1259.68			DLQLQEVAK	248-256	55	522.324
			ILEIESPQIPR	179-189	30	1294.77			YKNVAEVPDK	117-126	55	582.064
			GSVAVPNNVTNLSR	127-140	67	1427.79			YAGSVIPVAGTQP	262-274	48	630.204
			VAADPVPHAEILQFVQK	34-50	44	1862.06			ILEIESPQIPR	179-189	59	648.109
			NVAEVPDKGSVAVPNNVTNLSR	119-140	55	2280.24			GSVAVPNNVTNLSR	127-140	65	714.399
			AEGNPYANILVTTPTLENDPR	221-241	0	2285.19			VAADPVPHAEILQFVQK	34-50	85	931.849
									NVAEVPDKGSVAVPNNVTNLSR	119-140	81	1140.96
									AEGNPYANILVTTPTLENDPR	221-241	62	1143.42
gi|22126749	B156A020	213	ASEYLNR	598-604	7	852.403	A689C006	947	DVTDALK	74-80	30	761.38
			VSGLLSHR	213-220	0	868.49			DKITEVR	489-495	33	431.009
			YEELYDK	343-349	0	959.419			VSGLLSHR	213-220	58	435.299
			IIDGYNQQR	225-233	25	1106.54			VDIDVNDK	643-650	49	917.43
			LMGGVYNLLDK	631-641	0	1238.63			YEELYDK	343-349	41	959.34
			IQDSAASISVVTR	52-64	0	1346.71			YTLILVNGK	105-113	43	1020.5
			SGAFAGQPLNQMPK	558-571	29	1461.7			YMVGASYDF	657-665	34	1069.3
			SEDKIIDGYNQQR	221-233	0	1565.75			RVDIDVNDK	642-650	48	537.534
			TLALNGTNSDTQYDR	269-283	37	1668.76			ADATLQEDSK	180-189	74	539.529
			DVPGVVITGGGSTSDISIR	81-99	0	1829.94			IIDGYNQQR	225-233	69	554.039
			TNTATPTDTMVVTASGFQQR	32-51	0	2141.99			IQDSAASISVVTR	52-64	77	674.069
									SEDKIIDGYNQQR	221-233	62	783.439
									TLALNGTNSDTQYDR	269-283	93	835.109
									MDQDQNYGTHWTPR	389-402	51	883.109
									DVPGVVITGGGSTSDISIR	81-99	108	915.654
									TPSYTFVDLGANYQLTK	611-627	104	959.969
									YEELYDKGNQLPSASDLK	343-360	33	690.645
									TNTATPTDTMVVTASGFQQR	32-51	123	1071.66
									GPMSSLYGSDAMGGVINIITR	148-168	119	1086.16
									NCDITTNTTGQCVFNGINYK	496-515	86	1160.76
gi|22126752	A842A019	669	NTLPSMR	171-177	0	834.452	A842A019	1690	GSELVK	145-150	32	632.286
			IVGWQGDFR	81-89	26	1077.58			TVTIPAK	48-54	37	729.349
			KPSVFIELR	215-223	29	1088.68			ILLGEGR	58-64	34	379.242
			AGVPVVFVDFR	155-165	53	1205.7			VTDITNK	203-209	39	395.888
			KLDPQTYAIYK	90-100	69	1339.77			NTLPSMR	171-177	21	417.894
			NLLPGSLGTVNLEK	254-267	62	1454.87			IVGWQGDFR	81-89	64	539.388
			VLAAKPDIYIASGGK	268-282	71	1502.91			KPSVFIELR	215-223	57	545.008
			WFYPEQFADLDPK	349-361	0	1655.83			TVTIPAKVER	48-57	44	557.508
			GNMGDFIDQAGGNNIAK	237-253	43	1737.85			AGVPVVFVDFR	155-165	76	603.247
			LFYAVSLLEGNKPLDR	65-80	37	1835.08			LDPQTYAIYK	91-100	46	606.356
			VLTLNPDIAIFGLSGHGPGK	125-144	105	2006.19			AGASEECCGTAGK	224-236	73	649.431
			EQQAENYINFYQDNVDK	186-202	0	2118.02			KLDPQTYAIYK	90-100	42	670.381
			SPGSDAPGVVLGAQVTPEQAQASLQK	283-308	0	2535.41			VTDITNKIPEDK	203-214	55	687.044
									NLLPGSLGTVNLEK	254-267	87	727.926
									VLAAKPDIYIASGGK	268-282	68	752.125
									WFYPEQFADLDPK	349-361	68	828.799
									GNMGDFIDQAGGNNIAK	237-253	84	861.511
									LFYAVSLLEGNKPLDR	65-80	68	612.654
									EQQAENYINFYQDNVDK	186-202	100	1059.57
									FPQIDQIPLIGNTTADSISPEK	103-124	77	795.837
gi|22126787							A572B037	353	YDYYLDDK	252-259	43	547.969
									MGQYVTYER	221-229	62	581.869
									EVDSSQFINR	465-474	67	597.764
									EGVSFAILGDPK	25-36	28	1232.54
									FEFPEPNKDK	171-180	27	626.284
									QDITDNSAQNTR	298-309	73	682.284
									VKDYWAANLPVNR	230-242	67	773.544
									GGNITLSAIGTFDNFNR	54-70	101	899.164
									YSSDFSHFDYVNPAAPK	37-53	57	973.239
gi|22126843	B035A005	1200	FGDFSNR	267-273	0	842.363	A585A008	1770	VGFAGLK	102-108	20	691.43
			ANAYTGGLK	238-246	0	894.418			LDLYGK	35-40	29	707.56
			GNGMLTYR	152-159	29	911.426			INLLDK	346-351	28	716.72
			RANAYTGGLK	237-246	0	1050.56			FGDFSNR	267-273	54	421.374
			SSDAAFGFADK	274-284	83	1115.49			ANAYTGGLK	238-246	27	894.38
			NMSTYVDYK	337-345	0	1120.49			GNGMLTYR	152-159	66	464.459
			DGNKLDLYGK	31-40	0	1122.55			RANAYTGGLK	237-246	34	1050.49
			NLDGDQSYMR	52-61	103	1198.51			SSDAAFGFADK	274-284	94	558.284
			FADYGSLDYGR	109-119	100	1263.56			DGNKLDLYGK	31-40	48	1122.49
			IDGLHYFSDNK	41-51	82	1308.62			NMSTYVDYK	337-345	41	569.024
			INLLDKNDFTK	346-356	0	1320.72			NLDGDQSYMR	52-61	57	1198.86
			DIGIYGDQDLLK	313-324	106	1349.69			FADYGSLDYGR	109-119	76	632.254
			TTAQNDLQYGQGK	224-236	98	1423.68			IDGLHYFSDNK	41-51	58	655.009
			YVDIGATYFFNK	325-336	97	1437.7			INLLDKNDFTK	346-356	57	660.864
			AENEDGNHDSFTR	89-101	124	1491.61			DIGIYGDQDLLK	313-324	83	675.119
			YDANNVYLAANYTQTYNLTR	247-266	129	2368.14			TTAQNDLQYGQGK	224-236	82	712.549
									YVDIGATYFFNK	325-336	65	719.719
									AENEDGNHDSFTR	89-101	58	746.579
									TTAQNDLQYGQGKR	224-237	33	790.909
									YDANNVYLAANYTQTYNLTR	247-266	103	1184.7
gi|22126857	B035B028	125	YINMEGK	154-160	5	854.408	B035B028	289	YINMEGK	154-160	31	435.973
			SYSEANGGVR	130-139	28	1039.48			SYSEANGGVR	130-139	58	520.415
			WNVFRPLTVDVGYR	140-153	0	1721.91			SFSVYGEGYFAPEELTSGMK	110-129	104	1108.4
			SFSVYGEGYFAPEELTSGMK	110-129	0	2215.02			GIYMSPEDGSSGGAVAIGGGLSYPINK	83-109	88	1307.16
			GIYMSPEDGSSGGAVAIGGGLSYPINK	83-109	34	2613.25
gi|22126858	A387A030	481	TDMFVR	88-93	0	784.346	A417A071	1283	LAHFDR	42-47	38	379.859
			FSTVAGER	94-101	0	866.422			TDMFVR	88-93	38	384.794
			KTDMFVR	87-93	0	896.457			IFSEIGK	80-86	42	397.544
			EVIPERR	48-54	13	898.496			FSTVAGER	94-101	38	434.019
			IFSEIGKK	80-87	19	921.527			EVIPERR	48-54	33	449.669
			LFSYGDAAR	336-344	29	999.481			KTDMFVR	87-93	34	457.039
			DLYEAIER	245-252	29	1008.49			IFSEIGKK	80-87	46	461.399
			FPDLNHVVK	142-150	29	1068.57			LFSYGDAAR	336-344	63	500.434
			GAADAERDIR	102-111	0	1073.47			FPDLNHVVK	142-150	65	534.684
			CPFHNYHR	361-368	43	1130.49			CPFHNYHR	361-368	45	565.524
			EDTDYFSQPR	416-425	64	1257.54			EDTDYFSQPR	416-425	47	629.764
			LAHFDREVIPER	42-53	0	1481.79			LAHFDREVIPER	42-53	28	495.029
[truncated: 734 more rows]

## Sheet: MALDI
Accession	MS Sample	MS Method	Protein Description	Accession	MS Sample	Mascot Score	pI	MW	Sequence Coverage
gi|22123929	A389A057	MALDI	D-ribose high-affinity transport system; membrane-associated protein [Yersinia pestis KIM]	gi|22123929	A389A057	138	5.56	15281	45 (32%)
gi|22123929	A385A044	MALDI	D-ribose high-affinity transport system; membrane-associated protein [Yersinia pestis KIM]	gi|22123929	A385A044	65	5.56	15281	16 (12%)
gi|22123930	A804B063	MALDI	ribokinase [Yersinia pestis KIM]	gi|22123930	A804B063	77	4.81	32593	56 (19%)
gi|22123937	A794B004	MALDI	malate synthase [Yersinia pestis KIM]	gi|22123937	A794B004	489	6.06	61488	184 (33%)
gi|22123937	A969A084	MALDI	malate synthase [Yersinia pestis KIM]	gi|22123937	A969A084	468	6.06	61488	142 (25%)
gi|22123937	A969B021	MALDI	malate synthase [Yersinia pestis KIM]	gi|22123937	A969B021	446	6.06	61488	173 (31%)
gi|22123937	A589A036	MALDI	malate synthase A [Yersinia pestis KIM]	gi|22123937	A589A036	237	6.06	61488	131 (23%)
gi|22123937	A389C035	MALDI	malate synthase A [Yersinia pestis KIM]	gi|22123937	A389C035	196	6.06	61488	196 (35%)
gi|22123937	A389E093	MALDI	malate synthase A [Yersinia pestis KIM]	gi|22123937	A389E093	167	6.06	61488	122 (22%)
gi|22123937	A625A034	MALDI	malate synthase [Yersinia pestis KIM]	gi|22123937	A625A034	152	6.06	61488	129 (23%)
gi|22123937	A625A056	MALDI	malate synthase [Yersinia pestis KIM]	gi|22123937	A625A056	140	6.06	61488	149 (27%)
gi|22123937	A387A083	MALDI	malate synthase A [Yersinia pestis KIM]	gi|22123937	A387A083	127	6.06	61488	110 (20%)
gi|22123937	A443B041	MALDI	malate synthase A [Yersinia pestis KIM]	gi|22123937	A443B041	126	6.06	61488	91 (16%)
gi|22123937	A387A071	MALDI	malate synthase A [Yersinia pestis KIM]	gi|22123937	A387A071	116	6.06	61488	110 (20%)
gi|22123937	A647B056	MALDI	malate synthase [Yersinia pestis KIM]	gi|22123937	A647B056	77	6.06	61488	89 (16%)
gi|22123938	A997A092	MALDI	isocitrate lyase [Yersinia pestis KIM]	gi|22123938	A997A092	661	5.47	47984	129 (30%)
gi|22123938	A969A023	MALDI	isocitrate lyase [Yersinia pestis KIM]	gi|22123938	A969A023	594	5.47	47984	193 (44%)
gi|22123938	A969A030	MALDI	isocitrate lyase [Yersinia pestis KIM]	gi|22123938	A969A030	576	5.47	47984	167 (38%)
gi|22123938	A543D023	MALDI	isocitrate lyase [Yersinia pestis KIM]	gi|22123938	A543D023	361	5.47	47984	232 (53%)
gi|22123938	A542C004	MALDI	isocitrate lyase [Yersinia pestis KIM]	gi|22123938	A542C004	349	5.47	47984	227 (52%)
gi|22123938	A625A011	MALDI	isocitrate lyase [Yersinia pestis KIM]	gi|22123938	A625A011	301	5.47	47984	152 (35%)
gi|22123938	A443B064	MALDI	isocitrate lyase [Yersinia pestis KIM]	gi|22123938	A443B064	278	5.47	47984	144 (33%)
gi|22123938	A443B052	MALDI	isocitrate lyase [Yersinia pestis KIM]	gi|22123938	A443B052	221	5.47	47984	144 (33%)
gi|22123938	A647A065	MALDI	isocitrate lyase [Yersinia pestis KIM]	gi|22123938	A647A065	193	5.47	47984	106 (24%)
gi|22123938	A596A085	MALDI	isocitrate lyase [Yersinia pestis KIM]	gi|22123938	A596A085	190	5.47	47984	158 (36%)
gi|22123938	A969C041	MALDI	isocitrate lyase [Yersinia pestis KIM]	gi|22123938	A969C041	182	5.47	47984	90 (21%)
gi|22123938	B106D081	MALDI	isocitrate lyase [Yersinia pestis KIM]	gi|22123938	B106D081	171	5.47	47984	132 (30%)
gi|22123938	A576B082	MALDI	isocitrate lyase [Yersinia pestis KIM]	gi|22123938	A576B082	157	5.47	47984	88 (20%)
gi|22123938	B106D021	MALDI	isocitrate lyase [Yersinia pestis KIM]	gi|22123938	B106D021	138	5.47	47984	121 (28%)
gi|22123938	A594A049	MALDI	isocitrate lyase [Yersinia pestis KIM]	gi|22123938	A594A049	134	5.47	47984	72 (17%)
gi|22123938	A804B090	MALDI	isocitrate lyase [Yersinia pestis KIM]	gi|22123938	A804B090	125	5.47	47984	89 (20%)
gi|22123938	A594B004	MALDI	isocitrate lyase [Yersinia pestis KIM]	gi|22123938	A594B004	95	5.47	47984	60 (14%)
gi|22123938	A528D064	MALDI	isocitrate lyase [Yersinia pestis KIM]	gi|22123938	A528D064	88	5.47	47984	92 (21%)
gi|22123938	A596A048	MALDI	isocitrate lyase [Yersinia pestis KIM]	gi|22123938	A596A048	60	5.47	47984	61 (14%)
gi|22123939	A969C043	MALDI	bifunctional isocitrate dehydrogenase kinase/phosphatase protein [Yersinia pestis KIM]	gi|22123939	A969C043	88	6.02	67921	113 (18%)
gi|22123945	A804A019	MALDI	glucose-6-phosphate isomerase [Yersinia pestis KIM]	gi|22123945	A804A019	526	5.77	61237	194 (35%)
gi|22123945	A705A062	MALDI	glucose-6-phosphate isomerase [Yersinia pestis KIM]	gi|22123945	A705A062	339	5.77	61237	169 (30%)
gi|22123945	A420A014	MALDI	glucosephosphate isomerase [Yersinia pestis KIM]	gi|22123945	A420A014	283	5.77	61237	188 (34%)
gi|22123945	A704A019	MALDI	glucose-6-phosphate isomerase [Yersinia pestis KIM]	gi|22123945	A704A019	255	5.77	61237	144 (26%)
gi|22123945	A839A020	MALDI	glucose-6-phosphate isomerase [Yersinia pestis KIM]	gi|22123945	A839A020	255	5.77	61237	197 (35%)
gi|22123945	A647A031	MALDI	glucose-6-phosphate isomerase [Yersinia pestis KIM]	gi|22123945	A647A031	236	5.77	61237	163 (29%)
gi|22123945	A530D041	MALDI	glucosephosphate isomerase [Yersinia pestis KIM]	gi|22123945	A530D041	176	5.77	61237	113 (20%)
gi|22123945	A794B003	MALDI	glucose-6-phosphate isomerase [Yersinia pestis KIM]	gi|22123945	A794B003	144	5.77	61237	108 (19%)
gi|22123945	A804B043	MALDI	glucose-6-phosphate isomerase [Yersinia pestis KIM]	gi|22123945	A804B043	133	5.77	61237	136 (24%)
gi|22123945	A804B008	MALDI	glucose-6-phosphate isomerase [Yersinia pestis KIM]	gi|22123945	A804B008	131	5.77	61237	109 (20%)
gi|22123945	A590A2037	MALDI	glucosephosphate isomerase [Yersinia pestis KIM]	gi|22123945	A590A2037	130	5.77	61237	127 (23%)
gi|22123945	A629A038	MALDI	glucose-6-phosphate isomerase [Yersinia pestis KIM]	gi|22123945	A629A038	73	5.77	61237	40 (7%)
gi|22123949	A387A038	MALDI	periplasmic maltose-binding protein [Yersinia pestis KIM]	gi|22123949	A387A038	612	6.18	43802	176 (44%)
gi|22123949	A543D036	MALDI	periplasmic maltose-binding protein [Yersinia pestis KIM]	gi|22123949	A543D036	535	6.18	43802	235 (59%)
gi|22123949	A732A002	MALDI	periplasmic maltose-binding protein [Yersinia pestis KIM]	gi|22123949	A732A002	523	6.18	43802	127 (32%)
gi|22123949	A805A019	MALDI	periplasmic maltose-binding protein [Yersinia pestis KIM]	gi|22123949	A805A019	513	6.18	43802	134 (34%)
gi|22123949	A542C038	MALDI	periplasmic maltose-binding protein [Yersinia pestis KIM]	gi|22123949	A542C038	392	6.18	43802	155 (39%)
gi|22123949	A387A026	MALDI	periplasmic maltose-binding protein [Yersinia pestis KIM]	gi|22123949	A387A026	369	6.18	43802	217 (54%)
gi|22123949	A805B006	MALDI	periplasmic maltose-binding protein [Yersinia pestis KIM]	gi|22123949	A805B006	264	6.18	43802	134 (34%)
gi|22123949	B314A036	MALDI	periplasmic maltose-binding protein [Yersinia pestis KIM]	gi|22123949	B314A036	245	6.18	43802	106 (27%)
gi|22123949	A732A043	MALDI	periplasmic maltose-binding protein [Yersinia pestis KIM]	gi|22123949	A732A043	236	6.18	43802	118 (30%)
gi|22123949	A704B080	MALDI	periplasmic maltose-binding protein [Yersinia pestis KIM]	gi|22123949	A704B080	201	6.18	43802	143 (36%)
gi|22123949	A805B051	MALDI	periplasmic maltose-binding protein [Yersinia pestis KIM]	gi|22123949	A805B051	195	6.18	43802	135 (34%)
gi|22123949	A420A091	MALDI	periplasmic maltose-binding protein [Yersinia pestis KIM]	gi|22123949	A420A091	183	6.18	43802	137 (34%)
gi|22123949	B106A087	MALDI	periplasmic maltose-binding protein [Yersinia pestis KIM]	gi|22123949	B106A087	166	6.18	43802	127 (32%)
gi|22123949	A594A030	MALDI	periplasmic maltose-binding protein [Yersinia pestis KIM]	gi|22123949	A594A030	164	6.18	43802	82 (21%)
gi|22123949	A542C060	MALDI	periplasmic maltose-binding protein [Yersinia pestis KIM]	gi|22123949	A542C060	152	6.18	43802	97 (24%)
gi|22123949	A389C091	MALDI	periplasmic maltose-binding protein [Yersinia pestis KIM]	gi|22123949	A389C091	133	6.18	43802	120 (30%)
gi|22123949	A839A059	MALDI	periplasmic maltose-binding protein [Yersinia pestis KIM]	gi|22123949	A839A059	120	6.18	43802	109 (27%)
gi|22123949	A596A035	MALDI	periplasmic maltose-binding protein [Yersinia pestis KIM]	gi|22123949	A596A035	103	6.18	43802	98 (25%)
gi|22123952	B106E076	MALDI	maltose ABC transporter ATP-binding protein [Yersinia pestis KIM]	gi|22123952	B106E076	403	5.97	40985	174 (47%)
gi|22123952	A997A038	MALDI	maltose ABC transporter ATP-binding protein [Yersinia pestis KIM]	gi|22123952	A997A038	379	5.97	40985	71 (19%)
gi|22123952	B193A013	MALDI	maltose ABC transporter ATP-binding protein [Yersinia pestis KIM]	gi|22123952	B193A013	284	5.97	40985	72 (19%)
gi|22123952	B314A007	MALDI	maltose ABC transporter ATP-binding protein [Yersinia pestis KIM]	gi|22123952	B314A007	252	5.97	40985	46 (12%)
gi|22123952	B106E031	MALDI	maltose ABC transporter ATP-binding protein [Yersinia pestis KIM]	gi|22123952	B106E031	239	5.97	40985	87 (23%)
gi|22123952	B314A050	MALDI	maltose ABC transporter ATP-binding protein [Yersinia pestis KIM]	gi|22123952	B314A050	152	5.97	40985	46 (12%)
gi|22123952	B156A021	MALDI	maltose ABC transporter ATP-binding protein [Yersinia pestis KIM]	gi|22123952	B156A021	147	5.97	40985	46 (12%)
gi|22123953	A997A023	MALDI	maltoporin precursor [Yersinia pestis KIM]	gi|22123953	A997A023	644	6.02	53392	113 (23%)
gi|22123953	A997A072	MALDI	maltoporin precursor [Yersinia pestis KIM]	gi|22123953	A997A072	443	6.02	53392	94 (19%)
gi|22123953	B106E048	MALDI	maltoporin precursor [Yersinia pestis KIM]	gi|22123953	B106E048	388	6.02	53392	190 (39%)
gi|22123953	B070A019	MALDI	maltoporin precursor [Yersinia pestis KIM]	gi|22123953	B070A019	364	6.02	53392	94 (19%)
gi|22123953	B106E057	MALDI	maltoporin precursor [Yersinia pestis KIM]	gi|22123953	B106E057	285	6.02	53392	193 (40%)
gi|22123953	B067A017	MALDI	maltoporin precursor [Yersinia pestis KIM]	gi|22123953	B067A017	243	6.02	53392	102 (21%)
gi|22123953	A683A037	MALDI	maltoporin precursor [Yersinia pestis KIM]	gi|22123953	A683A037	240	6.02	53392	179 (37%)
gi|22123953	A683A030	MALDI	maltoporin precursor [Yersinia pestis KIM]	gi|22123953	A683A030	208	6.02	53392	187 (39%)
gi|22123953	A688A013	MALDI	maltoporin precursor [Yersinia pestis KIM]	gi|22123953	A688A013	206	6.02	53392	155 (32%)
gi|22123953	B067A032	MALDI	maltoporin precursor [Yersinia pestis KIM]	gi|22123953	B067A032	160	6.02	53392	118 (24%)
gi|22123953	B314B068	MALDI	maltoporin precursor [Yersinia pestis KIM]	gi|22123953	B314B068	154	6.02	53392	126 (26%)
gi|22123953	A686A034	MALDI	maltoporin precursor [Yersinia pestis KIM]	gi|22123953	A686A034	120	6.02	53392	145 (30%)
gi|22123953	A683A060	MALDI	maltoporin precursor [Yersinia pestis KIM]	gi|22123953	A683A060	119	6.02	53392	108 (22%)
gi|22123953	A696A073	MALDI	maltoporin precursor [Yersinia pestis KIM]	gi|22123953	A696A073	95	6.02	53392	99 (20%)
gi|22123953	A758A021	MALDI	maltoporin precursor [Yersinia pestis KIM]	gi|22123953	A758A021	95	6.02	53392	90 (19%)
gi|22123953	A969D041	MALDI	maltoporin precursor [Yersinia pestis KIM]	gi|22123953	A969D041	94	6.02	53392	86 (18%)
gi|22123953	B156A007	MALDI	maltoporin precursor [Yersinia pestis KIM]	gi|22123953	B156A007	94	6.02	53392	72 (15%)
gi|22123953	A686A043	MALDI	maltoporin precursor [Yersinia pestis KIM]	gi|22123953	A686A043	81	6.02	53392	72 (15%)
gi|22123954	A794B005	MALDI	maltose operon periplasmic protein [Yersinia pestis KIM]	gi|22123954	A794B005	219	6.32	32612	84 (28%)
gi|22123954	A542C031	MALDI	periplasmic protein of mal regulon [Yersinia pestis KIM]	gi|22123954	A542C031	158	6.32	32612	55 (19%)
gi|22123954	A417A062	MALDI	periplasmic protein of mal regulon [Yersinia pestis KIM]	gi|22123954	A417A062	84	6.32	32612	76 (26%)
gi|22123959	B106D011	MALDI	hypothetical protein y0038 [Yersinia pestis KIM]	gi|22123959	B106D011	283	5.46	56211	120 (23%)
gi|22123959	A528C020	MALDI	hypothetical protein y0038 [Yersinia pestis KIM]	gi|22123959	A528C020	158	5.46	56211	99 (19%)
gi|22123959	B314B012	MALDI	hypothetical protein y0038 [Yersinia pestis KIM]	gi|22123959	B314B012	127	5.46	56211	92 (18%)
gi|22123966	A425A013	MALDI	hypothetical protein y0045 [Yersinia pestis KIM]	gi|22123966	A425A013	58	4.66	9279	37 (44%)
gi|22123968	A389A030	MALDI	glycerol kinase [Yersinia pestis KIM]	gi|22123968	A389A030	620	5.95	56354	211 (41%)
gi|22123968	A589A043	MALDI	glycerol kinase [Yersinia pestis KIM]	gi|22123968	A589A043	373	5.95	56354	179 (35%)
gi|22123968	A647A083	MALDI	glycerol kinase [Yersinia pestis KIM]	gi|22123968	A647A083	337	5.95	56354	180 (35%)
gi|22123968	A705B093	MALDI	glycerol kinase [Yersinia pestis KIM]	gi|22123968	A705B093	124	5.95	56354	142 (28%)
gi|22123973	A805A025	MALDI	triosephosphate isomerase [Yersinia pestis KIM]	gi|22123973	A805A025	494	5.98	26948	151 (62%)
gi|22123973	A704A007	MALDI	triosephosphate isomerase [Yersinia pestis KIM]	gi|22123973	A704A007	481	5.98	26948	162 (66%)
gi|22123973	A839A012	MALDI	triosephosphate isomerase [Yersinia pestis KIM]	gi|22123973	A839A012	475	5.98	26948	148 (60%)
gi|22123973	B035B047	MALDI	triosephosphate isomerase [Yersinia pestis KIM]	gi|22123973	B035B047	443	5.98	26948	110 (45%)
gi|22123973	A647A022	MALDI	triosephosphate isomerase [Yersinia pestis KIM]	gi|22123973	A647A022	389	5.98	26948	130 (53%)
gi|22123973	A625A013	MALDI	triosephosphate isomerase [Yersinia pestis KIM]	gi|22123973	A625A013	264	5.98	26948	99 (40%)
gi|22123973	B106E016	MALDI	triosephosphate isomerase [Yersinia pestis KIM]	gi|22123973	B106E016	259	5.98	26948	112 (46%)
gi|22123973	A805A066	MALDI	triosephosphate isomerase [Yersinia pestis KIM]	gi|22123973	A805A066	199	5.98	26948	59 (24%)
gi|22123973	B106B009	MALDI	triosephosphate isomerase [Yersinia pestis KIM]	gi|22123973	B106B009	173	5.98	26948	87 (36%)
gi|22123973	A653A021	MALDI	triosephosphate isomerase [Yersinia pestis KIM]	gi|22123973	A653A021	166	5.98	26948	110 (45%)
gi|22123973	B314A049	MALDI	triosephosphate isomerase [Yersinia pestis KIM]	gi|22123973	B314A049	155	5.98	26948	66 (27%)
gi|22123973	A969B052	MALDI	triosephosphate isomerase [Yersinia pestis KIM]	gi|22123973	A969B052	133	5.98	26948	77 (31%)
gi|22123973	A705A060	MALDI	triosephosphate isomerase [Yersinia pestis KIM]	gi|22123973	A705A060	123	5.98	26948	68 (28%)
gi|22123973	A705A030	MALDI	triosephosphate isomerase [Yersinia pestis KIM]	gi|22123973	A705A030	108	5.98	26948	73 (30%)
gi|22123973	A732B056	MALDI	triosephosphate isomerase [Yersinia pestis KIM]	gi|22123973	A732B056	93	5.98	26948	74 (30%)
gi|22123979	A842A010	MALDI	periplasmic sulfate-binding protein of sulfate/thiosulfate ABC transporter [Yersinia pestis KIM]	gi|22123979	A842A010	875	7.78	37581	170 (50%)
gi|22123979	A705A002	MALDI	periplasmic sulfate-binding protein of sulfate/thiosulfate ABC transporter [Yersinia pestis KIM]	gi|22123979	A705A002	851	7.78	37581	155 (45%)
gi|22123979	A578A013	MALDI	periplasmic sulfate-binding protein of sulfate/thiosulfate ABC transporter [Yersinia pestis KIM]	gi|22123979	A578A013	772	7.78	37581	151 (44%)
gi|22123979	A805A008	MALDI	periplasmic sulfate-binding protein of sulfate/thiosulfate ABC transporter [Yersinia pestis KIM]	gi|22123979	A805A008	742	7.78	37581	149 (44%)
gi|22123979	A389A073	MALDI	periplasmic sulfate-binding protein of sulfate/thiosulfate ABC transporter [Yersinia pestis KIM]	gi|22123979	A389A073	702	7.78	37581	126 (37%)
gi|22123979	A804A021	MALDI	periplasmic sulfate-binding protein of sulfate/thiosulfate ABC transporter [Yersinia pestis KIM]	gi|22123979	A804A021	648	7.78	37581	122 (36%)
gi|22123979	A569A004	MALDI	periplasmic sulfate-binding protein of sulfate/thiosulfate ABC transporter [Yersinia pestis KIM]	gi|22123979	A569A004	516	7.78	37581	122 (36%)
gi|22123979	A705A061	MALDI	periplasmic sulfate-binding protein of sulfate/thiosulfate ABC transporter [Yersinia pestis KIM]	gi|22123979	A705A061	507	7.78	37581	135 (40%)
gi|22123979	A705A040	MALDI	periplasmic sulfate-binding protein of sulfate/thiosulfate ABC transporter [Yersinia pestis KIM]	gi|22123979	A705A040	501	7.78	37581	142 (42%)
gi|22123979	A443B072	MALDI	periplasmic sulfate-binding protein of sulfate/thiosulfate ABC transporter [Yersinia pestis KIM]	gi|22123979	A443B072	471	7.78	37581	114 (33%)
gi|22123979	A576C033	MALDI	periplasmic sulfate-binding protein of sulfate/thiosulfate ABC transporter [Yersinia pestis KIM]	gi|22123979	A576C033	471	7.78	37581	133 (39%)
gi|22123979	A425B024	MALDI	periplasmic sulfate-binding protein of sulfate/thiosulfate ABC transporter [Yersinia pestis KIM]	gi|22123979	A425B024	349	7.78	37581	149 (44%)
gi|22123979	A705A068	MALDI	periplasmic sulfate-binding protein of sulfate/thiosulfate ABC transporter [Yersinia pestis KIM]	gi|22123979	A705A068	345	7.78	37581	135 (40%)
gi|22123979	A596A010	MALDI	periplasmic sulfate-binding protein of sulfate/thiosulfate ABC transporter [Yersinia pestis KIM]	gi|22123979	A596A010	338	7.78	37581	100 (29%)
gi|22123979	A420A037	MALDI	periplasmic sulfate-binding protein of sulfate/thiosulfate ABC transporter [Yersinia pestis KIM]	gi|22123979	A420A037	328	7.78	37581	154 (45%)
gi|22123979	A543D031	MALDI	periplasmic sulfate-binding protein of sulfate/thiosulfate ABC transporter [Yersinia pestis KIM]	gi|22123979	A543D031	322	7.78	37581	152 (44%)
gi|22123979	A572A006	MALDI	periplasmic sulfate-binding protein of sulfate/thiosulfate ABC transporter [Yersinia pestis KIM]	gi|22123979	A572A006	317	7.78	37581	114 (33%)
gi|22123979	A578A084	MALDI	periplasmic sulfate-binding protein of sulfate/thiosulfate ABC transporter [Yersinia pestis KIM]	gi|22123979	A578A084	317	7.78	37581	101 (30%)
gi|22123979	A594A010	MALDI	periplasmic sulfate-binding protein of sulfate/thiosulfate ABC transporter [Yersinia pestis KIM]	gi|22123979	A594A010	303	7.78	37581	100 (29%)
gi|22123979	A647A059	MALDI	periplasmic sulfate-binding protein of sulfate/thiosulfate ABC transporter [Yersinia pestis KIM]	gi|22123979	A647A059	290	7.78	37581	100 (29%)
gi|22123979	A578A034	MALDI	periplasmic sulfate-binding protein of sulfate/thiosulfate ABC transporter [Yersinia pestis KIM]	gi|22123979	A578A034	267	7.78	37581	114 (33%)
gi|22123979	A393A025	MALDI	periplasmic sulfate-binding protein of sulfate/thiosulfate ABC transporter [Yersinia pestis KIM]	gi|22123979	A393A025	265	7.78	37581	83 (24%)
gi|22123979	A530D074	MALDI	periplasmic sulfate-binding protein of sulfate/thiosulfate ABC transporter [Yersinia pestis KIM]	gi|22123979	A530D074	212	7.78	37581	91 (27%)
gi|22123979	A417A094	MALDI	periplasmic sulfate-binding protein of sulfate/thiosulfate ABC transporter [Yersinia pestis KIM]	gi|22123979	A417A094	204	7.78	37581	141 (41%)
gi|22123979	A706A020	MALDI	periplasmic sulfate-binding protein of sulfate/thiosulfate ABC transporter [Yersinia pestis KIM]	gi|22123979	A706A020	171	7.78	37581	97 (28%)
gi|22123979	A805B022	MALDI	periplasmic sulfate-binding protein of sulfate/thiosulfate ABC transporter [Yersinia pestis KIM]	gi|22123979	A805B022	162	7.78	37581	55 (16%)
gi|22123979	A804A065	MALDI	periplasmic sulfate-binding protein of sulfate/thiosulfate ABC transporter [Yersinia pestis KIM]	gi|22123979	A804A065	152	7.78	37581	83 (24%)
gi|22123979	A629A036	MALDI	periplasmic sulfate-binding protein of sulfate/thiosulfate ABC transporter [Yersinia pestis KIM]	gi|22123979	A629A036	142	7.78	37581	72 (21%)
gi|22123979	A394A053	MALDI	periplasmic sulfate-binding protein of sulfate/thiosulfate ABC transporter [Yersinia pestis KIM]	gi|22123979	A394A053	110	7.78	37581	84 (25%)
gi|22123979	A625A074	MALDI	periplasmic sulfate-binding protein of sulfate/thiosulfate ABC transporter [Yersinia pestis KIM]	gi|22123979	A625A074	108	7.78	37581	70 (20%)
gi|22123979	A590A2019	MALDI	periplasmic sulfate-binding protein of sulfate/thiosulfate ABC transporter [Yersinia pestis KIM]	gi|22123979	A590A2019	101	7.78	37581	65 (19%)
gi|22123980	A385A047	MALDI	6-phosphofructokinase I [Yersinia pestis KIM]	gi|22123980	A385A047	289	6.03	35657	114 (35%)
gi|22123980	A647A047	MALDI	6-phosphofructokinase [Yersinia pestis KIM]	gi|22123980	A647A047	272	6.03	35657	114 (35%)
gi|22123980	A704A070	MALDI	6-phosphofructokinase [Yersinia pestis KIM]	gi|22123980	A704A070	237	6.03	35657	118 (36%)
gi|22123980	A647A071	MALDI	6-phosphofructokinase [Yersinia pestis KIM]	gi|22123980	A647A071	234	6.03	35657	120 (37%)
gi|22123980	A393A026	MALDI	6-phosphofructokinase I [Yersinia pestis KIM]	gi|22123980	A393A026	218	6.03	35657	114 (35%)
gi|22123980	A653A029	MALDI	6-phosphofructokinase [Yersinia pestis KIM]	gi|22123980	A653A029	209	6.03	35657	121 (37%)
gi|22123980	A578A041	MALDI	6-phosphofructokinase I [Yersinia pestis KIM]	gi|22123980	A578A041	162	6.03	35657	110 (34%)
gi|22123980	A391A017	MALDI	6-phosphofructokinase I [Yersinia pestis KIM]	gi|22123980	A391A017	160	6.03	35657	114 (35%)
gi|22123980	A629A015	MALDI	6-phosphofructokinase [Yersinia pestis KIM]	gi|22123980	A629A015	147	6.03	35657	64 (20%)
gi|22123980	A625B012	MALDI	6-phosphofructokinase [Yersinia pestis KIM]	gi|22123980	A625B012	118	6.03	35657	92 (28%)
gi|22123980	A625A066	MALDI	6-phosphofructokinase [Yersinia pestis KIM]	gi|22123980	A625A066	115	6.03	35657	102 (31%)
gi|22123980	A443A088	MALDI	6-phosphofructokinase I [Yersinia pestis KIM]	gi|22123980	A443A088	97	6.03	35657	74 (23%)
gi|22123980	A629B090	MALDI	6-phosphofructokinase [Yersinia pestis KIM]	gi|22123980	A629B090	73	6.03	35657	74 (23%)
gi|22123987	A417A047	MALDI	putative solute-binding periplasmic protein of ABC transpoter [Yersinia pestis KIM]	gi|22123987	A417A047	76	9.48	18624	71 (42%)
gi|22123998	B172B012	MALDI	phosphoglyceromutase [Yersinia pestis KIM]	gi|22123998	B172B012	214	5.13	56303	129 (25%)
gi|22123998	A530C050	MALDI	putative 2,3-bisphosphoglycerate-independent phosphoglycerate mutase [Yersinia pestis KIM]	gi|22123998	A530C050	162	5.13	56303	97 (19%)
gi|22123998	A589A042	MALDI	putative 2,3-bisphosphoglycerate-independent phosphoglycerate mutase [Yersinia pestis KIM]	gi|22123998	A589A042	127	5.13	56303	105 (21%)
gi|22123998	A425A015	MALDI	putative 2,3-bisphosphoglycerate-independent phosphoglycerate mutase [Yersinia pestis KIM]	gi|22123998	A425A015	101	5.13	56303	65 (13%)
gi|22124001	A387A042	MALDI	2-amino-3-ketobutyrate CoA ligase (glycine acetyltransferase) [Yersinia pestis KIM]	gi|22124001	A387A042	165	5.92	45308	122 (30%)
gi|22124001	A842A056	MALDI	2-amino-3-ketobutyrate coenzyme A ligase [Yersinia pestis KIM]	gi|22124001	A842A056	152	5.92	45308	132 (32%)
gi|22124001	A417A049	MALDI	2-amino-3-ketobutyrate CoA ligase (glycine acetyltransferase) [Yersinia pestis KIM]	gi|22124001	A417A049	147	5.92	45308	143 (35%)
gi|22124001	A387A054	MALDI	2-amino-3-ketobutyrate CoA ligase (glycine acetyltransferase) [Yersinia pestis KIM]	gi|22124001	A387A054	144	5.92	45308	107 (26%)
gi|22124001	A543B092	MALDI	2-amino-3-ketobutyrate CoA ligase (glycine acetyltransferase) [Yersinia pestis KIM]	gi|22124001	A543B092	103	5.92	45308	84 (20%)
gi|22124001	A528C014	MALDI	2-amino-3-ketobutyrate CoA ligase (glycine acetyltransferase) [Yersinia pestis KIM]	gi|22124001	A528C014	65	5.92	45308	72 (17%)
gi|22124001	A389C075	MALDI	2-amino-3-ketobutyrate CoA ligase (glycine acetyltransferase) [Yersinia pestis KIM]	gi|22124001	A389C075	63	5.92	45308	79 (19%)
gi|22124002	A647A042	MALDI	ADP-L-glycero-D-mannoheptose-6-epimerase [Yersinia pestis KIM]	gi|22124002	A647A042	522	5.13	36656	146 (44%)
gi|22124002	A625A093	MALDI	ADP-L-glycero-D-mannoheptose-6-epimerase [Yersinia pestis KIM]	gi|22124002	A625A093	209	5.13	36656	109 (33%)
gi|22124002	A647C079	MALDI	ADP-L-glycero-D-mannoheptose-6-epimerase [Yersinia pestis KIM]	gi|22124002	A647C079	125	5.13	36656	159 (48%)
gi|22124002	A629A068	MALDI	ADP-L-glycero-D-mannoheptose-6-epimerase [Yersinia pestis KIM]	gi|22124002	A629A068	103	5.13	36656	50 (15%)
gi|22124016	A389A090	MALDI	orotate phosphoribosyltransferase [Yersinia pestis KIM]	gi|22124016	A389A090	336	5.78	24109	91 (42%)
gi|22124016	A443A026	MALDI	orotate phosphoribosyltransferase [Yersinia pestis KIM]	gi|22124016	A443A026	84	5.78	24109	53 (24%)
gi|22124018	A705B074	MALDI	alpha helix protein [Yersinia pestis KIM]	gi|22124018	A705B074	166	5.16	33379	103 (34%)
gi|22124018	A528C025	MALDI	putative alpha helix protein [Yersinia pestis KIM]	gi|22124018	A528C025	96	5.16	33379	41 (14%)
gi|22124038	A969C012	MALDI	glycosylase [Yersinia pestis KIM]	gi|22124038	A969C012	167	5	74211	110 (16%)
gi|22124038	A969D069	MALDI	glycosylase [Yersinia pestis KIM]	gi|22124038	A969D069	71	5	74211	54 (8%)
gi|22124043	A842A037	MALDI	conserved exported protein [Yersinia pestis KIM]	gi|22124043	A842A037	244	9.46	21966	84 (42%)
gi|22124043	A417A058	MALDI	conserved putative exported protein [Yersinia pestis KIM]	gi|22124043	A417A058	79	9.46	21966	75 (38%)
gi|22124043	A578A061	MALDI	conserved putative exported protein [Yersinia pestis KIM]	gi|22124043	A578A061	70	9.46	21966	55 (28%)
gi|22124050	A842A030	MALDI	hypothetical protein y0130 [Yersinia pestis KIM]	gi|22124050	A842A030	234	8.89	17162	71 (46%)
gi|22124052	A804A012	MALDI	stringent starvation protein A [Yersinia pestis KIM]	gi|22124052	A804A012	430	5.14	24567	107 (48%)
gi|22124052	B106C001	MALDI	stringent starvation protein A [Yersinia pestis KIM]	gi|22124052	B106C001	421	5.14	24567	112 (50%)
gi|22124052	A542C014	MALDI	regulator of transcription; stringent starvation protein A [Yersinia pestis KIM]	gi|22124052	A542C014	405	5.14	24567	112 (50%)
gi|22124052	A647A039	MALDI	stringent starvation protein A [Yersinia pestis KIM]	gi|22124052	A647A039	324	5.14	24567	113 (51%)
gi|22124052	A530D016	MALDI	regulator of transcription; stringent starvation protein A [Yersinia pestis KIM]	gi|22124052	A530D016	258	5.14	24567	112 (50%)
gi|22124052	A625A038	MALDI	stringent starvation protein A [Yersinia pestis KIM]	gi|22124052	A625A038	227	5.14	24567	89 (40%)
gi|22124052	A425A036	MALDI	regulator of transcription; stringent starvation protein A [Yersinia pestis KIM]	gi|22124052	A425A036	195	5.14	24567	76 (34%)
gi|22124052	B314B080	MALDI	stringent starvation protein A [Yersinia pestis KIM]	gi|22124052	B314B080	184	5.14	24567	78 (35%)
gi|22124052	A805B063	MALDI	stringent starvation protein A [Yersinia pestis KIM]	gi|22124052	A805B063	121	5.14	24567	107 (48%)
gi|22124052	A389D072	MALDI	regulator of transcription; stringent starvation protein A [Yersinia pestis KIM]	gi|22124052	A389D072	76	5.14	24567	50 (22%)
gi|22124052	A653A077	MALDI	stringent starvation protein A [Yersinia pestis KIM]	gi|22124052	A653A077	76	5.14	24567	56 (25%)
gi|22124052	A543C040	MALDI	regulator of transcription; stringent starvation protein A [Yersinia pestis KIM]	gi|22124052	A543C040	64	5.14	24567	37 (17%)
gi|22124056	B035A080	MALDI	hypothetical protein y0136 [Yersinia pestis KIM]	gi|22124056	B035A080	402	5.64	15476	83 (59%)
gi|22124056	B172B068	MALDI	hypothetical protein y0136 [Yersinia pestis KIM]	gi|22124056	B172B068	213	5.64	15476	82 (58%)
gi|22124056	B121A039	MALDI	hypothetical protein y0136 [Yersinia pestis KIM]	gi|22124056	B121A039	112	5.64	15476	73 (52%)
gi|22124056	A969C071	MALDI	hypothetical protein y0136 [Yersinia pestis KIM]	gi|22124056	A969C071	76	5.64	15476	63 (45%)
gi|22124057	A578A051	MALDI	serine endoprotease [Yersinia pestis KIM]	gi|22124057	A578A051	441	8.51	48149	56 (40%)
gi|22124057	B035A076	MALDI	serine endoprotease [Yersinia pestis KIM]	gi|22124057	B035A076	355	8.51	48149	151 (34%)
gi|22124057	A705B040	MALDI	serine endoprotease [Yersinia pestis KIM]	gi|22124057	A705B040	184	8.51	48149	164 (37%)
gi|22124057	B106B066	MALDI	serine endoprotease [Yersinia pestis KIM]	gi|22124057	B106B066	176	8.51	48149	141 (32%)
gi|22124057	A706A073	MALDI	serine endoprotease [Yersinia pestis KIM]	gi|22124057	A706A073	87	8.51	48149	72 (16%)
gi|22124060	A997A075	MALDI	UDP-N-acetylglucosamine 1-carboxyvinyltransferase [Yersinia pestis KIM]	gi|22124060	A997A075	73	5.7	45102	38 (9%)
gi|22124063	A578A022	MALDI	hypothetical protein y0143 [Yersinia pestis KIM]	gi|22124063	A578A022	481	9.28	23394	76 (17%)
gi|22124063	A842A024	MALDI	hypothetical protein y0143 [Yersinia pestis KIM]	gi|22124063	A842A024	449	9.28	23394	82 (39%)
gi|22124063	A417A083	MALDI	hypothetical protein y0143 [Yersinia pestis KIM]	gi|22124063	A417A083	205	9.28	23394	95 (45%)
gi|22124063	A578A063	MALDI	hypothetical protein y0143 [Yersinia pestis KIM]	gi|22124063	A578A063	190	9.28	23394	95 (45%)
gi|22124063	A732A059	MALDI	hypothetical protein y0143 [Yersinia pestis KIM]	gi|22124063	A732A059	115	9.28	23394	68 (32%)
gi|22124072	A839A023	MALDI	hypothetical protein y0152 [Yersinia pestis KIM]	gi|22124072	A839A023	147	9.39	20705	58 (27%)
gi|22124073	B035B068	MALDI	ATP-binding component of ABC transport system [Yersinia pestis KIM]	gi|22124073	B035B068	223	6.02	26967	140 (57%)
gi|22124073	B106D026	MALDI	ATP-binding component of ABC transport system [Yersinia pestis KIM]	gi|22124073	B106D026	188	6.02	26967	118 (48%)
gi|22124081	B035A065	MALDI	aspartate carbamoyltransferase catalytic subunit [Yersinia pestis KIM]	gi|22124081	B035A065	783	5.69	34595	144 (46%)
gi|22124081	B035B006	MALDI	aspartate carbamoyltransferase catalytic subunit [Yersinia pestis KIM]	gi|22124081	B035B006	405	5.69	34595	142 (45%)
gi|22124081	A389A021	MALDI	aspartate carbamoyltransferase, catalytic subunit [Yersinia pestis KIM]	gi|22124081	A389A021	264	5.69	34595	131 (42%)
gi|22124081	A625B029	MALDI	aspartate carbamoyltransferase catalytic subunit [Yersinia pestis KIM]	gi|22124081	A625B029	176	5.69	34595	86 (27%)
gi|22124081	A969D017	MALDI	aspartate carbamoyltransferase catalytic subunit [Yersinia pestis KIM]	gi|22124081	A969D017	156	5.69	34595	63 (20%)
gi|22124081	A528C016	MALDI	aspartate carbamoyltransferase, catalytic subunit [Yersinia pestis KIM]	gi|22124081	A528C016	143	5.69	34595	48 (26%)
gi|22124081	A705B083	MALDI	aspartate carbamoyltransferase catalytic subunit [Yersinia pestis KIM]	gi|22124081	A705B083	113	5.69	34595	73 (23%)
gi|22124081	A647B015	MALDI	aspartate carbamoyltransferase catalytic subunit [Yersinia pestis KIM]	gi|22124081	A647B015	85	5.69	34595	65 (21%)
gi|22124081	A389A047	MALDI	aspartate carbamoyltransferase, catalytic subunit [Yersinia pestis KIM]	gi|22124081	A389A047	64	5.69	34595	26 (8%)
gi|22124083	A842A043	MALDI	hypothetical protein y0163 [Yersinia pestis KIM]	gi|22124083	A842A043	157	9.1	15157	53 (17%)
gi|22124083	A839A036	MALDI	hypothetical protein y0163 [Yersinia pestis KIM]	gi|22124083	A839A036	113	9.1	15157	31 (22%)
gi|22124084	A704A048	MALDI	hypothetical protein y0164 [Yersinia pestis KIM]	gi|22124084	A704A048	223	4.77	17258	31 (22%)
gi|22124084	A528D050	MALDI	hypothetical protein y0164 [Yersinia pestis KIM]	gi|22124084	A528D050	58	4.77	17258	83 (53%)
gi|22124087	A804B032	MALDI	trehalase 6-P hydrolase [Yersinia pestis KIM]	gi|22124087	A804B032	263	5.21	64492	52 (33%)
gi|22124091	A805A078	MALDI	PmbA/TldD family protein [Yersinia pestis KIM]	gi|22124091	A805A078	281	5.52	48273	136 (23%)
gi|22124091	A804B083	MALDI	PmbA/TldD family protein [Yersinia pestis KIM]	gi|22124091	A804B083	196	5.52	48273	162 (37%)
gi|22124091	A424A052	MALDI	PmbA/TldD family protein [Yersinia pestis KIM]	gi|22124091	A424A052	126	5.52	48273	137 (31%)
gi|22124091	A543A093	MALDI	PmbA/TldD family protein [Yersinia pestis KIM]	gi|22124091	A543A093	75	5.52	48273	105 (24%)
gi|22124104	A688A034	MALDI	toxin subunit [Yersinia pestis KIM]	gi|22124104	A688A034	60	5.54	137158	105 (8%)
gi|22124113	A805B044	MALDI	PmbA/TldD family protein [Yersinia pestis KIM]	gi|22124113	A805B044	107	5.24	51328	70 (16%)
gi|22124122	A997A037	MALDI	regulator of ftsI, penicillin binding protein 3 [Yersinia pestis KIM]	gi|22124122	A997A037	580	5.18	37049	125 (37%)
gi|22124122	B035A092	MALDI	regulator of ftsI, penicillin binding protein 3 [Yersinia pestis KIM]	gi|22124122	B035A092	570	5.18	37049	157 (47%)
gi|22124122	A969C054	MALDI	regulator of ftsI, penicillin binding protein 3 [Yersinia pestis KIM]	gi|22124122	A969C054	213	5.18	37049	131 (39%)
gi|22124122	B193A036	MALDI	regulator of ftsI, penicillin binding protein 3 [Yersinia pestis KIM]	gi|22124122	B193A036	190	5.18	37049	113 (34%)
gi|22124122	B314B034	MALDI	regulator of ftsI, penicillin binding protein 3 [Yersinia pestis KIM]	gi|22124122	B314B034	161	5.18	37049	94 (28%)
gi|22124122	A528C047	MALDI	regulator of ftsI, penicillin binding protein 3 [Yersinia pestis KIM]	gi|22124122	A528C047	135	5.18	37049	75 (16%)
gi|22124122	B106B020	MALDI	regulator of ftsI, penicillin binding protein 3 [Yersinia pestis KIM]	gi|22124122	B106B020	71	5.18	37049	90 (27%)
gi|22124125	A842A023	MALDI	hypothetical protein y0205 [Yersinia pestis KIM]	gi|22124125	A842A023	326	9.19	44171	60 (18%)
gi|22124125	A578A048	MALDI	putative reductase [Yersinia pestis KIM]	gi|22124125	A578A048	246	9.19	44171	149 (37%)
gi|22124125	A417A039	MALDI	putative reductase [Yersinia pestis KIM]	gi|22124125	A417A039	123	9.19	44171	130 (32%)
gi|22124125	A578A073	MALDI	putative reductase [Yersinia pestis KIM]	gi|22124125	A578A073	58	9.19	44171	123 (31%)
gi|22124129	B314B065	MALDI	acetyl-CoA carboxylase [Yersinia pestis KIM]	gi|22124129	B314B065	119	6.38	49962	84 (18%)
gi|22124141	B035A054	MALDI	outer membrane receptor [Yersinia pestis KIM]	gi|22124141	B035A054	123	11.12	15504	61 (43%)
gi|22124141	A683B019	MALDI	outer membrane receptor [Yersinia pestis KIM]	gi|22124141	A683B019	62	11.12	15504	43 (31%)
gi|22124143	A706A005	MALDI	cold shock-like protein [Yersinia pestis KIM]	gi|22124143	A706A005	94	7.9	11148	12 (12%)
gi|22124143	A804A039	MALDI	cold shock-like protein [Yersinia pestis KIM]	gi|22124143	A804A039	81	7.9	11148	71 (18%)
gi|22124143	B106E079	MALDI	cold shock-like protein [Yersinia pestis KIM]	gi|22124143	B106E079	63	7.9	11148	12 (12%)
gi|22124144	A578A021	MALDI	cold shock-like protein [Yersinia pestis KIM]	gi|22124144	A578A021	106	8.04	10416	12 (12%)
gi|22124144	A804A004	MALDI	cold shock-like protein [Yersinia pestis KIM]	gi|22124144	A804A004	105	8.04	10416	12 (12%)
gi|22124144	A805A003	MALDI	cold shock-like protein [Yersinia pestis KIM]	gi|22124144	A805A003	105	8.04	10416	12 (13%)
gi|22124144	A625A035	MALDI	cold shock-like protein [Yersinia pestis KIM]	gi|22124144	A625A035	97	8.04	10416	12 (13%)
gi|22124144	A629A017	MALDI	cold shock-like protein [Yersinia pestis KIM]	gi|22124144	A629A017	97	8.04	10416	12 (13%)
gi|22124144	A805A002	MALDI	cold shock-like protein [Yersinia pestis KIM]	gi|22124144	A805A002	96	8.04	10416	23 (24%)
gi|22124144	A842A012	MALDI	cold shock-like protein [Yersinia pestis KIM]	gi|22124144	A842A012	94	8.04	10416	23 (24%)
gi|22124144	A578A026	MALDI	cold shock-like protein [Yersinia pestis KIM]	gi|22124144	A578A026	92	8.04	10416	23 (24%)
gi|22124144	A629A027	MALDI	cold shock-like protein [Yersinia pestis KIM]	gi|22124144	A629A027	92	8.04	10416	12 (13%)
gi|22124144	A623A008	MALDI	cold shock-like protein [Yersinia pestis KIM]	gi|22124144	A623A008	88	8.04	10416	12 (13%)
gi|22124144	A569A018	MALDI	cold shock-like protein [Yersinia pestis KIM]	gi|22124144	A569A018	82	8.04	10416	12 (13%)
gi|22124144	B106E079	MALDI	cold shock-like protein [Yersinia pestis KIM]	gi|22124144	B106E079	63	8.04	10416	12 (13%)
gi|22124148	A594A003	MALDI	hypothetical protein y0228 [Yersinia pestis KIM]	gi|22124148	A594A003	587	5.06	49033	12 (13%)
gi|22124148	A576C044	MALDI	hypothetical protein y0228 [Yersinia pestis KIM]	gi|22124148	A576C044	552	5.06	49033	12 (13%)
gi|22124148	A594A015	MALDI	hypothetical protein y0228 [Yersinia pestis KIM]	gi|22124148	A594A015	505	5.06	49033	178 (40%)
gi|22124148	A596A003	MALDI	hypothetical protein y0228 [Yersinia pestis KIM]	gi|22124148	A596A003	475	5.06	49033	192 (43%)
gi|22124148	A589A010	MALDI	hypothetical protein y0228 [Yersinia pestis KIM]	gi|22124148	A589A010	392	5.06	49033	149 (33%)
gi|22124148	A596A021	MALDI	hypothetical protein y0228 [Yersinia pestis KIM]	gi|22124148	A596A021	381	5.06	49033	153 (34%)
gi|22124148	A969C021	MALDI	hypothetical protein y0228 [Yersinia pestis KIM]	gi|22124148	A969C021	319	5.06	49033	126 (28%)
gi|22124148	A625A032	MALDI	hypothetical protein y0228 [Yersinia pestis KIM]	gi|22124148	A625A032	239	5.06	49033	159 (36%)
gi|22124148	A576C025	MALDI	hypothetical protein y0228 [Yersinia pestis KIM]	gi|22124148	A576C025	208	5.06	49033	171 (38%)
gi|22124148	A594A017	MALDI	hypothetical protein y0228 [Yersinia pestis KIM]	gi|22124148	A594A017	116	5.06	49033	174 (39%)
gi|22124148	A576B078	MALDI	hypothetical protein y0228 [Yersinia pestis KIM]	gi|22124148	A576B078	77	5.06	49033	146 (33%)
gi|22124148	A969B065	MALDI	hypothetical protein y0228 [Yersinia pestis KIM]	gi|22124148	A969B065	72	5.06	49033	56 (13%)
gi|22124149	A704B017	MALDI	hypothetical protein y0229 [Yersinia pestis KIM]	gi|22124149	A704B017	336	6	32105	122 (27%)
gi|22124149	A839A058	MALDI	hypothetical protein y0229 [Yersinia pestis KIM]	gi|22124149	A839A058	233	6	32105	74 (17%)
gi|22124149	A578A038	MALDI	hypothetical protein y0229 [Yersinia pestis KIM]	gi|22124149	A578A038	182	6	32105	132 (45%)
gi|22124149	A625A087	MALDI	hypothetical protein y0229 [Yersinia pestis KIM]	gi|22124149	A625A087	143	6	32105	89 (30%)
gi|22124149	A385A008	MALDI	hypothetical protein y0229 [Yersinia pestis KIM]	gi|22124149	A385A008	137	6	32105	92 (32%)
gi|22124149	A629B005	MALDI	hypothetical protein y0229 [Yersinia pestis KIM]	gi|22124149	A629B005	132	6	32105	108 (37%)
gi|22124149	A969C077	MALDI	hypothetical protein y0229 [Yersinia pestis KIM]	gi|22124149	A969C077	109	6	32105	74 (25%)
gi|22124149	A706A023	MALDI	hypothetical protein y0229 [Yersinia pestis KIM]	gi|22124149	A706A023	103	6	32105	74 (25%)
gi|22124149	A647B040	MALDI	hypothetical protein y0229 [Yersinia pestis KIM]	gi|22124149	A647B040	80	6	32105	74 (25%)
gi|22124149	B106D074	MALDI	hypothetical protein y0229 [Yersinia pestis KIM]	gi|22124149	B106D074	75	6	32105	70 (24%)
gi|22124155	A839A027	MALDI	ABC transporter periplasmic protein [Yersinia pestis KIM]	gi|22124155	A839A027	294	8.24	38508	133 (46%)
gi|22124155	A417A073	MALDI	putative periplasmic binding protein of ABC transporter [Yersinia pestis KIM]	gi|22124155	A417A073	230	8.24	38508	101 (35%)
gi|22124155	A842A025	MALDI	ABC transporter periplasmic protein [Yersinia pestis KIM]	gi|22124155	A842A025	173	8.24	38508	136 (39%)
gi|22124155	A578A075	MALDI	putative periplasmic binding protein of ABC transporter [Yersinia pestis KIM]	gi|22124155	A578A075	105	8.24	38508	194 (55%)
gi|22124155	A417A019	MALDI	putative periplasmic binding protein of ABC transporter [Yersinia pestis KIM]	gi|22124155	A417A019	104	8.24	38508	106 (30%)
gi|22124164	A623A031	MALDI	alkanesulfonate monooxygenase [Yersinia pestis KIM]	gi|22124164	A623A031	186	5.8	41579	119 (31%)
gi|22124164	A705B045	MALDI	alkanesulfonate monooxygenase [Yersinia pestis KIM]	gi|22124164	A705B045	97	5.8	41579	65 (19%)
gi|22124164	A704B079	MALDI	alkanesulfonate monooxygenase [Yersinia pestis KIM]	gi|22124164	A704B079	86	5.8	41579	119 (31%)
gi|22124164	A701B021	MALDI	alkanesulfonate monooxygenase [Yersinia pestis KIM]	gi|22124164	A701B021	62	5.8	41579	64 (17%)
gi|22124165	A578A057	MALDI	solute-binding periplasmic protein of aliphatic sulfonates, ABC transporter [Yersinia pestis KIM]	gi|22124165	A578A057	270	8.65	40810	97 (26%)
gi|22124165	A578A046	MALDI	solute-binding periplasmic protein of aliphatic sulfonates, ABC transporter [Yersinia pestis KIM]	gi|22124165	A578A046	204	8.65	40810	81 (21%)
gi|22124171	A389C087	MALDI	putative oxidoreductase [Yersinia pestis KIM]	gi|22124171	A389C087	88	5.86	43349	86 (22%)
gi|22124209	A804A049	MALDI	hypothetical protein y0291 [Yersinia pestis KIM]	gi|22124209	A804A049	128	5.78	15336	77 (21%)
gi|22124209	A543C078	MALDI	hypothetical protein y0291 [Yersinia pestis KIM]	gi|22124209	A543C078	100	5.78	15336	50 (13%)
gi|22124209	A704A028	MALDI	hypothetical protein y0291 [Yersinia pestis KIM]	gi|22124209	A704A028	92	5.78	15336	49 (35%)
gi|22124212	A389C046	MALDI	heat shock protein, ATPase subunit [Yersinia pestis KIM]	gi|22124212	A389C046	242	5.25	49887	222 (49%)
gi|22124212	A387A086	MALDI	heat shock protein, ATPase subunit [Yersinia pestis KIM]	gi|22124212	A387A086	215	5.25	49887	153 (34%)
gi|22124212	A705A056	MALDI	ATP-dependent protease ATP-binding subunit [Yersinia pestis KIM]	gi|22124212	A705A056	208	5.25	49887	28 (20%)
gi|22124212	A387A074	MALDI	heat shock protein, ATPase subunit [Yersinia pestis KIM]	gi|22124212	A387A074	203	5.25	49887	179 (39%)
gi|22124212	A625B047	MALDI	ATP-dependent protease ATP-binding subunit [Yersinia pestis KIM]	gi|22124212	A625B047	182	5.25	49887	124 (27%)
gi|22124212	A389C044	MALDI	heat shock protein, ATPase subunit [Yersinia pestis KIM]	gi|22124212	A389C044	169	5.25	49887	140 (31%)
gi|22124212	A704A085	MALDI	ATP-dependent protease ATP-binding subunit [Yersinia pestis KIM]	gi|22124212	A704A085	163	5.25	49887	53 (38%)
gi|22124212	A530D052	MALDI	heat shock protein, ATPase subunit [Yersinia pestis KIM]	gi|22124212	A530D052	154	5.25	49887	138 (30%)
gi|22124212	A542B089	MALDI	heat shock protein, ATPase subunit [Yersinia pestis KIM]	gi|22124212	A542B089	118	5.25	49887	114 (25%)
gi|22124212	A647B084	MALDI	ATP-dependent protease ATP-binding subunit [Yersinia pestis KIM]	gi|22124212	A647B084	87	5.25	49887	108 (24%)
gi|22124212	A543C017	MALDI	heat shock protein, ATPase subunit [Yersinia pestis KIM]	gi|22124212	A543C017	61	5.25	49887	114 (25%)
gi|22124213	A543B074	MALDI	heat shock protein, proteasome-related peptidase subunit [Yersinia pestis KIM]	gi|22124213	A543B074	64	5.65	18940	72 (16%)
gi|22124220	B171A072	MALDI	bifunctional aspartate kinase II/homoserine dehydrogenase II [Yersinia pestis KIM]	gi|22124220	B171A072	73	5.75	89593	96 (12%)
gi|22124225	A530C061	MALDI	phosphoenolpyruvate carboxylase [Yersinia pestis KIM]	gi|22124225	A530C061	344	5.54	101067	80 (18%)
gi|22124225	A997A095	MALDI	phosphoenolpyruvate carboxylase [Yersinia pestis KIM]	gi|22124225	A997A095	326	5.54	101067	134 (15%)
gi|22124225	A625B037	MALDI	phosphoenolpyruvate carboxylase [Yersinia pestis KIM]	gi|22124225	A625B037	276	5.54	101067	167 (18%)
gi|22124225	A998A021	MALDI	phosphoenolpyruvate carboxylase [Yersinia pestis KIM]	gi|22124225	A998A021	228	5.54	101067	124 (13%)
gi|22124225	A998A022	MALDI	phosphoenolpyruvate carboxylase [Yersinia pestis KIM]	gi|22124225	A998A022	178	5.54	101067	122 (13%)
gi|22124229	A389C071	MALDI	argininosuccinate lyase [Yersinia pestis KIM]	gi|22124229	A389C071	136	5.13	50468	109 (24%)
gi|22124229	A389C069	MALDI	argininosuccinate lyase [Yersinia pestis KIM]	gi|22124229	A389C069	94	5.13	50468	71 (15%)
gi|22124237	A647B043	MALDI	activator, hydrogen peroxide-inducible genes [Yersinia pestis KIM]	gi|22124237	A647B043	93	5.73	34704	103 (33%)
gi|22124242	B067A077	MALDI	outer membrane receptor for transport of vitamin B12, E colicins, and bacteriophage BF23 [Yersinia	gi|22124242	B067A077	254	5.28	73080	177 (27%)
gi|22124242	A997A082	MALDI	outer membrane receptor for transport of vitamin B12, E colicins, and bacteriophage BF23 [Yersinia	gi|22124242	A997A082	223	5.28	73080	105 (16%)
gi|22124242	B156A030	MALDI	outer membrane receptor for transport of vitamin B12, E colicins, and bacteriophage BF23 [Yersinia	gi|22124242	B156A030	219	5.28	73080	137 (21%)
gi|22124242	A997A083	MALDI	outer membrane receptor for transport of vitamin B12, E colicins, and bacteriophage BF23 [Yersinia	gi|22124242	A997A083	193	5.28	73080	105 (16%)
gi|22124242	B156A042	MALDI	outer membrane receptor for transport of vitamin B12, E colicins, and bacteriophage BF23 [Yersinia	gi|22124242	B156A042	151	5.28	73080	143 (22%)
gi|22124245	A839A055	MALDI	solute-binding periplasmic protein of ABC transporter [Yersinia pestis KIM]	gi|22124245	A839A055	198	7.6	34016	46 (10%)
gi|22124245	A417A081	MALDI	solute-binding periplasmic protein of ABC transporter [Yersinia pestis KIM]	gi|22124245	A417A081	73	7.6	34016	22 (13%)
gi|22124250	A647A032	MALDI	hypothetical protein y0333 [Yersinia pestis KIM]	gi|22124250	A647A032	361	6.43	16560	79 (52%)
gi|22124250	A625A079	MALDI	hypothetical protein y0333 [Yersinia pestis KIM]	gi|22124250	A625A079	214	6.43	16560	49 (33%)
gi|22124250	A528C036	MALDI	hypothetical protein y0333 [Yersinia pestis KIM]	gi|22124250	A528C036	142	6.43	16560	285 (31%)
gi|22124250	A530D009	MALDI	hypothetical protein y0333 [Yersinia pestis KIM]	gi|22124250	A530D009	58	6.43	16560	93 (30%)
gi|22124253	B314B021	MALDI	acetolactate synthase II large subunit [Yersinia pestis KIM]	gi|22124253	B314B021	59	5.17	59089	71 (13%)
gi|22124254	A623A015	MALDI	branched-chain amino acid aminotransferase [Yersinia pestis KIM]	gi|22124254	A623A015	217	6.22	36874	110 (33%)
gi|22124254	A389E091	MALDI	branched-chain amino-acid aminotransferase [Yersinia pestis KIM]	gi|22124254	A389E091	69	6.22	36874	73 (22%)
gi|22124254	A705B035	MALDI	branched-chain amino acid aminotransferase [Yersinia pestis KIM]	gi|22124254	A705B035	67	6.22	36874	21 (14%)
gi|22124255	A420A066	MALDI	dihydroxyacid dehydratase [Yersinia pestis KIM]	gi|22124255	A420A066	123	5.64	68116	29 (19%)
gi|22124261	A997A084	MALDI	ketol-acid reductoisomerase [Yersinia pestis KIM]	gi|22124261	A997A084	592	5.35	54243	135 (27%)
gi|22124261	A997A059	MALDI	ketol-acid reductoisomerase [Yersinia pestis KIM]	gi|22124261	A997A059	302	5.35	54243	55 (11%)
gi|22124261	A997A048	MALDI	ketol-acid reductoisomerase [Yersinia pestis KIM]	gi|22124261	A997A048	248	5.35	54243	96 (19%)
gi|22124261	B120A055	MALDI	ketol-acid reductoisomerase [Yersinia pestis KIM]	gi|22124261	B120A055	232	5.35	54243	76 (15%)
gi|22124261	A625A028	MALDI	ketol-acid reductoisomerase [Yersinia pestis KIM]	gi|22124261	A625A028	185	5.35	54243	134 (27%)
gi|22124261	A647A086	MALDI	ketol-acid reductoisomerase [Yersinia pestis KIM]	gi|22124261	A647A086	128	5.35	54243	94 (19%)
gi|22124261	B314A048	MALDI	ketol-acid reductoisomerase [Yersinia pestis KIM]	gi|22124261	B314A048	87	5.35	54243	84 (17%)
gi|22124275	A804A029	MALDI	thioredoxin 1 [Yersinia pestis KIM]	gi|22124275	A804A029	333	4.59	11902	110 (33%)
gi|22124275	A705A037	MALDI	thioredoxin 1 [Yersinia pestis KIM]	gi|22124275	A705A037	168	4.59	11902	76 (23%)
gi|22124275	A590A2027	MALDI	thioredoxin 1 [Yersinia pestis KIM]	gi|22124275	A590A2027	163	4.59	11902	125 (20%)
gi|22124275	A387A101	MALDI	thioredoxin 1 [Yersinia pestis KIM]	gi|22124275	A387A101	116	4.59	11902	36 (33%)
gi|22124275	A387A089	MALDI	thioredoxin 1 [Yersinia pestis KIM]	gi|22124275	A387A089	83	4.59	11902	36 (33%)
gi|22124275	A629A061	MALDI	thioredoxin 1 [Yersinia pestis KIM]	gi|22124275	A629A061	65	4.59	11902	9 (8%)
gi|22124275	A420A004	MALDI	thioredoxin 1 [Yersinia pestis KIM]	gi|22124275	A420A004	58	4.59	11902	52 (48%)
gi|22124276	B037A016	MALDI	transcription termination factor Rho [Yersinia pestis KIM]	gi|22124276	B037A016	463	7.12	46887	115 (27%)
gi|22124276	A969B089	MALDI	transcription termination factor Rho [Yersinia pestis KIM]	gi|22124276	A969B089	427	7.12	46887	146 (34%)
gi|22124276	B108A006	MALDI	transcription termination factor Rho [Yersinia pestis KIM]	gi|22124276	B108A006	322	7.12	46887	152 (36%)
gi|22124276	B037A020	MALDI	transcription termination factor Rho [Yersinia pestis KIM]	gi|22124276	B037A020	279	7.12	46887	107 (25%)
gi|22124276	B108A023	MALDI	transcription termination factor Rho [Yersinia pestis KIM]	gi|22124276	B108A023	70	7.12	46887	104 (24%)
gi|22124280	A804B052	MALDI	UDP-N-acetyl-D-mannosaminuronic acid dehydrogenase [Yersinia pestis KIM]	gi|22124280	A804B052	200	5.6	46066	52 (48%)
gi|22124280	A590A2014	MALDI	UDP-N-acetyl-D-mannosaminuronic acid dehydrogenase [Yersinia pestis KIM]	gi|22124280	A590A2014	132	5.6	46066	43 (40%)
gi|22124280	A530C029	MALDI	UDP-N-acetyl-D-mannosaminuronic acid dehydrogenase [Yersinia pestis KIM]	gi|22124280	A530C029	98	5.6	46066	36 (33%)
gi|22124280	A805B014	MALDI	UDP-N-acetyl-D-mannosaminuronic acid dehydrogenase [Yersinia pestis KIM]	gi|22124280	A805B014	91	5.6	46066	114 (27%)
gi|22124280	A647B093	MALDI	UDP-N-acetyl-D-mannosaminuronic acid dehydrogenase [Yersinia pestis KIM]	gi|22124280	A647B093	71	5.6	46066	88 (21%)
gi|22124281	A804B040	MALDI	dTDP-glucose 4,6-dehydratase [Yersinia pestis KIM]	gi|22124281	A804B040	131	5.38	39966	73 (17%)
gi|22124282	A623A023	MALDI	glucose-1-phosphate thymidylyltransferase [Yersinia pestis KIM]	gi|22124282	A623A023	260	5.86	40838	138 (37%)
gi|22124282	A590A2036	MALDI	glucose-1-phosphate thymidylyltransferase [Yersinia pestis KIM]	gi|22124282	A590A2036	126	5.86	40838	71 (17%)
gi|22124284	A997A087	MALDI	regulator [Yersinia pestis KIM]	gi|22124284	A997A087	190	6.1	45019	98 (24%)
gi|22124284	A417A056	MALDI	putative regulator [Yersinia pestis KIM]	gi|22124284	A417A056	89	6.1	45019	100 (28%)
gi|22124284	A705B057	MALDI	regulator [Yersinia pestis KIM]	gi|22124284	A705B057	81	6.1	45019	138 (37%)
gi|22124294	B121A014	MALDI	uroporphyrinogen III methylase [Yersinia pestis KIM]	gi|22124294	B121A014	279	4.76	41948	125 (33%)
gi|22124294	B193A081	MALDI	uroporphyrinogen III methylase [Yersinia pestis KIM]	gi|22124294	B193A081	120	4.76	41948	101 (26%)
gi|22124294	A701A066	MALDI	uroporphyrinogen III methylase [Yersinia pestis KIM]	gi|22124294	A701A066	114	4.76	41948	94 (25%)
gi|22124294	A585A079	MALDI	uroporphyrinogen III methylase [Yersinia pestis KIM]	gi|22124294	A585A079	79	4.76	41948	82 (22%)
gi|22124306	A389A036	MALDI	hypothetical protein y0391 [Yersinia pestis KIM]	gi|22124306	A389A036	82	5.04	44013	84 (21%)
gi|22124306	B106D094	MALDI	hypothetical protein y0391 [Yersinia pestis KIM]	gi|22124306	B106D094	62	5.04	44013	57 (14%)
gi|22124307	A389A001	MALDI	hypothetical protein y0392 [Yersinia pestis KIM]	gi|22124307	A389A001	413	5.26	30426	136 (49%)
gi|22124307	A804A027	MALDI	hypothetical protein y0392 [Yersinia pestis KIM]	gi|22124307	A804A027	320	5.26	30426	125 (34%)
gi|22124307	A389A043	MALDI	hypothetical protein y0392 [Yersinia pestis KIM]	gi|22124307	A389A043	245	5.26	30426	61 (22%)
gi|22124307	A542C037	MALDI	hypothetical protein y0392 [Yersinia pestis KIM]	gi|22124307	A542C037	237	5.26	30426	86 (21%)
gi|22124307	A647A043	MALDI	hypothetical protein y0392 [Yersinia pestis KIM]	gi|22124307	A647A043	220	5.26	30426	113 (41%)
gi|22124307	A385A054	MALDI	hypothetical protein y0392 [Yersinia pestis KIM]	gi|22124307	A385A054	162	5.26	30426	54 (20%)
gi|22124307	A443B058	MALDI	hypothetical protein y0392 [Yersinia pestis KIM]	gi|22124307	A443B058	121	5.26	30426	79 (19%)
gi|22124307	A804A094	MALDI	hypothetical protein y0392 [Yersinia pestis KIM]	gi|22124307	A804A094	117	5.26	30426	129 (47%)
gi|22124307	B106D056	MALDI	hypothetical protein y0392 [Yersinia pestis KIM]	gi|22124307	B106D056	113	5.26	30426	108 (39%)
gi|22124307	A804B039	MALDI	hypothetical protein y0392 [Yersinia pestis KIM]	gi|22124307	A804B039	100	5.26	30426	154 (56%)
gi|22124307	A530D028	MALDI	hypothetical protein y0392 [Yersinia pestis KIM]	gi|22124307	A530D028	60	5.26	30426	54 (20%)
gi|22124311	A997A039	MALDI	outer membrane phospholipase A [Yersinia pestis KIM]	gi|22124311	A997A039	562	5.03	33738	106 (35%)
gi|22124311	A969C013	MALDI	outer membrane phospholipase A [Yersinia pestis KIM]	gi|22124311	A969C013	418	5.03	33738	103 (34%)
gi|22124311	B070A028	MALDI	outer membrane phospholipase A [Yersinia pestis KIM]	gi|22124311	B070A028	301	5.03	33738	118 (38%)
gi|22124311	B067A039	MALDI	outer membrane phospholipase A [Yersinia pestis KIM]	gi|22124311	B067A039	269	5.03	33738	103 (34%)
gi|22124311	A688A014	MALDI	outer membrane phospholipase A [Yersinia pestis KIM]	gi|22124311	A688A014	214	5.03	33738	91 (30%)
gi|22124311	A686A052	MALDI	outer membrane phospholipase A [Yersinia pestis KIM]	gi|22124311	A686A052	208	5.03	33738	103 (34%)
gi|22124311	B171A014	MALDI	outer membrane phospholipase A [Yersinia pestis KIM]	gi|22124311	B171A014	185	5.03	33738	88 (29%)
gi|22124311	B067A086	MALDI	outer membrane phospholipase A [Yersinia pestis KIM]	gi|22124311	B067A086	113	5.03	33738	57 (19%)
gi|22124311	B106A058	MALDI	outer membrane phospholipase A [Yersinia pestis KIM]	gi|22124311	B106A058	111	5.03	33738	90 (29%)
gi|22124311	A683A071	MALDI	outer membrane phospholipase A [Yersinia pestis KIM]	gi|22124311	A683A071	90	5.03	33738	58 (19%)
gi|22124311	A701B073	MALDI	outer membrane phospholipase A [Yersinia pestis KIM]	gi|22124311	A701B073	75	5.03	33738	58 (19%)
gi|22124311	A686A070	MALDI	outer membrane phospholipase A [Yersinia pestis KIM]	gi|22124311	A686A070	63	5.03	33738	58 (19%)
gi|22124316	B172B019	MALDI	haloacid dehalogenase-like hydrolase [Yersinia pestis KIM]	gi|22124316	B172B019	174	5.88	36073	86 (26%)
gi|22124316	A420A007	MALDI	putative haloacid dehalogenase-like hydrolase [Yersinia pestis KIM]	gi|22124316	A420A007	74	5.88	36073	92 (33%)
gi|22124316	A969D059	MALDI	haloacid dehalogenase-like hydrolase [Yersinia pestis KIM]	gi|22124316	A969D059	69	5.88	36073	39 (12%)
gi|22124327	A389C014	MALDI	hypothetical protein y0412 [Yersinia pestis KIM]	gi|22124327	A389C014	90	5.74	11957	33 (30%)
gi|22124337	A804A061	MALDI	high-affinity leucine-specificleucine-specific-binding periplasmic protein of high-affinity branche	gi|22124337	A804A061	331	5.72	40321	75 (27%)
gi|22124337	A839A038	MALDI	high-affinity leucine-specificleucine-specific-binding periplasmic protein of high-affinity branche	gi|22124337	A839A038	262	5.72	40321	54 (20%)
gi|22124337	A542C015	MALDI	high-affinity leucine-specificleucine-specific-binding periplasmic protein of high-affinity branche	gi|22124337	A542C015	132	5.72	40321	64 (20%)
gi|22124337	A389C090	MALDI	high-affinity leucine-specificleucine-specific-binding periplasmic protein of high-affinity branche	gi|22124337	A389C090	127	5.72	40321	119 (32%)
gi|22124337	A589A048	MALDI	high-affinity leucine-specificleucine-specific-binding periplasmic protein of high-affinity branche	gi|22124337	A589A048	115	5.72	40321	65 (38%)
gi|22124337	A387A013	MALDI	high-affinity leucine-specificleucine-specific-binding periplasmic protein of high-affinity branche	gi|22124337	A387A013	85	5.72	40321	100 (27%)
gi|22124337	A387A025	MALDI	high-affinity leucine-specificleucine-specific-binding periplasmic protein of high-affinity branche	gi|22124337	A387A025	68	5.72	40321	90 (25%)
gi|22124349	A576C043	MALDI	periplasmic binding protein [Yersinia pestis KIM]	gi|22124349	A576C043	626	7.63	48714	151 (41%)
gi|22124349	A594A006	MALDI	periplasmic binding protein [Yersinia pestis KIM]	gi|22124349	A594A006	566	7.63	48714	148 (40%)
gi|22124349	A596A011	MALDI	periplasmic binding protein [Yersinia pestis KIM]	gi|22124349	A596A011	490	7.63	48714	85 (23%)
gi|22124349	A569A009	MALDI	periplasmic binding protein [Yersinia pestis KIM]	gi|22124349	A569A009	327	7.63	48714	117 (32%)
gi|22124349	A576B034	MALDI	periplasmic binding protein [Yersinia pestis KIM]	gi|22124349	A576B034	136	7.63	48714	231 (52%)
gi|22124349	A576B096	MALDI	periplasmic binding protein [Yersinia pestis KIM]	gi|22124349	A576B096	68	7.63	48714	193 (44%)
gi|22124357	A704A080	MALDI	5-methyltetrahydropteroyltriglutamate--homocysteine methyltransferase [Yersinia pestis KIM]	gi|22124357	A704A080	225	5.44	86555	166 (37%)
gi|22124357	B106A040	MALDI	5-methyltetrahydropteroyltriglutamate--homocysteine methyltransferase [Yersinia pestis KIM]	gi|22124357	B106A040	161	5.44	86555	86 (11%)
gi|22124357	B314B077	MALDI	5-methyltetrahydropteroyltriglutamate--homocysteine methyltransferase [Yersinia pestis KIM]	gi|22124357	B314B077	157	5.44	86555	124 (16%)
gi|22124357	B067A052	MALDI	5-methyltetrahydropteroyltriglutamate--homocysteine methyltransferase [Yersinia pestis KIM]	gi|22124357	B067A052	122	5.44	86555	145 (18%)
gi|22124357	B106A064	MALDI	5-methyltetrahydropteroyltriglutamate--homocysteine methyltransferase [Yersinia pestis KIM]	gi|22124357	B106A064	67	5.44	86555	91 (12%)
gi|22124359	A969A091	MALDI	uridine phosphorylase [Yersinia pestis KIM]	gi|22124359	A969A091	361	6.36	28875	94 (36%)
gi|22124359	A530C007	MALDI	uridine phosphorylase [Yersinia pestis KIM]	gi|22124359	A530C007	151	6.36	28875	188 (42%)
gi|22124359	A625A096	MALDI	uridine phosphorylase [Yersinia pestis KIM]	gi|22124359	A625A096	115	6.36	28875	63 (24%)
gi|22124359	A653B088	MALDI	uridine phosphorylase [Yersinia pestis KIM]	gi|22124359	A653B088	107	6.36	28875	84 (32%)
gi|22124359	A528C018	MALDI	uridine phosphorylase [Yersinia pestis KIM]	gi|22124359	A528C018	91	6.36	28875	98 (22%)
gi|22124359	A417A024	MALDI	uridine phosphorylase [Yersinia pestis KIM]	gi|22124359	A417A024	89	6.36	28875	54 (12%)
gi|22124359	A647B034	MALDI	uridine phosphorylase [Yersinia pestis KIM]	gi|22124359	A647B034	69	6.36	28875	71 (27%)
gi|22124359	A653B056	MALDI	uridine phosphorylase [Yersinia pestis KIM]	gi|22124359	A653B056	60	6.36	28875	44 (17%)
gi|22124374	A804A086	MALDI	delta-aminolevulinic acid dehydratase [Yersinia pestis KIM]	gi|22124374	A804A086	226	5.34	37784	148 (19%)
gi|22124374	A389A038	MALDI	5-aminolevulinate dehydratase [Yersinia pestis KIM]	gi|22124374	A389A038	100	5.34	37784	97 (28%)
gi|22124378	A417A060	MALDI	thiolase I [Yersinia pestis KIM]	gi|22124378	A417A060	156	6.67	41233	94 (36%)
gi|22124378	A417A020	MALDI	thiolase I [Yersinia pestis KIM]	gi|22124378	A417A020	95	6.67	41233	44 (17%)
gi|22124378	A420A024	MALDI	thiolase I [Yersinia pestis KIM]	gi|22124378	A420A024	78	6.67	41233	60 (23%)
gi|22124379	A443B066	MALDI	4-enzyme protein: 3-hydroxyacyl-CoA dehydrogenase; 3-hydroxybutyryl-CoA epimerase; delta(3)-cis-del	gi|22124379	A443B066	376	5.86	79118	114 (33%)
gi|22124379	A443B037	MALDI	4-enzyme protein: 3-hydroxyacyl-CoA dehydrogenase; 3-hydroxybutyryl-CoA epimerase; delta(3)-cis-del	gi|22124379	A443B037	311	5.86	79118	111 (30%)
gi|22124379	A389A056	MALDI	4-enzyme protein: 3-hydroxyacyl-CoA dehydrogenase; 3-hydroxybutyryl-CoA epimerase; delta(3)-cis-del	gi|22124379	A389A056	292	5.86	79118	191 (27%)
gi|22124379	A389E094	MALDI	4-enzyme protein: 3-hydroxyacyl-CoA dehydrogenase; 3-hydroxybutyryl-CoA epimerase; delta(3)-cis-del	gi|22124379	A389E094	156	5.86	79118	130 (18%)
gi|22124379	A389B010	MALDI	4-enzyme protein: 3-hydroxyacyl-CoA dehydrogenase; 3-hydroxybutyryl-CoA epimerase; delta(3)-cis-del	gi|22124379	A389B010	111	5.86	79118	66 (9%)
gi|22124380	A542B074	MALDI	proline dipeptidase [Yersinia pestis KIM]	gi|22124380	A542B074	179	5.41	51239	82 (22%)
gi|22124380	A420A054	MALDI	proline dipeptidase [Yersinia pestis KIM]	gi|22124380	A420A054	171	5.41	51239	60 (16%)
gi|22124380	A385A076	MALDI	proline dipeptidase [Yersinia pestis KIM]	gi|22124380	A385A076	150	5.41	51239	82 (18%)
gi|22124380	A543C069	MALDI	proline dipeptidase [Yersinia pestis KIM]	gi|22124380	A543C069	71	5.41	51239	210 (29%)
gi|22124392	B035A030	MALDI	elongation factor Tu [Yersinia pestis KIM]	gi|22124392	B035A030	654	5.13	43314	187 (47%)
gi|22124392	A969A028	MALDI	elongation factor Tu [Yersinia pestis KIM]	gi|22124392	A969A028	544	5.13	43314	123 (31%)
gi|22124392	A647A058	MALDI	elongation factor Tu [Yersinia pestis KIM]	gi|22124392	A647A058	483	5.13	43314	167 (42%)
gi|22124392	B106E072	MALDI	elongation factor Tu [Yersinia pestis KIM]	gi|22124392	B106E072	471	5.13	43314	123 (31%)
gi|22124392	B120A005	MALDI	elongation factor Tu [Yersinia pestis KIM]	gi|22124392	B120A005	435	5.13	43314	86 (22%)
gi|22124392	B035A018	MALDI	elongation factor Tu [Yersinia pestis KIM]	gi|22124392	B035A018	424	5.13	43314	86 (22%)
gi|22124392	B120A024	MALDI	elongation factor Tu [Yersinia pestis KIM]	gi|22124392	B120A024	414	5.13	43314	86 (22%)
gi|22124392	A969A025	MALDI	elongation factor Tu [Yersinia pestis KIM]	gi|22124392	A969A025	412	5.13	43314	86 (22%)
gi|22124392	A705A076	MALDI	elongation factor Tu [Yersinia pestis KIM]	gi|22124392	A705A076	410	5.13	43314	233 (32%)
gi|22124392	A969A010	MALDI	elongation factor Tu [Yersinia pestis KIM]	gi|22124392	A969A010	410	5.13	43314	86 (22%)
gi|22124392	A969A021	MALDI	elongation factor Tu [Yersinia pestis KIM]	gi|22124392	A969A021	393	5.13	43314	86 (22%)
gi|22124392	A969A045	MALDI	elongation factor Tu [Yersinia pestis KIM]	gi|22124392	A969A045	377	5.13	43314	86 (22%)
gi|22124392	A732A020	MALDI	elongation factor Tu [Yersinia pestis KIM]	gi|22124392	A732A020	357	5.13	43314	64 (14%)
gi|22124392	B106E096	MALDI	elongation factor Tu [Yersinia pestis KIM]	gi|22124392	B106E096	351	5.13	43314	113 (29%)
gi|22124392	A389A016	MALDI	protein chain elongation factor EF-Tu [Yersinia pestis KIM]	gi|22124392	A389A016	350	5.13	43314	153 (39%)
gi|22124392	A653A057	MALDI	elongation factor Tu [Yersinia pestis KIM]	gi|22124392	A653A057	346	5.13	43314	167 (42%)
gi|22124392	A385A017	MALDI	protein chain elongation factor EF-Tu [Yersinia pestis KIM]	gi|22124392	A385A017	339	5.13	43314	136 (35%)
gi|22124392	A589A050	MALDI	protein chain elongation factor EF-Tu [Yersinia pestis KIM]	gi|22124392	A589A050	338	5.13	43314	111 (24%)
gi|22124392	A969A053	MALDI	elongation factor Tu [Yersinia pestis KIM]	gi|22124392	A969A053	322	5.13	43314	103 (26%)
gi|22124392	A688A016	MALDI	elongation factor Tu [Yersinia pestis KIM]	gi|22124392	A688A016	307	5.13	43314	134 (34%)
gi|22124392	A969A065	MALDI	elongation factor Tu [Yersinia pestis KIM]	gi|22124392	A969A065	304	5.13	43314	86 (22%)
gi|22124392	B171A001	MALDI	elongation factor Tu [Yersinia pestis KIM]	gi|22124392	B171A001	304	5.13	43314	86 (22%)
gi|22124392	A387A052	MALDI	protein chain elongation factor EF-Tu [Yersinia pestis KIM]	gi|22124392	A387A052	298	5.13	43314	136 (35%)
gi|22124392	B120A017	MALDI	elongation factor Tu [Yersinia pestis KIM]	gi|22124392	B120A017	272	5.13	43314	94 (24%)
gi|22124392	B106E009	MALDI	elongation factor Tu [Yersinia pestis KIM]	gi|22124392	B106E009	271	5.13	43314	96 (24%)
gi|22124392	A696A039	MALDI	elongation factor Tu [Yersinia pestis KIM]	gi|22124392	A696A039	261	5.13	43314	103 (26%)
gi|22124392	B120A043	MALDI	elongation factor Tu [Yersinia pestis KIM]	gi|22124392	B120A043	257	5.13	43314	77 (20%)
gi|22124392	B121A012	MALDI	elongation factor Tu [Yersinia pestis KIM]	gi|22124392	B121A012	241	5.13	43314	86 (22%)
gi|22124392	A387A040	MALDI	protein chain elongation factor EF-Tu [Yersinia pestis KIM]	gi|22124392	A387A040	237	5.13	43314	153 (39%)
gi|22124392	A683A081	MALDI	elongation factor Tu [Yersinia pestis KIM]	gi|22124392	A683A081	211	5.13	43314	153 (39%)
gi|22124392	B106D039	MALDI	elongation factor Tu [Yersinia pestis KIM]	gi|22124392	B106D039	207	5.13	43314	67 (17%)
gi|22124392	B106E060	MALDI	elongation factor Tu [Yersinia pestis KIM]	gi|22124392	B106E060	203	5.13	43314	86 (22%)
gi|22124392	A530D088	MALDI	protein chain elongation factor EF-Tu [Yersinia pestis KIM]	gi|22124392	A530D088	201	5.13	43314	64 (14%)
gi|22124392	A701A047	MALDI	elongation factor Tu [Yersinia pestis KIM]	gi|22124392	A701A047	189	5.13	43314	123 (31%)
gi|22124392	A625A053	MALDI	elongation factor Tu [Yersinia pestis KIM]	gi|22124392	A625A053	169	5.13	43314	143 (36%)
gi|22124392	A969C050	MALDI	elongation factor Tu [Yersinia pestis KIM]	gi|22124392	A969C050	155	5.13	43314	69 (18%)
gi|22124392	B314A037	MALDI	elongation factor Tu [Yersinia pestis KIM]	gi|22124392	B314A037	149	5.13	43314	84 (21%)
gi|22124392	B106C034	MALDI	elongation factor Tu [Yersinia pestis KIM]	gi|22124392	B106C034	138	5.13	43314	69 (18%)
gi|22124392	A589A039	MALDI	protein chain elongation factor EF-Tu [Yersinia pestis KIM]	gi|22124392	A589A039	134	5.13	43314	153 (39%)
gi|22124392	A969D029	MALDI	elongation factor Tu [Yersinia pestis KIM]	gi|22124392	A969D029	133	5.13	43314	69 (18%)
gi|22124392	A686A054	MALDI	elongation factor Tu [Yersinia pestis KIM]	gi|22124392	A686A054	127	5.13	43314	113 (29%)
gi|22124392	A969B049	MALDI	elongation factor Tu [Yersinia pestis KIM]	gi|22124392	A969B049	124	5.13	43314	57 (14%)
gi|22124392	B121A023	MALDI	elongation factor Tu [Yersinia pestis KIM]	gi|22124392	B121A023	121	5.13	43314	86 (22%)
gi|22124392	B121A010	MALDI	elongation factor Tu [Yersinia pestis KIM]	gi|22124392	B121A010	114	5.13	43314	86 (22%)
gi|22124392	A683A074	MALDI	elongation factor Tu [Yersinia pestis KIM]	gi|22124392	A683A074	107	5.13	43314	79 (20%)
gi|22124392	B171A049	MALDI	elongation factor Tu [Yersinia pestis KIM]	gi|22124392	B171A049	105	5.13	43314	53 (13%)
gi|22124392	A732B087	MALDI	elongation factor Tu [Yersinia pestis KIM]	gi|22124392	A732B087	100	5.13	43314	103 (26%)
gi|22124392	B121A029	MALDI	elongation factor Tu [Yersinia pestis KIM]	gi|22124392	B121A029	93	5.13	43314	64 (16%)
gi|22124392	B171A013	MALDI	elongation factor Tu [Yersinia pestis KIM]	gi|22124392	B171A013	92	5.13	43314	60 (15%)
gi|22124392	B106E049	MALDI	elongation factor Tu [Yersinia pestis KIM]	gi|22124392	B106E049	87	5.13	43314	26 (7%)
gi|22124392	A701A077	MALDI	elongation factor Tu [Yersinia pestis KIM]	gi|22124392	A701A077	86	5.13	43314	54 (14%)
gi|22124392	A969D061	MALDI	elongation factor Tu [Yersinia pestis KIM]	gi|22124392	A969D061	86	5.13	43314	67 (17%)
gi|22124392	B121A037	MALDI	elongation factor Tu [Yersinia pestis KIM]	gi|22124392	B121A037	86	5.13	43314	86 (22%)
gi|22124392	B106E003	MALDI	elongation factor Tu [Yersinia pestis KIM]	gi|22124392	B106E003	83	5.13	43314	57 (14%)
gi|22124392	B106C057	MALDI	elongation factor Tu [Yersinia pestis KIM]	gi|22124392	B106C057	74	5.13	43314	54 (14%)
gi|22124392	A805B071	MALDI	elongation factor Tu [Yersinia pestis KIM]	gi|22124392	A805B071	72	5.13	43314	123 (31%)
gi|22124392	B106A043	MALDI	elongation factor Tu [Yersinia pestis KIM]	gi|22124392	B106A043	68	5.13	43314	26 (7%)
gi|22124392	A629B095	MALDI	elongation factor Tu [Yersinia pestis KIM]	gi|22124392	A629B095	60	5.13	43314	64 (16%)
gi|22124392	A969C094	MALDI	elongation factor Tu [Yersinia pestis KIM]	gi|22124392	A969C094	60	5.13	43314	26 (7%)
gi|22124394	B106C028	MALDI	transcription antitermination protein NusG [Yersinia pestis KIM]	gi|22124394	B106C028	101	6	20502	58 (31%)
gi|22124396	B120A015	MALDI	50S ribosomal protein L1 [Yersinia pestis KIM]	gi|22124396	B120A015	517	9.56	24787	100 (44%)
gi|22124396	A585A059	MALDI	50S ribosomal subunit protein L1 [Yersinia pestis KIM]	gi|22124396	A585A059	73	9.56	24787	54 (24%)
gi|22124398	A647A018	MALDI	50S ribosomal subunit protein L7/L12 [Yersinia pestis KIM]	gi|22124398	A647A018	209	4.47	12523	35 (31%)
gi|22124398	A804A011	MALDI	50S ribosomal subunit protein L7/L12 [Yersinia pestis KIM]	gi|22124398	A804A011	160	4.47	12523	159 (40%)
gi|22124398	A629A028	MALDI	50S ribosomal subunit protein L7/L12 [Yersinia pestis KIM]	gi|22124398	A629A028	132	4.47	12523	54 (47%)
gi|22124398	A705A014	MALDI	50S ribosomal subunit protein L7/L12 [Yersinia pestis KIM]	gi|22124398	A705A014	92	4.47	12523	113 (29%)
gi|22124398	A425B018	MALDI	50S ribosomal subunit protein L7/L12 [Yersinia pestis KIM]	gi|22124398	A425B018	66	4.47	12523	73 (19%)
gi|22124398	A805A044	MALDI	50S ribosomal subunit protein L7/L12 [Yersinia pestis KIM]	gi|22124398	A805A044	63	4.47	12523	94 (24%)
gi|22124399	B120A037	MALDI	DNA-directed RNA polymerase beta subunit [Yersinia pestis KIM]	gi|22124399	B120A037	403	5.16	150751	105 (8%)
gi|22124399	B120A088	MALDI	DNA-directed RNA polymerase beta subunit [Yersinia pestis KIM]	gi|22124399	B120A088	245	5.16	150751	111 (8%)
gi|22124399	A969B022	MALDI	DNA-directed RNA polymerase beta subunit [Yersinia pestis KIM]	gi|22124399	A969B022	242	5.16	150751	189 (14%)
gi|22124399	A969B055	MALDI	DNA-directed RNA polymerase beta subunit [Yersinia pestis KIM]	gi|22124399	A969B055	235	5.16	150751	159 (12%)
gi|22124399	A425A014	MALDI	RNA polymerase, beta subunit [Yersinia pestis KIM]	gi|22124399	A425A014	221	5.16	150751	32 (8%)
gi|22124399	A969C015	MALDI	DNA-directed RNA polymerase beta subunit [Yersinia pestis KIM]	gi|22124399	A969C015	199	5.16	150751	128 (9%)
gi|22124399	A688A030	MALDI	DNA-directed RNA polymerase beta subunit [Yersinia pestis KIM]	gi|22124399	A688A030	120	5.16	150751	144 (11%)
gi|22124399	A530D012	MALDI	RNA polymerase, beta subunit [Yersinia pestis KIM]	gi|22124399	A530D012	99	5.16	150751	36 (32%)
gi|22124399	A647B087	MALDI	DNA-directed RNA polymerase beta subunit [Yersinia pestis KIM]	gi|22124399	A647B087	72	5.16	150751	96 (7%)
gi|22124400	A805B096	MALDI	DNA-directed RNA polymerase beta' subunit [Yersinia pestis KIM]	gi|22124400	A805B096	67	6.87	156989	23 (20%)
gi|22124416	A804A033	MALDI	phosphoribosylamine--glycine ligase [Yersinia pestis KIM]	gi|22124416	A804A033	312	4.87	46392	26 (23%)
gi|22124416	A420A048	MALDI	phosphoribosylglycinamide synthetase [Yersinia pestis KIM]	gi|22124416	A420A048	147	4.87	46392	23 (20%)
gi|22124416	A804B056	MALDI	phosphoribosylamine--glycine ligase [Yersinia pestis KIM]	gi|22124416	A804B056	146	4.87	46392	230 (17%)
gi|22124416	A542B066	MALDI	phosphoribosylglycinamide synthetase [Yersinia pestis KIM]	gi|22124416	A542B066	100	4.87	46392	126 (9%)
gi|22124416	A839A064	MALDI	phosphoribosylamine--glycine ligase [Yersinia pestis KIM]	gi|22124416	A839A064	63	4.87	46392	28 (2%)
gi|22124425	A385A001	MALDI	acetyl CoA synthetase [Yersinia pestis KIM]	gi|22124425	A385A001	328	5.74	72688	134 (20%)
gi|22124425	A969B091	MALDI	acetyl-coenzyme A synthetase [Yersinia pestis KIM]	gi|22124425	A969B091	315	5.74	72688	178 (27%)
gi|22124425	A385A065	MALDI	acetyl CoA synthetase [Yersinia pestis KIM]	gi|22124425	A385A065	189	5.74	72688	120 (18%)
gi|22124425	A543C028	MALDI	acetyl CoA synthetase [Yersinia pestis KIM]	gi|22124425	A543C028	117	5.74	72688	129 (31%)
gi|22124425	A629B088	MALDI	acetyl-coenzyme A synthetase [Yersinia pestis KIM]	gi|22124425	A629B088	111	5.74	72688	94 (14%)
gi|22124425	A389E082	MALDI	acetyl CoA synthetase [Yersinia pestis KIM]	gi|22124425	A389E082	97	5.74	72688	135 (20%)
gi|22124425	A647B052	MALDI	acetyl-coenzyme A synthetase [Yersinia pestis KIM]	gi|22124425	A647B052	70	5.74	72688	61 (9%)
gi|22124455	A543B069	MALDI	periplasmic binding protein [Yersinia pestis KIM]	gi|22124455	A543B069	105	6.85	29612	172 (41%)
gi|22124456	A590A2025	MALDI	hemin uptake system component [Yersinia pestis KIM]	gi|22124456	A590A2025	175	5.51	39124	93 (22%)
gi|22124456	A705B014	MALDI	hemin uptake system component [Yersinia pestis KIM]	gi|22124456	A705B014	111	5.51	39124	106 (25%)
gi|22124456	A530C037	MALDI	hemin uptake system component [Yersinia pestis KIM]	gi|22124456	A530C037	106	5.51	39124	106 (25%)
gi|22124456	A839A043	MALDI	hemin uptake system component [Yersinia pestis KIM]	gi|22124456	A839A043	86	5.51	39124	116 (18%)
gi|22124457	B156A033	MALDI	TonB-dependent outer membrane receptor [Yersinia pestis KIM]	gi|22124457	B156A033	389	5.06	74241	214 (32%)
gi|22124457	A969D067	MALDI	TonB-dependent outer membrane receptor [Yersinia pestis KIM]	gi|22124457	A969D067	256	5.06	74241	162 (24%)
gi|22124457	B067A043	MALDI	TonB-dependent outer membrane receptor [Yersinia pestis KIM]	gi|22124457	B067A043	218	5.06	74241	145 (21%)
gi|22124457	A701B044	MALDI	TonB-dependent outer membrane receptor [Yersinia pestis KIM]	gi|22124457	A701B044	66	5.06	74241	93 (14%)
gi|22124457	B106A005	MALDI	TonB-dependent outer membrane receptor [Yersinia pestis KIM]	gi|22124457	B106A005	64	5.06	74241	95 (14%)
gi|22124460	A623A034	MALDI	orfX protein in hemin uptake locus [Yersinia pestis KIM]	gi|22124460	A623A034	92	5.86	20245	34 (18%)
gi|22124460	B106B013	MALDI	orfX protein in hemin uptake locus [Yersinia pestis KIM]	gi|22124460	B106B013	79	5.86	20245	34 (18%)
gi|22124460	A528D017	MALDI	orfX protein in hemin uptake locus [Yersinia pestis KIM]	gi|22124460	A528D017	72	5.86	20245	115 (32%)
gi|22124462	A805A056	MALDI	hypothetical protein y0548 [Yersinia pestis KIM]	gi|22124462	A805A056	330	5.75	31741	88 (25%)
gi|22124462	A625A080	MALDI	hypothetical protein y0548 [Yersinia pestis KIM]	gi|22124462	A625A080	206	5.75	31741	85 (29%)
gi|22124462	A704A050	MALDI	hypothetical protein y0548 [Yersinia pestis KIM]	gi|22124462	A704A050	148	5.75	31741	111 (31%)
gi|22124462	A543B085	MALDI	hypothetical protein y0548 [Yersinia pestis KIM]	gi|22124462	A543B085	74	5.75	31741	98 (28%)
gi|22124469	A704B073	MALDI	tellurium resistance protein [Yersinia pestis KIM]	gi|22124469	A704B073	246	6.1	23001	34 (18%)
gi|22124469	A969C027	MALDI	tellurium resistance protein [Yersinia pestis KIM]	gi|22124469	A969C027	215	6.1	23001	95 (45%)
gi|22124469	A705B026	MALDI	tellurium resistance protein [Yersinia pestis KIM]	gi|22124469	A705B026	203	6.1	23001	43 (23%)
gi|22124471	A969C026	MALDI	tellurium resistance protein [Yersinia pestis KIM]	gi|22124471	A969C026	117	5.27	16733	38 (25%)
gi|22124473	A387A033	MALDI	putative tellurium resistance protein [Yersinia pestis KIM]	gi|22124473	A387A033	274	4.74	20979	81 (42%)
gi|22124473	A387A021	MALDI	putative tellurium resistance protein [Yersinia pestis KIM]	gi|22124473	A387A021	252	4.74	20979	94 (49%)
gi|22124473	A387A094	MALDI	putative tellurium resistance protein [Yersinia pestis KIM]	gi|22124473	A387A094	232	4.74	20979	129 (68%)
gi|22124473	A387A106	MALDI	putative tellurium resistance protein [Yersinia pestis KIM]	gi|22124473	A387A106	228	4.74	20979	121 (63%)
gi|22124473	A647A063	MALDI	tellurium resistance protein [Yersinia pestis KIM]	gi|22124473	A647A063	193	4.74	20979	64 (34%)
gi|22124473	A625A022	MALDI	tellurium resistance protein [Yersinia pestis KIM]	gi|22124473	A625A022	187	4.74	20979	77 (40%)
gi|22124473	A647A023	MALDI	tellurium resistance protein [Yersinia pestis KIM]	gi|22124473	A647A023	174	4.74	20979	51 (27%)
gi|22124473	A704B062	MALDI	tellurium resistance protein [Yersinia pestis KIM]	gi|22124473	A704B062	167	4.74	20979	98 (34%)
gi|22124473	A804B028	MALDI	tellurium resistance protein [Yersinia pestis KIM]	gi|22124473	A804B028	149	4.74	20979	104 (36%)
gi|22124473	A389E013	MALDI	putative tellurium resistance protein [Yersinia pestis KIM]	gi|22124473	A389E013	144	4.74	20979	90 (47%)
gi|22124473	A389B029	MALDI	putative tellurium resistance protein [Yersinia pestis KIM]	gi|22124473	A389B029	108	4.74	20979	57 (30%)
gi|22124473	A420A042	MALDI	putative tellurium resistance protein [Yersinia pestis KIM]	gi|22124473	A420A042	98	4.74	20979	53 (18%)
gi|22124473	A424A057	MALDI	putative tellurium resistance protein [Yersinia pestis KIM]	gi|22124473	A424A057	75	4.74	20979	97 (46%)
gi|22124473	A542B041	MALDI	putative tellurium resistance protein [Yersinia pestis KIM]	gi|22124473	A542B041	73	4.74	20979	90 (43%)
gi|22124473	A528D020	MALDI	putative tellurium resistance protein [Yersinia pestis KIM]	gi|22124473	A528D020	72	4.74	20979	108 (57%)
gi|22124473	A629B036	MALDI	tellurium resistance protein [Yersinia pestis KIM]	gi|22124473	A629B036	68	4.74	20979	38 (20%)
gi|22124473	A530D073	MALDI	putative tellurium resistance protein [Yersinia pestis KIM]	gi|22124473	A530D073	60	4.74	20979	51 (27%)
gi|22124474	A804A010	MALDI	tellurium resistance protein [Yersinia pestis KIM]	gi|22124474	A804A010	629	4.77	20620	51 (27%)
gi|22124474	A542C006	MALDI	putative tellurium resistance protein [Yersinia pestis KIM]	gi|22124474	A542C006	264	4.77	20620	52 (27%)
gi|22124474	A625A042	MALDI	tellurium resistance protein [Yersinia pestis KIM]	gi|22124474	A625A042	214	4.77	20620	132 (70%)
gi|22124474	A647A034	MALDI	tellurium resistance protein [Yersinia pestis KIM]	gi|22124474	A647A034	181	4.77	20620	82 (44%)
gi|22124474	A629A044	MALDI	tellurium resistance protein [Yersinia pestis KIM]	gi|22124474	A629A044	154	4.77	20620	65 (35%)
gi|22124474	A387A019	MALDI	putative tellurium resistance protein [Yersinia pestis KIM]	gi|22124474	A387A019	152	4.77	20620	74 (39%)
gi|22124474	A590A2018	MALDI	putative tellurium resistance protein [Yersinia pestis KIM]	gi|22124474	A590A2018	150	4.77	20620	51 (27%)
gi|22124474	A387A031	MALDI	putative tellurium resistance protein [Yersinia pestis KIM]	gi|22124474	A387A031	146	4.77	20620	95 (51%)
gi|22124474	A389E009	MALDI	putative tellurium resistance protein [Yersinia pestis KIM]	gi|22124474	A389E009	120	4.77	20620	85 (45%)
gi|22124474	A704B019	MALDI	tellurium resistance protein [Yersinia pestis KIM]	gi|22124474	A704B019	109	4.77	20620	27 (14%)
gi|22124474	A647B007	MALDI	tellurium resistance protein [Yersinia pestis KIM]	gi|22124474	A647B007	103	4.77	20620	86 (46%)
gi|22124474	A385A015	MALDI	putative tellurium resistance protein [Yersinia pestis KIM]	gi|22124474	A385A015	92	4.77	20620	45 (24%)
gi|22124474	A528D026	MALDI	putative tellurium resistance protein [Yersinia pestis KIM]	gi|22124474	A528D026	85	4.77	20620	51 (27%)
gi|22124474	A705B030	MALDI	tellurium resistance protein [Yersinia pestis KIM]	gi|22124474	A705B030	85	4.77	20620	38 (20%)
gi|22124474	A530D061	MALDI	putative tellurium resistance protein [Yersinia pestis KIM]	gi|22124474	A530D061	66	4.77	20620	160 (85%)
gi|22124474	B106A093	MALDI	tellurium resistance protein [Yersinia pestis KIM]	gi|22124474	B106A093	60	4.77	20620	48 (26%)
gi|22124490	A842A047	MALDI	quinone oxidoreductase [Yersinia pestis KIM]	gi|22124490	A842A047	236	6.67	37129	106 (57%)
gi|22124490	B172B082	MALDI	quinone oxidoreductase [Yersinia pestis KIM]	gi|22124490	B172B082	174	6.67	37129	85 (25%)
gi|22124490	A839A052	MALDI	quinone oxidoreductase [Yersinia pestis KIM]	gi|22124490	A839A052	72	6.67	37129	103 (55%)
gi|22124490	A578A078	MALDI	quinone oxidoreductase [Yersinia pestis KIM]	gi|22124490	A578A078	61	6.67	37129	48 (26%)
gi|22124496	B120A075	MALDI	single-strand DNA-binding protein [Yersinia pestis KIM]	gi|22124496	B120A075	231	5.21	19152	67 (38%)
gi|22124496	A704B037	MALDI	single-strand DNA-binding protein [Yersinia pestis KIM]	gi|22124496	A704B037	197	5.21	19152	52 (28%)
gi|22124496	A629A046	MALDI	single-strand DNA-binding protein [Yersinia pestis KIM]	gi|22124496	A629A046	188	5.21	19152	39 (22%)
gi|22124496	A625A092	MALDI	single-strand DNA-binding protein [Yersinia pestis KIM]	gi|22124496	A625A092	176	5.21	19152	55 (32%)
gi|22124496	A705B009	MALDI	single-strand DNA-binding protein [Yersinia pestis KIM]	gi|22124496	A705B009	168	5.21	19152	68 (36%)
gi|22124496	A647B055	MALDI	single-strand DNA-binding protein [Yersinia pestis KIM]	gi|22124496	A647B055	160	5.21	19152	67 (38%)
gi|22124496	B106A037	MALDI	single-strand DNA-binding protein [Yersinia pestis KIM]	gi|22124496	B106A037	155	5.21	19152	67 (38%)
gi|22124496	A530C044	MALDI	ssDNA-binding protein [Yersinia pestis KIM]	gi|22124496	A530C044	153	5.21	19152	68 (36%)
gi|22124496	A653B014	MALDI	single-strand DNA-binding protein [Yersinia pestis KIM]	gi|22124496	A653B014	102	5.21	19152	67 (38%)
gi|22124496	A443A049	MALDI	ssDNA-binding protein [Yersinia pestis KIM]	gi|22124496	A443A049	99	5.21	19152	43 (23%)
gi|22124496	B106A025	MALDI	single-strand DNA-binding protein [Yersinia pestis KIM]	gi|22124496	B106A025	86	5.21	19152	48 (28%)
gi|22124496	B193A060	MALDI	single-strand DNA-binding protein [Yersinia pestis KIM]	gi|22124496	B193A060	75	5.21	19152	47 (27%)
gi|22124496	A528D003	MALDI	ssDNA-binding protein [Yersinia pestis KIM]	gi|22124496	A528D003	62	5.21	19152	100 (30%)
gi|22124520	B314A043	MALDI	aspartate ammonia-lyase (aspartase) [Yersinia pestis KIM]	gi|22124520	B314A043	199	5.26	53318	93 (19%)
gi|22124520	B314A093	MALDI	aspartate ammonia-lyase (aspartase) [Yersinia pestis KIM]	gi|22124520	B314A093	134	5.26	53318	68 (14%)
gi|22124520	B314A028	MALDI	aspartate ammonia-lyase (aspartase) [Yersinia pestis KIM]	gi|22124520	B314A028	112	5.26	53318	68 (14%)
gi|22124522	A425B035	MALDI	GroES protein [Yersinia pestis KIM]	gi|22124522	A425B035	373	5.39	10351	62 (18%)
gi|22124522	A647A010	MALDI	co-chaperonin GroES [Yersinia pestis KIM]	gi|22124522	A647A010	352	5.39	10351	58 (62%)
gi|22124522	A653A009	MALDI	co-chaperonin GroES [Yersinia pestis KIM]	gi|22124522	A653A009	339	5.39	10351	61 (65%)
gi|22124522	A625A019	MALDI	co-chaperonin GroES [Yersinia pestis KIM]	gi|22124522	A625A019	334	5.39	10351	61 (65%)
gi|22124522	A629A008	MALDI	co-chaperonin GroES [Yersinia pestis KIM]	gi|22124522	A629A008	329	5.39	10351	58 (62%)
gi|22124522	A530D091	MALDI	GroES protein [Yersinia pestis KIM]	gi|22124522	A530D091	325	5.39	10351	71 (21%)
gi|22124522	A805A065	MALDI	co-chaperonin GroES [Yersinia pestis KIM]	gi|22124522	A805A065	209	5.39	10351	74 (43%)
gi|22124522	A596A071	MALDI	GroES protein [Yersinia pestis KIM]	gi|22124522	A596A071	207	5.39	10351	74 (43%)
gi|22124522	A757A094	MALDI	co-chaperonin GroES [Yersinia pestis KIM]	gi|22124522	A757A094	182	5.39	10351	58 (62%)
gi|22124522	A594A088	MALDI	GroES protein [Yersinia pestis KIM]	gi|22124522	A594A088	155	5.39	10351	58 (33%)
gi|22124522	B106E002	MALDI	co-chaperonin GroES [Yersinia pestis KIM]	gi|22124522	B106E002	148	5.39	10351	44 (47%)
gi|22124522	A732A044	MALDI	co-chaperonin GroES [Yersinia pestis KIM]	gi|22124522	A732A044	141	5.39	10351	48 (28%)
gi|22124522	A647B011	MALDI	co-chaperonin GroES [Yersinia pestis KIM]	gi|22124522	A647B011	132	5.39	10351	27 (29%)
gi|22124522	A420A043	MALDI	GroES protein [Yersinia pestis KIM]	gi|22124522	A420A043	121	5.39	10351	47 (27%)
gi|22124522	A528D085	MALDI	GroES protein [Yersinia pestis KIM]	gi|22124522	A528D085	100	5.39	10351	61 (65%)
gi|22124522	A530D067	MALDI	GroES protein [Yersinia pestis KIM]	gi|22124522	A530D067	97	5.39	10351	44 (47%)
gi|22124522	A389E040	MALDI	GroES protein [Yersinia pestis KIM]	gi|22124522	A389E040	93	5.39	10351	58 (62%)
gi|22124522	A424A054	MALDI	GroES protein [Yersinia pestis KIM]	gi|22124522	A424A054	75	5.39	10351	34 (36%)
gi|22124522	A420A078	MALDI	GroES protein [Yersinia pestis KIM]	gi|22124522	A420A078	72	5.39	10351	47 (50%)
gi|22124522	A424A080	MALDI	GroES protein [Yersinia pestis KIM]	gi|22124522	A424A080	66	5.39	10351	27 (29%)
gi|22124523	B035A012	MALDI	chaperonin GroEL [Yersinia pestis KIM]	gi|22124523	B035A012	1070	4.91	57509	191 (37%)
gi|22124523	A647A001	MALDI	chaperonin GroEL [Yersinia pestis KIM]	gi|22124523	A647A001	947	4.91	57509	207 (40%)
gi|22124523	B035A025	MALDI	chaperonin GroEL [Yersinia pestis KIM]	gi|22124523	B035A025	868	4.91	57509	164 (31%)
gi|22124523	A647A011	MALDI	chaperonin GroEL [Yersinia pestis KIM]	gi|22124523	A647A011	695	4.91	57509	197 (38%)
gi|22124523	A969A050	MALDI	chaperonin GroEL [Yersinia pestis KIM]	gi|22124523	A969A050	695	4.91	57509	120 (23%)
gi|22124523	B035A063	MALDI	chaperonin GroEL [Yersinia pestis KIM]	gi|22124523	B035A063	632	4.91	57509	200 (38%)
gi|22124523	A804A001	MALDI	chaperonin GroEL [Yersinia pestis KIM]	gi|22124523	A804A001	623	4.91	57509	58 (62%)
gi|22124523	B106E066	MALDI	chaperonin GroEL [Yersinia pestis KIM]	gi|22124523	B106E066	535	4.91	57509	164 (31%)
gi|22124523	A804A084	MALDI	chaperonin GroEL [Yersinia pestis KIM]	gi|22124523	A804A084	445	4.91	57509	61 (65%)
gi|22124523	B106E073	MALDI	chaperonin GroEL [Yersinia pestis KIM]	gi|22124523	B106E073	440	4.91	57509	230 (44%)
gi|22124523	A412A039	MALDI	GroEL protein [Yersinia pestis KIM]	gi|22124523	A412A039	433	4.91	57509	61 (65%)
gi|22124523	A542C051	MALDI	GroEL protein [Yersinia pestis KIM]	gi|22124523	A542C051	409	4.91	57509	34 (36%)
gi|22124523	A705A087	MALDI	chaperonin GroEL [Yersinia pestis KIM]	gi|22124523	A705A087	403	4.91	57509	51 (54%)
gi|22124523	A653A001	MALDI	chaperonin GroEL [Yersinia pestis KIM]	gi|22124523	A653A001	379	4.91	57509	159 (30%)
gi|22124523	A805A029	MALDI	chaperonin GroEL [Yersinia pestis KIM]	gi|22124523	A805A029	376	4.91	57509	51 (54%)
gi|22124523	A389C048	MALDI	GroEL protein [Yersinia pestis KIM]	gi|22124523	A389C048	321	4.91	57509	336 (64%)
gi|22124523	A425B032	MALDI	GroEL protein [Yersinia pestis KIM]	gi|22124523	A425B032	310	4.91	57509	155 (33%)
gi|22124523	A647A094	MALDI	chaperonin GroEL [Yersinia pestis KIM]	gi|22124523	A647A094	304	4.91	57509	148 (28%)
gi|22124523	A389C041	MALDI	GroEL protein [Yersinia pestis KIM]	gi|22124523	A389C041	292	4.91	57509	285 (55%)
gi|22124523	A625A014	MALDI	chaperonin GroEL [Yersinia pestis KIM]	gi|22124523	A625A014	292	4.91	57509	178 (34%)
gi|22124523	A997A080	MALDI	chaperonin GroEL [Yersinia pestis KIM]	gi|22124523	A997A080	292	4.91	57509	134 (26%)
gi|22124523	A704A015	MALDI	chaperonin GroEL [Yersinia pestis KIM]	gi|22124523	A704A015	272	4.91	57509	138 (30%)
gi|22124523	A389E041	MALDI	GroEL protein [Yersinia pestis KIM]	gi|22124523	A389E041	197	4.91	57509	181 (35%)
gi|22124523	A701A081	MALDI	chaperonin GroEL [Yersinia pestis KIM]	gi|22124523	A701A081	192	4.91	57509	157 (30%)
gi|22124523	A647B010	MALDI	chaperonin GroEL [Yersinia pestis KIM]	gi|22124523	A647B010	182	4.91	57509	146 (28%)
gi|22124523	A701A080	MALDI	chaperonin GroEL [Yersinia pestis KIM]	gi|22124523	A701A080	180	4.91	57509	148 (28%)
gi|22124523	A696A079	MALDI	chaperonin GroEL [Yersinia pestis KIM]	gi|22124523	A696A079	159	4.91	57509	165 (32%)
gi|22124523	A594A080	MALDI	GroEL protein [Yersinia pestis KIM]	gi|22124523	A594A080	152	4.91	57509	138 (30%)
gi|22124523	A576C010	MALDI	GroEL protein [Yersinia pestis KIM]	gi|22124523	A576C010	151	4.91	57509	130 (28%)
gi|22124523	A653A008	MALDI	chaperonin GroEL [Yersinia pestis KIM]	gi|22124523	A653A008	130	4.91	57509	157 (30%)
gi|22124523	A696A077	MALDI	chaperonin GroEL [Yersinia pestis KIM]	gi|22124523	A696A077	129	4.91	57509	119 (23%)
gi|22124523	A389E048	MALDI	GroEL protein [Yersinia pestis KIM]	gi|22124523	A389E048	128	4.91	57509	133 (25%)
gi|22124523	A705B076	MALDI	chaperonin GroEL [Yersinia pestis KIM]	gi|22124523	A705B076	124	4.91	57509	156 (34%)
gi|22124523	A625B040	MALDI	chaperonin GroEL [Yersinia pestis KIM]	gi|22124523	A625B040	77	4.91	57509	91 (17%)
gi|22124523	A647C009	MALDI	chaperonin GroEL [Yersinia pestis KIM]	gi|22124523	A647C009	74	4.91	57509	215 (41%)
gi|22124523	A732A095	MALDI	chaperonin GroEL [Yersinia pestis KIM]	gi|22124523	A732A095	65	4.91	57509	105 (23%)
gi|22124523	A653B036	MALDI	chaperonin GroEL [Yersinia pestis KIM]	gi|22124523	A653B036	59	4.91	57509	66 (13%)
gi|22124526	A647A028	MALDI	elongation factor P [Yersinia pestis KIM]	gi|22124526	A647A028	144	4.91	20755	45 (24%)
gi|22124530	B314A020	MALDI	succinate dehydrogenase [Yersinia pestis KIM]	gi|22124530	B314A020	149	6.59	28098	33 (13%)
gi|22124530	B314A015	MALDI	succinate dehydrogenase [Yersinia pestis KIM]	gi|22124530	B314A015	131	6.59	28098	33 (13%)
gi|22124530	B314A071	MALDI	succinate dehydrogenase [Yersinia pestis KIM]	gi|22124530	B314A071	83	6.59	28098	33 (13%)
gi|22124530	B106B044	MALDI	succinate dehydrogenase [Yersinia pestis KIM]	gi|22124530	B106B044	70	6.59	28098	33 (13%)
gi|22124530	B108A021	MALDI	succinate dehydrogenase [Yersinia pestis KIM]	gi|22124530	B108A021	59	6.59	28098	41 (16%)
gi|22124531	A969D050	MALDI	fumarate reductase [Yersinia pestis KIM]	gi|22124531	A969D050	167	5.87	67421	157 (26%)
gi|22124531	B314A008	MALDI	fumarate reductase [Yersinia pestis KIM]	gi|22124531	B314A008	154	5.87	67421	105 (17%)
gi|22124531	A969C067	MALDI	fumarate reductase [Yersinia pestis KIM]	gi|22124531	A969C067	139	5.87	67421	155 (25%)
gi|22124531	B106A057	MALDI	fumarate reductase [Yersinia pestis KIM]	gi|22124531	B106A057	93	5.87	67421	114 (19%)
gi|22124545	A969C064	MALDI	GTP binding subunit for protease of lambda cII repressor [Yersinia pestis KIM]	gi|22124545	A969C064	100	6	48172	67 (15%)
gi|22124548	B172B007	MALDI	protease specific for phage lambda cII repressor [Yersinia pestis KIM]	gi|22124548	B172B007	73	7.85	37414	67 (20%)
gi|22124549	A389A064	MALDI	adenylosuccinate synthetase [Yersinia pestis KIM]	gi|22124549	A389A064	824	5.31	47940	190 (44%)
gi|22124549	A385A079	MALDI	adenylosuccinate synthetase [Yersinia pestis KIM]	gi|22124549	A385A079	284	5.31	47940	124 (28%)
gi|22124549	A704A065	MALDI	adenylosuccinate synthetase [Yersinia pestis KIM]	gi|22124549	A704A065	214	5.31	47940	98 (21%)
gi|22124549	A625A065	MALDI	adenylosuccinate synthetase [Yersinia pestis KIM]	gi|22124549	A625A065	167	5.31	47940	106 (24%)
gi|22124549	A629B079	MALDI	adenylosuccinate synthetase [Yersinia pestis KIM]	gi|22124549	A629B079	90	5.31	47940	65 (15%)
gi|22124549	A443A075	MALDI	adenylosuccinate synthetase [Yersinia pestis KIM]	gi|22124549	A443A075	66	5.31	47940	80 (17%)
gi|22124549	A542B062	MALDI	adenylosuccinate synthetase [Yersinia pestis KIM]	gi|22124549	A542B062	60	5.31	47940	75 (16%)
gi|22124551	A387A042	MALDI	ribonuclease R [Yersinia pestis KIM]	gi|22124551	A387A042	327	8.56	95378	240 (28%)
gi|22124551	A387A030	MALDI	ribonuclease R [Yersinia pestis KIM]	gi|22124551	A387A030	323	8.56	95378	240 (28%)
gi|22124551	A389E023	MALDI	ribonuclease R [Yersinia pestis KIM]	gi|22124551	A389E023	219	8.56	95378	203 (23%)
gi|22124559	A997A013	MALDI	30S ribosomal protein S6 [Yersinia pestis KIM]	gi|22124559	A997A013	458	5.34	14998	67 (49%)
gi|22124559	B120A023	MALDI	30S ribosomal protein S6 [Yersinia pestis KIM]	gi|22124559	B120A023	381	5.34	14998	83 (61%)
gi|22124559	B106E062	MALDI	30S ribosomal protein S6 [Yersinia pestis KIM]	gi|22124559	B106E062	353	5.34	14998	61 (45%)
gi|22124559	A585A017	MALDI	30S ribosomal subunit protein S6 [Yersinia pestis KIM]	gi|22124559	A585A017	316	5.34	14998	67 (49%)
gi|22124559	A705A043	MALDI	30S ribosomal protein S6 [Yersinia pestis KIM]	gi|22124559	A705A043	314	5.34	14998	331 (39%)
gi|22124559	B314A016	MALDI	30S ribosomal protein S6 [Yersinia pestis KIM]	gi|22124559	B314A016	237	5.34	14998	60 (44%)
gi|22124559	A647A077	MALDI	30S ribosomal protein S6 [Yersinia pestis KIM]	gi|22124559	A647A077	226	5.34	14998	63 (46%)
gi|22124559	A683A075	MALDI	30S ribosomal protein S6 [Yersinia pestis KIM]	gi|22124559	A683A075	225	5.34	14998	63 (46%)
gi|22124559	B314A009	MALDI	30S ribosomal protein S6 [Yersinia pestis KIM]	gi|22124559	B314A009	188	5.34	14998	52 (38%)
gi|22124559	A696A053	MALDI	30S ribosomal protein S6 [Yersinia pestis KIM]	gi|22124559	A696A053	180	5.34	14998	85 (62%)
gi|22124559	A584A027	MALDI	30S ribosomal subunit protein S6 [Yersinia pestis KIM]	gi|22124559	A584A027	167	5.34	14998	50 (37%)
gi|22124559	A969A081	MALDI	30S ribosomal protein S6 [Yersinia pestis KIM]	gi|22124559	A969A081	138	5.34	14998	42 (31%)
gi|22124559	A704A046	MALDI	30S ribosomal protein S6 [Yersinia pestis KIM]	gi|22124559	A704A046	128	5.34	14998	160 (19%)
gi|22124559	A530D071	MALDI	30S ribosomal subunit protein S6 [Yersinia pestis KIM]	gi|22124559	A530D071	125	5.34	14998	151 (18%)
gi|22124559	A528D080	MALDI	30S ribosomal subunit protein S6 [Yersinia pestis KIM]	gi|22124559	A528D080	117	5.34	14998	179 (21%)
gi|22124559	A758A008	MALDI	30S ribosomal protein S6 [Yersinia pestis KIM]	gi|22124559	A758A008	91	5.34	14998	63 (46%)
gi|22124559	A732A046	MALDI	30S ribosomal protein S6 [Yersinia pestis KIM]	gi|22124559	A732A046	85	5.34	14998	162 (19%)
gi|22124559	A625A086	MALDI	30S ribosomal protein S6 [Yersinia pestis KIM]	gi|22124559	A625A086	82	5.34	14998	35 (26%)
gi|22124559	B314A066	MALDI	30S ribosomal protein S6 [Yersinia pestis KIM]	gi|22124559	B314A066	62	5.34	14998	21 (15%)
gi|22124561	B106E027	MALDI	50S ribosomal protein L9 [Yersinia pestis KIM]	gi|22124561	B106E027	265	6.3	15852	87 (60%)
gi|22124561	B314A075	MALDI	50S ribosomal protein L9 [Yersinia pestis KIM]	gi|22124561	B314A075	252	6.3	15852	83 (58%)
gi|22124561	A578A094	MALDI	50S ribosomal subunit protein L9 [Yersinia pestis KIM]	gi|22124561	A578A094	212	6.3	15852	121 (14%)
gi|22124561	A704A042	MALDI	50S ribosomal protein L9 [Yersinia pestis KIM]	gi|22124561	A704A042	184	6.3	15852	98 (11%)
gi|22124561	A706A018	MALDI	50S ribosomal protein L9 [Yersinia pestis KIM]	gi|22124561	A706A018	87	6.3	15852	36 (25%)
gi|22124561	A528D087	MALDI	50S ribosomal subunit protein L9 [Yersinia pestis KIM]	gi|22124561	A528D087	85	6.3	15852	94 (28%)
gi|22124561	A705B028	MALDI	50S ribosomal protein L9 [Yersinia pestis KIM]	gi|22124561	A705B028	77	6.3	15852	42 (13%)
gi|22124561	A805A064	MALDI	50S ribosomal protein L9 [Yersinia pestis KIM]	gi|22124561	A805A064	73	6.3	15852	64 (20%)
gi|22124565	A542B051	MALDI	FKBP-type 22 kDa peptidyl-prolyl cis-trans isomerase (rotamase) [Yersinia pestis KIM]	gi|22124565	A542B051	218	4.71	22412	31 (11%)
gi|22124565	A969D032	MALDI	FKBP-type 22 kDa peptidyl-prolyl cis-trans isomerase (rotamase) [Yersinia pestis KIM]	gi|22124565	A969D032	162	4.71	22412	58 (28%)
gi|22124565	B314A074	MALDI	FKBP-type 22 kDa peptidyl-prolyl cis-trans isomerase (rotamase) [Yersinia pestis KIM]	gi|22124565	B314A074	149	4.71	22412	75 (37%)
gi|22124565	A420A002	MALDI	FKBP-type 22 kDa peptidyl-prolyl cis-trans isomerase (rotamase) [Yersinia pestis KIM]	gi|22124565	A420A002	124	4.71	22412	104 (25%)
gi|22124565	A424A022	MALDI	FKBP-type 22 kDa peptidyl-prolyl cis-trans isomerase (rotamase) [Yersinia pestis KIM]	gi|22124565	A424A022	78	4.71	22412	53 (23%)
gi|22124565	B106B030	MALDI	FKBP-type 22 kDa peptidyl-prolyl cis-trans isomerase (rotamase) [Yersinia pestis KIM]	gi|22124565	B106B030	78	4.71	22412	50 (25%)
gi|22124567	A594A075	MALDI	2':3'-cyclic-nucleotide 2'-phosphodiesterase [Yersinia pestis KIM]	gi|22124567	A594A075	162	5.5	72165	116 (26%)
gi|22124567	A594A087	MALDI	2':3'-cyclic-nucleotide 2'-phosphodiesterase [Yersinia pestis KIM]	gi|22124567	A594A087	110	5.5	72165	123 (27%)
gi|22124568	A542B065	MALDI	sulfite synthesis pathway protein [Yersinia pestis KIM]	gi|22124568	A542B065	140	5.13	27342	87 (19%)
gi|22124568	A543B043	MALDI	sulfite synthesis pathway protein [Yersinia pestis KIM]	gi|22124568	A543B043	79	5.13	27342	108 (20%)
gi|22124569	A417A068	MALDI	hypothetical protein y0655 [Yersinia pestis KIM]	gi|22124569	A417A068	83	9.6	23684	97 (18%)
gi|22124569	A569A061	MALDI	hypothetical protein y0655 [Yersinia pestis KIM]	gi|22124569	A569A061	65	9.6	23684	135 (24%)
gi|22124572	B314A094	MALDI	methionine sulfoxide reductase A [Yersinia pestis KIM]	gi|22124572	B314A094	107	5.57	23647	53 (25%)
gi|22124573	B067A049	MALDI	hypothetical protein y0659 [Yersinia pestis KIM]	gi|22124573	B067A049	253	6.37	64480	158 (27%)
gi|22124573	B035B035	MALDI	hypothetical protein y0659 [Yersinia pestis KIM]	gi|22124573	B035B035	104	6.37	64480	128 (22%)
gi|22124577	A805A010	MALDI	inorganic pyrophosphatase [Yersinia pestis KIM]	gi|22124577	A805A010	393	4.91	19716	102 (18%)
gi|22124577	A389A093	MALDI	inorganic pyrophosphatase [Yersinia pestis KIM]	gi|22124577	A389A093	377	4.91	19716	85 (47%)
gi|22124577	A647A041	MALDI	inorganic pyrophosphatase [Yersinia pestis KIM]	gi|22124577	A647A041	328	4.91	19716	73 (41%)
gi|22124577	A629A024	MALDI	inorganic pyrophosphatase [Yersinia pestis KIM]	gi|22124577	A629A024	261	4.91	19716	64 (36%)
gi|22124577	A542C026	MALDI	inorganic pyrophosphatase [Yersinia pestis KIM]	gi|22124577	A542C026	259	4.91	19716	187 (45%)
gi|22124577	A393A015	MALDI	inorganic pyrophosphatase [Yersinia pestis KIM]	gi|22124577	A393A015	233	4.91	19716	75 (42%)
gi|22124577	A704A041	MALDI	inorganic pyrophosphatase [Yersinia pestis KIM]	gi|22124577	A704A041	233	4.91	19716	156 (38%)
gi|22124577	A391A022	MALDI	inorganic pyrophosphatase [Yersinia pestis KIM]	gi|22124577	A391A022	217	4.91	19716	68 (38%)
gi|22124577	A625A052	MALDI	inorganic pyrophosphatase [Yersinia pestis KIM]	gi|22124577	A625A052	211	4.91	19716	61 (34%)
gi|22124577	A420A008	MALDI	inorganic pyrophosphatase [Yersinia pestis KIM]	gi|22124577	A420A008	185	4.91	19716	191 (46%)
gi|22124577	A705A036	MALDI	inorganic pyrophosphatase [Yersinia pestis KIM]	gi|22124577	A705A036	184	4.91	19716	139 (34%)
gi|22124577	A424A077	MALDI	inorganic pyrophosphatase [Yersinia pestis KIM]	gi|22124577	A424A077	145	4.91	19716	161 (39%)
gi|22124577	A528D060	MALDI	inorganic pyrophosphatase [Yersinia pestis KIM]	gi|22124577	A528D060	96	4.91	19716	167 (40%)
gi|22124577	A805A082	MALDI	inorganic pyrophosphatase [Yersinia pestis KIM]	gi|22124577	A805A082	96	4.91	19716	124 (30%)
gi|22124577	A653A037	MALDI	inorganic pyrophosphatase [Yersinia pestis KIM]	gi|22124577	A653A037	94	4.91	19716	62 (35%)
gi|22124578	A997A068	MALDI	fructose-1,6-bisphosphatase [Yersinia pestis KIM]	gi|22124578	A997A068	616	6.03	41455	109 (29%)
gi|22124578	A969B073	MALDI	fructose-1,6-bisphosphatase [Yersinia pestis KIM]	gi|22124578	A969B073	320	6.03	41455	81 (21%)
gi|22124578	B120A072	MALDI	fructose-1,6-bisphosphatase [Yersinia pestis KIM]	gi|22124578	B120A072	223	6.03	41455	94 (25%)
gi|22124578	B314A085	MALDI	fructose-1,6-bisphosphatase [Yersinia pestis KIM]	gi|22124578	B314A085	198	6.03	41455	91 (24%)
gi|22124578	B193A033	MALDI	fructose-1,6-bisphosphatase [Yersinia pestis KIM]	gi|22124578	B193A033	91	6.03	41455	60 (16%)
gi|22124578	B171A060	MALDI	fructose-1,6-bisphosphatase [Yersinia pestis KIM]	gi|22124578	B171A060	71	6.03	41455	56 (15%)
gi|22124582	A385A053	MALDI	malate dehydrogenase [Yersinia pestis KIM]	gi|22124582	A385A053	488	5.53	32718	112 (38%)
gi|22124582	A969B001	MALDI	malate dehydrogenase [Yersinia pestis KIM]	gi|22124582	A969B001	483	5.53	32718	101 (34%)
gi|22124582	A647A045	MALDI	malate dehydrogenase [Yersinia pestis KIM]	gi|22124582	A647A045	458	5.53	32718	141 (47%)
gi|22124582	A704A036	MALDI	malate dehydrogenase [Yersinia pestis KIM]	gi|22124582	A704A036	356	5.53	32718	288 (70%)
gi|22124582	A420A018	MALDI	malate dehydrogenase [Yersinia pestis KIM]	gi|22124582	A420A018	330	5.53	32718	237 (57%)
gi|22124582	A653A044	MALDI	malate dehydrogenase [Yersinia pestis KIM]	gi|22124582	A653A044	302	5.53	32718	141 (47%)
gi|22124582	B314A092	MALDI	malate dehydrogenase [Yersinia pestis KIM]	gi|22124582	B314A092	302	5.53	32718	98 (33%)
gi|22124582	A805A073	MALDI	malate dehydrogenase [Yersinia pestis KIM]	gi|22124582	A805A073	233	5.53	32718	169 (41%)
gi|22124582	B106D073	MALDI	malate dehydrogenase [Yersinia pestis KIM]	gi|22124582	B106D073	207	5.53	32718	141 (47%)
gi|22124582	B035B066	MALDI	malate dehydrogenase [Yersinia pestis KIM]	gi|22124582	B035B066	205	5.53	32718	114 (38%)
gi|22124582	A625A041	MALDI	malate dehydrogenase [Yersinia pestis KIM]	gi|22124582	A625A041	202	5.53	32718	98 (33%)
gi|22124582	A530C088	MALDI	malate dehydrogenase [Yersinia pestis KIM]	gi|22124582	A530C088	165	5.53	32718	96 (23%)
gi|22124582	A543C018	MALDI	malate dehydrogenase [Yersinia pestis KIM]	gi|22124582	A543C018	157	5.53	32718	242 (59%)
gi|22124582	A629A074	MALDI	malate dehydrogenase [Yersinia pestis KIM]	gi|22124582	A629A074	133	5.53	32718	18 (6%)
gi|22124582	B108A020	MALDI	malate dehydrogenase [Yersinia pestis KIM]	gi|22124582	B108A020	122	5.53	32718	85 (29%)
gi|22124582	A969B042	MALDI	malate dehydrogenase [Yersinia pestis KIM]	gi|22124582	A969B042	116	5.53	32718	52 (17%)
gi|22124582	A543C055	MALDI	malate dehydrogenase [Yersinia pestis KIM]	gi|22124582	A543C055	100	5.53	32718	124 (30%)
gi|22124593	A629B009	MALDI	transcription elongation factor GreA [Yersinia pestis KIM]	gi|22124593	A629B009	297	4.89	17824	103 (64%)
gi|22124593	A393A011	MALDI	transcription elongation factor [Yersinia pestis KIM]	gi|22124593	A393A011	172	4.89	17824	103 (64%)
gi|22124593	A704B038	MALDI	transcription elongation factor GreA [Yersinia pestis KIM]	gi|22124593	A704B038	165	4.89	17824	84 (20%)
gi|22124593	A528C095	MALDI	transcription elongation factor [Yersinia pestis KIM]	gi|22124593	A528C095	164	4.89	17824	158 (38%)
gi|22124593	A647B036	MALDI	transcription elongation factor GreA [Yersinia pestis KIM]	gi|22124593	A647B036	155	4.89	17824	83 (51%)
gi|22124593	A394A041	MALDI	transcription elongation factor [Yersinia pestis KIM]	gi|22124593	A394A041	146	4.89	17824	82 (51%)
gi|22124593	A389E018	MALDI	transcription elongation factor [Yersinia pestis KIM]	gi|22124593	A389E018	117	4.89	17824	68 (42%)
gi|22124593	A625B057	MALDI	transcription elongation factor GreA [Yersinia pestis KIM]	gi|22124593	A625B057	107	4.89	17824	85 (52%)
gi|22124593	A530C060	MALDI	transcription elongation factor [Yersinia pestis KIM]	gi|22124593	A530C060	90	4.89	17824	88 (21%)
gi|22124593	A391A025	MALDI	transcription elongation factor [Yersinia pestis KIM]	gi|22124593	A391A025	82	4.89	17824	66 (41%)
gi|22124596	B106A028	MALDI	integral membrane peptidase, cell division protein [Yersinia pestis KIM]	gi|22124596	B106A028	230	5.76	71208	124 (19%)
gi|22124597	A394A021	MALDI	7,8-dihydropteroate synthase [Yersinia pestis KIM]	gi|22124597	A394A021	80	6.03	30265	93 (34%)
gi|22124598	A528C051	MALDI	mrsA protein [Yersinia pestis KIM]	gi|22124598	A528C051	309	5.46	48210	109 (26%)
gi|22124598	A530C006	MALDI	mrsA protein [Yersinia pestis KIM]	gi|22124598	A530C006	181	5.46	48210	71 (17%)
gi|22124598	A625B072	MALDI	mrsA protein [Yersinia pestis KIM]	gi|22124598	A625B072	129	5.46	48210	92 (21%)
gi|22124598	A389C060	MALDI	mrsA protein [Yersinia pestis KIM]	gi|22124598	A389C060	127	5.46	48210	130 (30%)
gi|22124598	A653B052	MALDI	mrsA protein [Yersinia pestis KIM]	gi|22124598	A653B052	78	5.46	48210	58 (13%)
gi|22124601	A704B053	MALDI	transcription elongation factor NusA [Yersinia pestis KIM]	gi|22124601	A704B053	368	4.52	55549	73 (18%)
gi|22124601	B120A042	MALDI	transcription elongation factor NusA [Yersinia pestis KIM]	gi|22124601	B120A042	349	4.52	55549	104 (21%)
gi|22124601	B121A061	MALDI	transcription elongation factor NusA [Yersinia pestis KIM]	gi|22124601	B121A061	140	4.52	55549	73 (14%)
gi|22124601	A969D020	MALDI	transcription elongation factor NusA [Yersinia pestis KIM]	gi|22124601	A969D020	97	4.52	55549	87 (17%)
gi|22124601	A530C091	MALDI	transcription pausing L factor [Yersinia pestis KIM]	gi|22124601	A530C091	93	4.52	55549	47 (11%)
gi|22124602	A393A001	MALDI	protein chain initiation factor IF-2 [Yersinia pestis KIM]	gi|22124602	A393A001	276	5.75	97793	152 (17%)
gi|22124602	A425A018	MALDI	protein chain initiation factor IF-2 [Yersinia pestis KIM]	gi|22124602	A425A018	150	5.75	97793	102 (25%)
gi|22124602	A732B001	MALDI	translation initiation factor IF-2 [Yersinia pestis KIM]	gi|22124602	A732B001	124	5.75	97793	70 (17%)
gi|22124602	A391A020	MALDI	protein chain initiation factor IF-2 [Yersinia pestis KIM]	gi|22124602	A391A020	85	5.75	97793	57 (6%)
gi|22124602	A969D078	MALDI	translation initiation factor IF-2 [Yersinia pestis KIM]	gi|22124602	A969D078	73	5.75	97793	110 (12%)
gi|22124603	B106A069	MALDI	ribosome-binding factor A [Yersinia pestis KIM]	gi|22124603	B106A069	67	7.93	17332	31 (20%)
gi|22124608	A389B008	MALDI	polynucleotide phosphorylase [Yersinia pestis KIM]	gi|22124608	A389B008	564	5.33	79856	219 (30%)
gi|22124608	A969B083	MALDI	polynucleotide phosphorylase [Yersinia pestis KIM]	gi|22124608	A969B083	422	5.33	79856	152 (21%)
gi|22124608	A542C032	MALDI	polynucleotide phosphorylase [Yersinia pestis KIM]	gi|22124608	A542C032	336	5.33	79856	114 (62%)
gi|22124608	A647A037	MALDI	polynucleotide phosphorylase [Yersinia pestis KIM]	gi|22124608	A647A037	251	5.33	79856	158 (22%)
gi|22124608	A704A051	MALDI	polynucleotide phosphorylase [Yersinia pestis KIM]	gi|22124608	A704A051	224	5.33	79856	88 (48%)
gi|22124608	A420A047	MALDI	polynucleotide phosphorylase [Yersinia pestis KIM]	gi|22124608	A420A047	221	5.33	79856	88 (48%)
gi|22124608	A625A030	MALDI	polynucleotide phosphorylase [Yersinia pestis KIM]	gi|22124608	A625A030	188	5.33	79856	132 (18%)
gi|22124608	A543C061	MALDI	polynucleotide phosphorylase [Yersinia pestis KIM]	gi|22124608	A543C061	179	5.33	79856	52 (28%)
gi|22124608	A387A055	MALDI	polynucleotide phosphorylase [Yersinia pestis KIM]	gi|22124608	A387A055	177	5.33	79856	214 (29%)
gi|22124608	A705A088	MALDI	polynucleotide phosphorylase [Yersinia pestis KIM]	gi|22124608	A705A088	175	5.33	79856	63 (34%)
gi|22124608	A804B018	MALDI	polynucleotide phosphorylase [Yersinia pestis KIM]	gi|22124608	A804B018	175	5.33	79856	52 (28%)
gi|22124608	A530D003	MALDI	polynucleotide phosphorylase [Yersinia pestis KIM]	gi|22124608	A530D003	164	5.33	79856	77 (42%)
gi|22124608	B193A037	MALDI	polynucleotide phosphorylase [Yersinia pestis KIM]	gi|22124608	B193A037	131	5.33	79856	153 (21%)
gi|22124608	A969D024	MALDI	polynucleotide phosphorylase [Yersinia pestis KIM]	gi|22124608	A969D024	120	5.33	79856	138 (19%)
gi|22124608	A387A067	MALDI	polynucleotide phosphorylase [Yersinia pestis KIM]	gi|22124608	A387A067	107	5.33	79856	151 (21%)
gi|22124608	B121A086	MALDI	polynucleotide phosphorylase [Yersinia pestis KIM]	gi|22124608	B121A086	100	5.33	79856	151 (21%)
gi|22124608	A805B009	MALDI	polynucleotide phosphorylase [Yersinia pestis KIM]	gi|22124608	A805B009	92	5.33	79856	52 (28%)
gi|22124608	B193A031	MALDI	polynucleotide phosphorylase [Yersinia pestis KIM]	gi|22124608	B193A031	66	5.33	79856	92 (13%)
gi|22124608	A393A016	MALDI	polynucleotide phosphorylase [Yersinia pestis KIM]	gi|22124608	A393A016	62	5.33	79856	97 (13%)
gi|22124610	B035B056	MALDI	inducible ATP-independent RNA helicase [Yersinia pestis KIM]	gi|22124610	B035B056	233	9.1	74039	134 (20%)
gi|22124636	A969B071	MALDI	phosphonate metabolism protein [Yersinia pestis KIM]	gi|22124636	A969B071	305	5.7	41257	82 (22%)
gi|22124652	B172B039	MALDI	hypothetical protein y0739 [Yersinia pestis KIM]	gi|22124652	B172B039	97	5.55	16723	30 (20%)
gi|22124669	B106B068	MALDI	hypothetical protein y0756 [Yersinia pestis KIM]	gi|22124669	B106B068	86	7.05	28694	84 (32%)
gi|22124680	A543C063	MALDI	pyruvate dehydrogenase (decarboxylase component) [Yersinia pestis KIM]	gi|22124680	A543C063	414	5.47	99838	178 (30%)
gi|22124680	A705B003	MALDI	pyruvate dehydrogenase (decarboxylase component) [Yersinia pestis KIM]	gi|22124680	A705B003	343	5.47	99838	55 (34%)
gi|22124680	A625A055	MALDI	pyruvate dehydrogenase (decarboxylase component) [Yersinia pestis KIM]	gi|22124680	A625A055	286	5.47	99838	190 (21%)
gi|22124680	A704A024	MALDI	pyruvate dehydrogenase (decarboxylase component) [Yersinia pestis KIM]	gi|22124680	A704A024	263	5.47	99838	91 (35%)
gi|22124680	A705A079	MALDI	pyruvate dehydrogenase (decarboxylase component) [Yersinia pestis KIM]	gi|22124680	A705A079	260	5.47	99838	123 (47%)
gi|22124680	A688A022	MALDI	pyruvate dehydrogenase (decarboxylase component) [Yersinia pestis KIM]	gi|22124680	A688A022	259	5.47	99838	168 (19%)
gi|22124680	A530D027	MALDI	pyruvate dehydrogenase (decarboxylase component) [Yersinia pestis KIM]	gi|22124680	A530D027	247	5.47	99838	102 (39%)
gi|22124680	A732B003	MALDI	pyruvate dehydrogenase (decarboxylase component) [Yersinia pestis KIM]	gi|22124680	A732B003	245	5.47	99838	72 (28%)
gi|22124680	A629B038	MALDI	pyruvate dehydrogenase (decarboxylase component) [Yersinia pestis KIM]	gi|22124680	A629B038	240	5.47	99838	187 (21%)
gi|22124680	A704B008	MALDI	pyruvate dehydrogenase (decarboxylase component) [Yersinia pestis KIM]	gi|22124680	A704B008	236	5.47	99838	128 (23%)
gi|22124680	A732B060	MALDI	pyruvate dehydrogenase (decarboxylase component) [Yersinia pestis KIM]	gi|22124680	A732B060	225	5.47	99838	42 (41%)
gi|22124680	B193A043	MALDI	pyruvate dehydrogenase (decarboxylase component) [Yersinia pestis KIM]	gi|22124680	B193A043	184	5.47	99838	136 (15%)
gi|22124680	A625B035	MALDI	pyruvate dehydrogenase (decarboxylase component) [Yersinia pestis KIM]	gi|22124680	A625B035	130	5.47	99838	148 (16%)
gi|22124680	A969B018	MALDI	pyruvate dehydrogenase (decarboxylase component) [Yersinia pestis KIM]	gi|22124680	A969B018	130	5.47	99838	148 (16%)
gi|22124680	B193A055	MALDI	pyruvate dehydrogenase (decarboxylase component) [Yersinia pestis KIM]	gi|22124680	B193A055	126	5.47	99838	115 (13%)
gi|22124680	A647A070	MALDI	pyruvate dehydrogenase (decarboxylase component) [Yersinia pestis KIM]	gi|22124680	A647A070	114	5.47	99838	130 (14%)
gi|22124680	A688A029	MALDI	pyruvate dehydrogenase (decarboxylase component) [Yersinia pestis KIM]	gi|22124680	A688A029	111	5.47	99838	102 (11%)
gi|22124680	B193A065	MALDI	pyruvate dehydrogenase (decarboxylase component) [Yersinia pestis KIM]	gi|22124680	B193A065	106	5.47	99838	117 (13%)
gi|22124680	B193A045	MALDI	pyruvate dehydrogenase (decarboxylase component) [Yersinia pestis KIM]	gi|22124680	B193A045	100	5.47	99838	119 (13%)
gi|22124680	B193A078	MALDI	pyruvate dehydrogenase (decarboxylase component) [Yersinia pestis KIM]	gi|22124680	B193A078	81	5.47	99838	97 (11%)
gi|22124680	A686A073	MALDI	pyruvate dehydrogenase (decarboxylase component) [Yersinia pestis KIM]	gi|22124680	A686A073	74	5.47	99838	65 (7%)
gi|22124681	B120A007	MALDI	pyruvate dehydrogenase (dihydrolipoyltransacetylase component) [Yersinia pestis KIM]	gi|22124681	B120A007	394	5.32	53972	111 (23%)
gi|22124681	A528C009	MALDI	pyruvate dehydrogenase (dihydrolipoyltransacetylase component) [Yersinia pestis KIM]	gi|22124681	A528C009	275	5.32	53972	139 (18%)
gi|22124681	B120A030	MALDI	pyruvate dehydrogenase (dihydrolipoyltransacetylase component) [Yersinia pestis KIM]	gi|22124681	B120A030	117	5.32	53972	66 (13%)
gi|22124681	B193A021	MALDI	pyruvate dehydrogenase (dihydrolipoyltransacetylase component) [Yersinia pestis KIM]	gi|22124681	B193A021	103	5.32	53972	73 (15%)
gi|22124682	A790A003	MALDI	dihydrolipoamide dehydrogenase [Yersinia pestis KIM]	gi|22124682	A790A003	676	5.74	50919	119 (16%)
gi|22124682	A794B002	MALDI	dihydrolipoamide dehydrogenase [Yersinia pestis KIM]	gi|22124682	A794B002	633	5.74	50919	87 (12%)
gi|22124682	A969B024	MALDI	dihydrolipoamide dehydrogenase [Yersinia pestis KIM]	gi|22124682	A969B024	628	5.74	50919	120 (26%)
gi|22124682	A839A024	MALDI	dihydrolipoamide dehydrogenase [Yersinia pestis KIM]	gi|22124682	A839A024	551	5.74	50919	40 (5%)
gi|22124682	A389A008	MALDI	lipoamide dehydrogenase (NADH); component of 2-oxodehydrogenase and pyruvate complexes; L-protein o	gi|22124682	A389A008	353	5.74	50919	153 (33%)
gi|22124682	A647A044	MALDI	dihydrolipoamide dehydrogenase [Yersinia pestis KIM]	gi|22124682	A647A044	314	5.74	50919	136 (29%)
gi|22124682	A543C094	MALDI	lipoamide dehydrogenase (NADH); component of 2-oxodehydrogenase and pyruvate complexes; L-protein o	gi|22124682	A543C094	296	5.74	50919	67 (9%)
gi|22124682	B314B054	MALDI	dihydrolipoamide dehydrogenase [Yersinia pestis KIM]	gi|22124682	B314B054	293	5.74	50919	163 (35%)
gi|22124682	A385A037	MALDI	lipoamide dehydrogenase (NADH); component of 2-oxodehydrogenase and pyruvate complexes; L-protein o	gi|22124682	A385A037	279	5.74	50919	124 (27%)
gi|22124682	A704A017	MALDI	dihydrolipoamide dehydrogenase [Yersinia pestis KIM]	gi|22124682	A704A017	276	5.74	50919	96 (11%)
gi|22124682	A394A042	MALDI	lipoamide dehydrogenase (NADH); component of 2-oxodehydrogenase and pyruvate complexes; L-protein o	gi|22124682	A394A042	254	5.74	50919	175 (38%)
gi|22124682	A704B090	MALDI	dihydrolipoamide dehydrogenase [Yersinia pestis KIM]	gi|22124682	A704B090	245	5.74	50919	134 (15%)
gi|22124682	B193A049	MALDI	dihydrolipoamide dehydrogenase [Yersinia pestis KIM]	gi|22124682	B193A049	219	5.74	50919	129 (28%)
gi|22124682	A629B056	MALDI	dihydrolipoamide dehydrogenase [Yersinia pestis KIM]	gi|22124682	A629B056	218	5.74	50919	127 (27%)
gi|22124682	A389C045	MALDI	lipoamide dehydrogenase (NADH); component of 2-oxodehydrogenase and pyruvate complexes; L-protein o	gi|22124682	A389C045	188	5.74	50919	222 (48%)
gi|22124682	A530D059	MALDI	lipoamide dehydrogenase (NADH); component of 2-oxodehydrogenase and pyruvate complexes; L-protein o	gi|22124682	A530D059	175	5.74	50919	109 (12%)
gi|22124682	B193A040	MALDI	dihydrolipoamide dehydrogenase [Yersinia pestis KIM]	gi|22124682	B193A040	166	5.74	50919	91 (20%)
gi|22124682	A629A039	MALDI	dihydrolipoamide dehydrogenase [Yersinia pestis KIM]	gi|22124682	A629A039	143	5.74	50919	37 (8%)
gi|22124682	B106A068	MALDI	dihydrolipoamide dehydrogenase [Yersinia pestis KIM]	gi|22124682	B106A068	102	5.74	50919	90 (19%)
gi|22124682	A389E045	MALDI	lipoamide dehydrogenase (NADH); component of 2-oxodehydrogenase and pyruvate complexes; L-protein o	gi|22124682	A389E045	94	5.74	50919	75 (16%)
gi|22124682	A732B046	MALDI	dihydrolipoamide dehydrogenase [Yersinia pestis KIM]	gi|22124682	A732B046	90	5.74	50919	106 (19%)
gi|22124682	A543B038	MALDI	lipoamide dehydrogenase (NADH); component of 2-oxodehydrogenase and pyruvate complexes; L-protein o	gi|22124682	A543B038	76	5.74	50919	136 (25%)
gi|22124682	A424A068	MALDI	lipoamide dehydrogenase (NADH); component of 2-oxodehydrogenase and pyruvate complexes; L-protein o	gi|22124682	A424A068	62	5.74	50919	86 (48%)
gi|22124684	A969D010	MALDI	aconitate hydratase [Yersinia pestis KIM]	gi|22124684	A969D010	361	5.13	93907	158 (19%)
gi|22124684	A542C022	MALDI	aconitate hydrase B [Yersinia pestis KIM]	gi|22124684	A542C022	287	5.13	93907	53 (30%)
gi|22124684	A647A072	MALDI	aconitate hydratase [Yersinia pestis KIM]	gi|22124684	A647A072	231	5.13	93907	210 (25%)
gi|22124684	A589A011	MALDI	aconitate hydrase B [Yersinia pestis KIM]	gi|22124684	A589A011	177	5.13	93907	58 (33%)
gi|22124684	A530C025	MALDI	aconitate hydrase B [Yersinia pestis KIM]	gi|22124684	A530C025	157	5.13	93907	54 (34%)
gi|22124684	A805B011	MALDI	aconitate hydratase [Yersinia pestis KIM]	gi|22124684	A805B011	149	5.13	93907	201 (23%)
gi|22124684	A528C046	MALDI	aconitate hydrase B [Yersinia pestis KIM]	gi|22124684	A528C046	148	5.13	93907	243 (28%)
gi|22124684	A393A029	MALDI	aconitate hydrase B [Yersinia pestis KIM]	gi|22124684	A393A029	142	5.13	93907	181 (21%)
gi|22124684	A389D087	MALDI	aconitate hydrase B [Yersinia pestis KIM]	gi|22124684	A389D087	140	5.13	93907	135 (16%)
gi|22124684	A543C043	MALDI	aconitate hydrase B [Yersinia pestis KIM]	gi|22124684	A543C043	106	5.13	93907	161 (18%)
gi|22124684	A625A069	MALDI	aconitate hydratase [Yersinia pestis KIM]	gi|22124684	A625A069	106	5.13	93907	144 (17%)
gi|22124684	A391A026	MALDI	aconitate hydrase B [Yersinia pestis KIM]	gi|22124684	A391A026	68	5.13	93907	93 (11%)
gi|22124684	A705B084	MALDI	aconitate hydratase [Yersinia pestis KIM]	gi|22124684	A705B084	57	5.13	93907	142 (16%)
gi|22124688	A804A063	MALDI	spermidine synthase [Yersinia pestis KIM]	gi|22124688	A804A063	249	4.82	36585	33 (17%)
gi|22124688	A389A010	MALDI	spermidine synthase/putrescine aminopropyltransferase [Yersinia pestis KIM]	gi|22124688	A389A010	79	4.82	36585	78 (23%)
gi|22124688	A542B031	MALDI	spermidine synthase/putrescine aminopropyltransferase [Yersinia pestis KIM]	gi|22124688	A542B031	75	4.82	36585	16 (8%)
gi|22124692	A578A096	MALDI	putative carbonic anhdrase [Yersinia pestis KIM]	gi|22124692	A578A096	104	6.67	35607	16 (8%)
gi|22124697	A389E035	MALDI	aspartate 1-decarboxylase [Yersinia pestis KIM]	gi|22124697	A389E035	61	7.68	14125	32 (25%)
gi|22124698	A701B081	MALDI	pantoate--beta-alanine ligase [Yersinia pestis KIM]	gi|22124698	A701B081	96	5.46	31866	81 (28%)
gi|22124699	A804B046	MALDI	3-methyl-2-oxobutanoate hydroxymethyltransferase [Yersinia pestis KIM]	gi|22124699	A804B046	95	5.91	31511	112 (35%)
gi|22124712	A389C086	MALDI	glutamate-1-semialdehyde aminotransferase [Yersinia pestis KIM]	gi|22124712	A389C086	89	5.17	46391	128 (30%)
gi|22124712	A389A018	MALDI	glutamate-1-semialdehyde aminotransferase [Yersinia pestis KIM]	gi|22124712	A389A018	82	5.17	46391	84 (20%)
gi|22124712	A543B079	MALDI	glutamate-1-semialdehyde aminotransferase [Yersinia pestis KIM]	gi|22124712	A543B079	74	5.17	46391	112 (35%)
gi|22124718	A389A044	MALDI	hypothetical protein y0805 [Yersinia pestis KIM]	gi|22124718	A389A044	145	4.82	24936	66 (29%)
gi|22124718	A804A053	MALDI	5'-methylthioadenosine/S-adenosylhomocysteine nucleosidase [Yersinia pestis KIM]	gi|22124718	A804A053	144	4.82	24936	120 (38%)
gi|22124720	A705B037	MALDI	periplasmic serine protease Do [Yersinia pestis KIM]	gi|22124720	A705B037	252	8.81	49950	95 (30%)
gi|22124720	A589A035	MALDI	periplasmic serine protease Do [Yersinia pestis KIM]	gi|22124720	A589A035	175	8.81	49950	112 (35%)
gi|22124720	A389A087	MALDI	periplasmic serine protease Do [Yersinia pestis KIM]	gi|22124720	A389A087	165	8.81	49950	85 (19%)
gi|22124720	A387A071	MALDI	periplasmic serine protease Do [Yersinia pestis KIM]	gi|22124720	A387A071	114	8.81	49950	74 (16%)
gi|22124720	A732B024	MALDI	periplasmic serine protease Do [Yersinia pestis KIM]	gi|22124720	A732B024	96	8.81	49950	101 (32%)
gi|22124724	A969D046	MALDI	(p)ppGpp synthetase I (GTP pyrophosphokinase) [Yersinia pestis KIM]	gi|22124724	A969D046	173	6	84778	144 (19%)
gi|22124726	A969B075	MALDI	CTP synthetase [Yersinia pestis KIM]	gi|22124726	A969B075	438	5.57	60781	94 (17%)
gi|22124726	A530C062	MALDI	CTP synthetase [Yersinia pestis KIM]	gi|22124726	A530C062	259	5.57	60781	88 (28%)
gi|22124726	A528C069	MALDI	CTP synthetase [Yersinia pestis KIM]	gi|22124726	A528C069	224	5.57	60781	101 (32%)
gi|22124726	A425B010	MALDI	CTP synthetase [Yersinia pestis KIM]	gi|22124726	A425B010	207	5.57	60781	101 (32%)
gi|22124726	A704B096	MALDI	CTP synthetase [Yersinia pestis KIM]	gi|22124726	A704B096	158	5.57	60781	70 (22%)
gi|22124727	A839A005	MALDI	phosphopyruvate hydratase [Yersinia pestis KIM]	gi|22124727	A839A005	822	5.18	45497	211 (44%)
gi|22124727	A804A009	MALDI	phosphopyruvate hydratase [Yersinia pestis KIM]	gi|22124727	A804A009	681	5.18	45497	103 (21%)
gi|22124727	A647A007	MALDI	phosphopyruvate hydratase [Yersinia pestis KIM]	gi|22124727	A647A007	584	5.18	45497	168 (41%)
gi|22124727	A839A010	MALDI	phosphopyruvate hydratase [Yersinia pestis KIM]	gi|22124727	A839A010	564	5.18	45497	152 (31%)
gi|22124727	A705A019	MALDI	phosphopyruvate hydratase [Yersinia pestis KIM]	gi|22124727	A705A019	539	5.18	45497	181 (37%)
gi|22124727	A705A041	MALDI	phosphopyruvate hydratase [Yersinia pestis KIM]	gi|22124727	A705A041	527	5.18	45497	163 (34%)
gi|22124727	A625A005	MALDI	phosphopyruvate hydratase [Yersinia pestis KIM]	gi|22124727	A625A005	477	5.18	45497	169 (41%)
gi|22124727	A805A032	MALDI	phosphopyruvate hydratase [Yersinia pestis KIM]	gi|22124727	A805A032	458	5.18	45497	50 (10%)
gi|22124727	A704A055	MALDI	phosphopyruvate hydratase [Yersinia pestis KIM]	gi|22124727	A704A055	419	5.18	45497	124 (26%)
gi|22124727	A420A050	MALDI	enolase [Yersinia pestis KIM]	gi|22124727	A420A050	415	5.18	45497	48 (31%)
gi|22124727	B106E008	MALDI	phosphopyruvate hydratase [Yersinia pestis KIM]	gi|22124727	B106E008	332	5.18	45497	152 (37%)
gi|22124727	A543D025	MALDI	enolase [Yersinia pestis KIM]	gi|22124727	A543D025	325	5.18	45497	48 (31%)
gi|22124727	A705A057	MALDI	phosphopyruvate hydratase [Yersinia pestis KIM]	gi|22124727	A705A057	317	5.18	45497	35 (23%)
gi|22124727	A804B020	MALDI	phosphopyruvate hydratase [Yersinia pestis KIM]	gi|22124727	A804B020	310	5.18	45497	35 (23%)
gi|22124727	A969C088	MALDI	phosphopyruvate hydratase [Yersinia pestis KIM]	gi|22124727	A969C088	309	5.18	45497	113 (27%)
gi|22124727	A969A053	MALDI	phosphopyruvate hydratase [Yersinia pestis KIM]	gi|22124727	A969A053	303	5.18	45497	83 (20%)
gi|22124727	A542C058	MALDI	enolase [Yersinia pestis KIM]	gi|22124727	A542C058	297	5.18	45497	58 (13%)
gi|22124727	A805A050	MALDI	phosphopyruvate hydratase [Yersinia pestis KIM]	gi|22124727	A805A050	268	5.18	45497	43 (12%)
gi|22124727	A647C062	MALDI	phosphopyruvate hydratase [Yersinia pestis KIM]	gi|22124727	A647C062	239	5.18	45497	147 (36%)
gi|22124727	A805A051	MALDI	phosphopyruvate hydratase [Yersinia pestis KIM]	gi|22124727	A805A051	230	5.18	45497	109 (17%)
gi|22124727	A543D018	MALDI	enolase [Yersinia pestis KIM]	gi|22124727	A543D018	210	5.18	45497	96 (44%)
gi|22124727	A969C007	MALDI	phosphopyruvate hydratase [Yersinia pestis KIM]	gi|22124727	A969C007	199	5.18	45497	82 (20%)
gi|22124727	A625B039	MALDI	phosphopyruvate hydratase [Yersinia pestis KIM]	gi|22124727	A625B039	194	5.18	45497	102 (25%)
gi|22124727	A420A039	MALDI	enolase [Yersinia pestis KIM]	gi|22124727	A420A039	170	5.18	45497	47 (21%)
gi|22124727	A704B076	MALDI	phosphopyruvate hydratase [Yersinia pestis KIM]	gi|22124727	A704B076	154	5.18	45497	77 (38%)
gi|22124727	A629A010	MALDI	phosphopyruvate hydratase [Yersinia pestis KIM]	gi|22124727	A629A010	139	5.18	45497	65 (16%)
gi|22124727	A839A070	MALDI	phosphopyruvate hydratase [Yersinia pestis KIM]	gi|22124727	A839A070	108	5.18	45497	85 (42%)
gi|22124727	A732A035	MALDI	phosphopyruvate hydratase [Yersinia pestis KIM]	gi|22124727	A732A035	102	5.18	45497	77 (38%)
gi|22124727	A839A065	MALDI	phosphopyruvate hydratase [Yersinia pestis KIM]	gi|22124727	A839A065	100	5.18	45497	97 (48%)
gi|22124727	A528D093	MALDI	enolase [Yersinia pestis KIM]	gi|22124727	A528D093	93	5.18	45497	76 (37%)
gi|22124727	A576B094	MALDI	enolase [Yersinia pestis KIM]	gi|22124727	A576B094	68	5.18	45497	57 (28%)
gi|22124727	B106D048	MALDI	phosphopyruvate hydratase [Yersinia pestis KIM]	gi|22124727	B106D048	68	5.18	45497	89 (22%)
gi|22124728	A842A018	MALDI	superoxide dismutase precursor (Cu-Zn) [Yersinia pestis KIM]	gi|22124728	A842A018	244	7.85	20126	57 (28%)
gi|22124728	A578A050	MALDI	superoxide dismutase precursor (Cu-Zn) [Yersinia pestis KIM]	gi|22124728	A578A050	240	7.85	20126	108 (53%)
gi|22124728	A842A015	MALDI	superoxide dismutase precursor (Cu-Zn) [Yersinia pestis KIM]	gi|22124728	A842A015	200	7.85	20126	47 (23%)
gi|22124728	A732A004	MALDI	superoxide dismutase precursor (Cu-Zn) [Yersinia pestis KIM]	gi|22124728	A732A004	183	7.85	20126	88 (43%)
gi|22124728	A842A027	MALDI	superoxide dismutase precursor (Cu-Zn) [Yersinia pestis KIM]	gi|22124728	A842A027	168	7.85	20126	41 (20%)
gi|22124728	A578A083	MALDI	superoxide dismutase precursor (Cu-Zn) [Yersinia pestis KIM]	gi|22124728	A578A083	148	7.85	20126	40 (20%)
gi|22124728	B106D010	MALDI	superoxide dismutase precursor (Cu-Zn) [Yersinia pestis KIM]	gi|22124728	B106D010	118	7.85	20126	26 (14%)
gi|22124728	A842A039	MALDI	superoxide dismutase precursor (Cu-Zn) [Yersinia pestis KIM]	gi|22124728	A842A039	103	7.85	20126	32 (16%)
gi|22124728	A842A052	MALDI	superoxide dismutase precursor (Cu-Zn) [Yersinia pestis KIM]	gi|22124728	A842A052	70	7.85	20126	34 (17%)
gi|22124731	A997A062	MALDI	sulfite reductase (NADPH), flavoprotein beta subunit [Yersinia pestis KIM]	gi|22124731	A997A062	332	5.17	69032	95 (15%)
gi|22124731	B067A073	MALDI	sulfite reductase (NADPH), flavoprotein beta subunit [Yersinia pestis KIM]	gi|22124731	B067A073	141	5.17	69032	88 (14%)
gi|22124731	B106A079	MALDI	sulfite reductase (NADPH), flavoprotein beta subunit [Yersinia pestis KIM]	gi|22124731	B106A079	124	5.17	69032	95 (15%)
gi|22124731	A969D035	MALDI	sulfite reductase (NADPH), flavoprotein beta subunit [Yersinia pestis KIM]	gi|22124731	A969D035	102	5.17	69032	107 (17%)
gi|22124732	A417A021	MALDI	sulfite reductase, alpha subunit [Yersinia pestis KIM]	gi|22124732	A417A021	165	7.29	64378	50 (30%)
gi|22124732	A683A041	MALDI	sulfite reductase, alpha subunit [Yersinia pestis KIM]	gi|22124732	A683A041	90	7.29	64378	93 (16%)
gi|22124740	A804B033	MALDI	2-C-methyl-D-erythritol 2,4-cyclodiphosphate synthase [Yersinia pestis KIM]	gi|22124740	A804B033	171	5.94	17666	91 (49%)
gi|22124740	A389E022	MALDI	hypothetical protein y0829 [Yersinia pestis KIM]	gi|22124740	A389E022	91	5.94	17666	55 (34%)
gi|22124746	A969D080	MALDI	DNA mismatch repair protein [Yersinia pestis KIM]	gi|22124746	A969D080	114	5.69	95039	117 (14%)
gi|22124758	A804B067	MALDI	hypothetical protein y0847 [Yersinia pestis KIM]	gi|22124758	A804B067	209	6.9	28212	75 (40%)
gi|22124761	B067A012	MALDI	outer membrane receptor [Yersinia pestis KIM]	gi|22124761	B067A012	712	6.38	80093	296 (41%)
gi|22124761	B070A006	MALDI	outer membrane receptor [Yersinia pestis KIM]	gi|22124761	B070A006	581	6.38	80093	205 (28%)
gi|22124761	B067A023	MALDI	outer membrane receptor [Yersinia pestis KIM]	gi|22124761	B067A023	345	6.38	80093	182 (25%)
gi|22124761	A701A025	MALDI	outer membrane receptor [Yersinia pestis KIM]	gi|22124761	A701A025	268	6.38	80093	210 (29%)
gi|22124761	A701A020	MALDI	outer membrane receptor [Yersinia pestis KIM]	gi|22124761	A701A020	241	6.38	80093	168 (23%)
gi|22124761	A701A019	MALDI	outer membrane receptor [Yersinia pestis KIM]	gi|22124761	A701A019	239	6.38	80093	184 (25%)
gi|22124761	A686A024	MALDI	outer membrane receptor [Yersinia pestis KIM]	gi|22124761	A686A024	230	6.38	80093	159 (22%)
gi|22124761	A701A024	MALDI	outer membrane receptor [Yersinia pestis KIM]	gi|22124761	A701A024	230	6.38	80093	193 (27%)
gi|22124761	A701A036	MALDI	outer membrane receptor [Yersinia pestis KIM]	gi|22124761	A701A036	193	6.38	80093	127 (17%)
gi|22124761	B067A018	MALDI	outer membrane receptor [Yersinia pestis KIM]	gi|22124761	B067A018	187	6.38	80093	55 (8%)
gi|22124761	A689A034	MALDI	outer membrane receptor [Yersinia pestis KIM]	gi|22124761	A689A034	182	6.38	80093	101 (14%)
gi|22124761	A686A039	MALDI	outer membrane receptor [Yersinia pestis KIM]	gi|22124761	A686A039	178	6.38	80093	133 (18%)
gi|22124761	A701A028	MALDI	outer membrane receptor [Yersinia pestis KIM]	gi|22124761	A701A028	156	6.38	80093	112 (15%)
gi|22124761	B067A065	MALDI	outer membrane receptor [Yersinia pestis KIM]	gi|22124761	B067A065	146	6.38	80093	146 (20%)
gi|22124761	A701A037	MALDI	outer membrane receptor [Yersinia pestis KIM]	gi|22124761	A701A037	142	6.38	80093	85 (12%)
gi|22124761	B193A041	MALDI	outer membrane receptor [Yersinia pestis KIM]	gi|22124761	B193A041	136	6.38	80093	132 (18%)
gi|22124761	B193A048	MALDI	outer membrane receptor [Yersinia pestis KIM]	gi|22124761	B193A048	118	6.38	80093	114 (16%)
gi|22124761	A696A047	MALDI	outer membrane receptor [Yersinia pestis KIM]	gi|22124761	A696A047	108	6.38	80093	83 (11%)
gi|22124761	A689A066	MALDI	outer membrane receptor [Yersinia pestis KIM]	gi|22124761	A689A066	106	6.38	80093	41 (6%)
gi|22124761	A686A036	MALDI	outer membrane receptor [Yersinia pestis KIM]	gi|22124761	A686A036	100	6.38	80093	41 (6%)
gi|22124761	A701A089	MALDI	outer membrane receptor [Yersinia pestis KIM]	gi|22124761	A701A089	97	6.38	80093	103 (14%)
gi|22124761	B067A061	MALDI	outer membrane receptor [Yersinia pestis KIM]	gi|22124761	B067A061	96	6.38	80093	101 (14%)
gi|22124761	B172B050	MALDI	outer membrane receptor [Yersinia pestis KIM]	gi|22124761	B172B050	93	6.38	80093	14 (2%)
gi|22124761	B156A009	MALDI	outer membrane receptor [Yersinia pestis KIM]	gi|22124761	B156A009	91	6.38	80093	99 (14%)
gi|22124761	A696A049	MALDI	outer membrane receptor [Yersinia pestis KIM]	gi|22124761	A696A049	85	6.38	80093	126 (17%)
gi|22124761	A701A056	MALDI	outer membrane receptor [Yersinia pestis KIM]	gi|22124761	A701A056	84	6.38	80093	41 (6%)
gi|22124761	A689A043	MALDI	outer membrane receptor [Yersinia pestis KIM]	gi|22124761	A689A043	83	6.38	80093	68 (9%)
gi|22124761	B106B081	MALDI	outer membrane receptor [Yersinia pestis KIM]	gi|22124761	B106B081	63	6.38	80093	82 (11%)
gi|22124761	B067A082	MALDI	outer membrane receptor [Yersinia pestis KIM]	gi|22124761	B067A082	60	6.38	80093	87 (12%)
gi|22124761	A696A033	MALDI	outer membrane receptor [Yersinia pestis KIM]	gi|22124761	A696A033	59	6.38	80093	55 (8%)
gi|22124763	A623A014	MALDI	methionine aminopeptidase [Yersinia pestis KIM]	gi|22124763	A623A014	432	5.7	28487	123 (47%)
gi|22124763	A705B016	MALDI	methionine aminopeptidase [Yersinia pestis KIM]	gi|22124763	A705B016	157	5.7	28487	138 (31%)
gi|22124763	A839A047	MALDI	methionine aminopeptidase [Yersinia pestis KIM]	gi|22124763	A839A047	155	5.7	28487	92 (21%)
gi|22124763	A653B038	MALDI	methionine aminopeptidase [Yersinia pestis KIM]	gi|22124763	A653B038	80	5.7	28487	68 (26%)
gi|22124763	A629B008	MALDI	methionine aminopeptidase [Yersinia pestis KIM]	gi|22124763	A629B008	62	5.7	28487	57 (22%)
gi|22124765	A589A002	MALDI	fumarase A [Yersinia pestis KIM]	gi|22124765	A589A002	207	6.01	60550	70 (16%)
gi|22124780	A705B086	MALDI	cytochrome b(562) [Yersinia pestis KIM]	gi|22124780	A705B086	63	6.74	11292	93 (21%)
gi|22124781	B035B005	MALDI	catalase; hydroperoxidase HPI(I) [Yersinia pestis KIM]	gi|22124781	B035B005	535	7.17	83063	146 (19%)
gi|22124781	B035A060	MALDI	catalase; hydroperoxidase HPI(I) [Yersinia pestis KIM]	gi|22124781	B035A060	523	7.17	83063	146 (19%)
gi|22124781	B035A049	MALDI	catalase; hydroperoxidase HPI(I) [Yersinia pestis KIM]	gi|22124781	B035A049	474	7.17	83063	187 (25%)
gi|22124781	A647A015	MALDI	catalase; hydroperoxidase HPI(I) [Yersinia pestis KIM]	gi|22124781	A647A015	472	7.17	83063	143 (19%)
gi|22124781	A389E073	MALDI	catalase; hydroperoxidase HPI(I) [Yersinia pestis KIM]	gi|22124781	A389E073	397	7.17	83063	242 (32%)
gi|22124781	A387A078	MALDI	catalase; hydroperoxidase HPI(I) [Yersinia pestis KIM]	gi|22124781	A387A078	364	7.17	83063	182 (24%)
gi|22124781	A387A066	MALDI	catalase; hydroperoxidase HPI(I) [Yersinia pestis KIM]	gi|22124781	A387A066	280	7.17	83063	148 (20%)
gi|22124781	B106D013	MALDI	catalase; hydroperoxidase HPI(I) [Yersinia pestis KIM]	gi|22124781	B106D013	258	7.17	83063	161 (21%)
gi|22124781	A706A017	MALDI	catalase; hydroperoxidase HPI(I) [Yersinia pestis KIM]	gi|22124781	A706A017	252	7.17	83063	155 (21%)
gi|22124781	A389E055	MALDI	catalase; hydroperoxidase HPI(I) [Yersinia pestis KIM]	gi|22124781	A389E055	234	7.17	83063	123 (16%)
gi|22124781	B035B020	MALDI	catalase; hydroperoxidase HPI(I) [Yersinia pestis KIM]	gi|22124781	B035B020	228	7.17	83063	98 (13%)
gi|22124781	A842A031	MALDI	catalase; hydroperoxidase HPI(I) [Yersinia pestis KIM]	gi|22124781	A842A031	182	7.17	83063	108 (25%)
gi|22124781	A842A051	MALDI	catalase; hydroperoxidase HPI(I) [Yersinia pestis KIM]	gi|22124781	A842A051	180	7.17	83063	64 (15%)
gi|22124781	A389E050	MALDI	catalase; hydroperoxidase HPI(I) [Yersinia pestis KIM]	gi|22124781	A389E050	164	7.17	83063	125 (17%)
gi|22124781	A969D062	MALDI	catalase; hydroperoxidase HPI(I) [Yersinia pestis KIM]	gi|22124781	A969D062	110	7.17	83063	95 (13%)
gi|22124781	A585A056	MALDI	catalase; hydroperoxidase HPI(I) [Yersinia pestis KIM]	gi|22124781	A585A056	62	7.17	83063	60 (8%)
gi|22124790	A389C006	MALDI	hypothetical protein y0880 [Yersinia pestis KIM]	gi|22124790	A389C006	86	8.13	22752	62 (30%)
gi|22124793	A543B077	MALDI	alanyl-tRNA synthetase [Yersinia pestis KIM]	gi|22124793	A543B077	306	5.47	96613	52 (12%)
gi|22124793	A704A033	MALDI	alanyl-tRNA synthetase [Yersinia pestis KIM]	gi|22124793	A704A033	124	5.47	96613	76 (17%)
gi|22124793	A705B049	MALDI	alanyl-tRNA synthetase [Yersinia pestis KIM]	gi|22124793	A705B049	88	5.47	96613	58 (27%)
gi|22124797	A805B005	MALDI	glutamate--cysteine ligase [Yersinia pestis KIM]	gi|22124797	A805B005	217	5.13	60402	32 (15%)
gi|22124797	A623A035	MALDI	glutamate--cysteine ligase [Yersinia pestis KIM]	gi|22124797	A623A035	160	5.13	60402	136 (25%)
gi|22124798	A704A029	MALDI	S-ribosylhomocysteinase [Yersinia pestis KIM]	gi|22124798	A704A029	223	5.42	19555	175 (21%)
gi|22124798	B106C088	MALDI	S-ribosylhomocysteinase [Yersinia pestis KIM]	gi|22124798	B106C088	159	5.42	19555	72 (41%)
gi|22124798	A530C068	MALDI	hypothetical protein y0888 [Yersinia pestis KIM]	gi|22124798	A530C068	124	5.42	19555	218 (34%)
gi|22124798	A705B005	MALDI	S-ribosylhomocysteinase [Yersinia pestis KIM]	gi|22124798	A705B005	101	5.42	19555	81 (21%)
gi|22124798	A629B018	MALDI	S-ribosylhomocysteinase [Yersinia pestis KIM]	gi|22124798	A629B018	98	5.42	19555	39 (22%)
gi|22124798	A389A054	MALDI	hypothetical protein y0888 [Yersinia pestis KIM]	gi|22124798	A389A054	79	5.42	19555	39 (22%)
gi|22124798	A389E015	MALDI	hypothetical protein y0888 [Yersinia pestis KIM]	gi|22124798	A389E015	77	5.42	19555	53 (30%)
gi|22124798	A969C080	MALDI	S-ribosylhomocysteinase [Yersinia pestis KIM]	gi|22124798	A969C080	76	5.42	19555	67 (38%)
gi|22124798	A625B088	MALDI	S-ribosylhomocysteinase [Yersinia pestis KIM]	gi|22124798	A625B088	57	5.42	19555	39 (22%)
gi|22124812	B171A083	MALDI	3-deoxy-7-phosphoheptulonate synthase [Yersinia pestis KIM]	gi|22124812	B171A083	62	5.82	39634	58 (16%)
gi|22124819	A683B021	MALDI	hypothetical protein y0911 [Yersinia pestis KIM]	gi|22124819	A683B021	261	7.71	27542	128 (51%)
gi|22124822	A969B008	MALDI	heat shock protein [Yersinia pestis KIM]	gi|22124822	A969B008	391	5.51	96430	215 (25%)
gi|22124822	A704B077	MALDI	heat shock protein [Yersinia pestis KIM]	gi|22124822	A704B077	255	5.51	96430	68 (18%)
gi|22124822	A969A082	MALDI	heat shock protein [Yersinia pestis KIM]	gi|22124822	A969A082	220	5.51	96430	180 (21%)
gi|22124822	A530D035	MALDI	heat shock protein [Yersinia pestis KIM]	gi|22124822	A530D035	206	5.51	96430	219 (34%)
gi|22124822	B106A063	MALDI	heat shock protein [Yersinia pestis KIM]	gi|22124822	B106A063	158	5.51	96430	143 (16%)
gi|22124822	A969C089	MALDI	heat shock protein [Yersinia pestis KIM]	gi|22124822	A969C089	149	5.51	96430	113 (13%)
gi|22124822	A705B089	MALDI	heat shock protein [Yersinia pestis KIM]	gi|22124822	A705B089	134	5.51	96430	333 (52%)
gi|22124822	B106A027	MALDI	heat shock protein [Yersinia pestis KIM]	gi|22124822	B106A027	96	5.51	96430	146 (17%)
gi|22124822	B106A013	MALDI	heat shock protein [Yersinia pestis KIM]	gi|22124822	B106A013	87	5.51	96430	124 (14%)
gi|22124822	B106A050	MALDI	heat shock protein [Yersinia pestis KIM]	gi|22124822	B106A050	70	5.51	96430	138 (16%)
gi|22124822	A387A058	MALDI	heat shock protein [Yersinia pestis KIM]	gi|22124822	A387A058	64	5.51	96430	85 (10%)
gi|22124822	A387A070	MALDI	heat shock protein [Yersinia pestis KIM]	gi|22124822	A387A070	64	5.51	96430	85 (10%)
gi|22124854	A389A096	MALDI	phosphoheptose isomerase [Yersinia pestis KIM]	gi|22124854	A389A096	267	5.79	21087	60 (31%)
gi|22124854	A387A082	MALDI	phosphoheptose isomerase [Yersinia pestis KIM]	gi|22124854	A387A082	158	5.79	21087	60 (31%)
gi|22124854	A387A070	MALDI	phosphoheptose isomerase [Yersinia pestis KIM]	gi|22124854	A387A070	141	5.79	21087	60 (31%)
gi|22124854	A543B028	MALDI	phosphoheptose isomerase [Yersinia pestis KIM]	gi|22124854	A543B028	138	5.79	21087	179 (28%)
gi|22124854	A653B008	MALDI	phosphoheptose isomerase [Yersinia pestis KIM]	gi|22124854	A653B008	110	5.79	21087	65 (34%)
gi|22124854	A530C030	MALDI	phosphoheptose isomerase [Yersinia pestis KIM]	gi|22124854	A530C030	90	5.79	21087	142 (22%)
gi|22124854	B106A096	MALDI	phosphoheptose isomerase [Yersinia pestis KIM]	gi|22124854	B106A096	89	5.79	21087	52 (27%)
gi|22124854	A805A083	MALDI	phosphoheptose isomerase [Yersinia pestis KIM]	gi|22124854	A805A083	88	5.79	21087	160 (25%)
gi|22124858	B070A036	MALDI	Na(+)-translocating NADH-quinone reductase subunit A [Yersinia pestis KIM]	gi|22124858	B070A036	122	6.42	49989	74 (16%)
gi|22124858	B171A050	MALDI	Na(+)-translocating NADH-quinone reductase subunit A [Yersinia pestis KIM]	gi|22124858	B171A050	88	6.42	49989	77 (17%)
gi|22124865	A594A004	MALDI	hypothetical protein y0958 [Yersinia pestis KIM]	gi|22124865	A594A004	385	6.67	35095	216 (33%)
gi|22124865	A576C045	MALDI	hypothetical protein y0958 [Yersinia pestis KIM]	gi|22124865	A576C045	372	6.67	35095	137 (21%)
gi|22124865	A842A033	MALDI	hypothetical protein y0958 [Yersinia pestis KIM]	gi|22124865	A842A033	341	6.67	35095	121 (56%)
gi|22124865	A596A004	MALDI	hypothetical protein y0958 [Yersinia pestis KIM]	gi|22124865	A596A004	316	6.67	35095	112 (52%)
gi|22124865	A596A017	MALDI	hypothetical protein y0958 [Yersinia pestis KIM]	gi|22124865	A596A017	171	6.67	35095	95 (44%)
gi|22124865	A706A009	MALDI	hypothetical protein y0958 [Yersinia pestis KIM]	gi|22124865	A706A009	152	6.67	35095	111 (35%)
gi|22124865	A578A039	MALDI	hypothetical protein y0958 [Yersinia pestis KIM]	gi|22124865	A578A039	147	6.67	35095	120 (56%)
gi|22124865	A732A065	MALDI	hypothetical protein y0958 [Yersinia pestis KIM]	gi|22124865	A732A065	133	6.67	35095	84 (39%)
gi|22124865	A576C020	MALDI	hypothetical protein y0958 [Yersinia pestis KIM]	gi|22124865	A576C020	115	6.67	35095	95 (44%)
gi|22124865	A596A015	MALDI	hypothetical protein y0958 [Yersinia pestis KIM]	gi|22124865	A596A015	106	6.67	35095	102 (11%)
gi|22124865	A594A014	MALDI	hypothetical protein y0958 [Yersinia pestis KIM]	gi|22124865	A594A014	95	6.67	35095	113 (39%)
gi|22124867	A805A039	MALDI	aminoacyl-histidine dipeptidase (peptidase D) [Yersinia pestis KIM]	gi|22124867	A805A039	479	5.45	53187	112 (38%)
gi|22124867	A804A074	MALDI	aminoacyl-histidine dipeptidase (peptidase D) [Yersinia pestis KIM]	gi|22124867	A804A074	362	5.45	53187	148 (51%)
gi|22124867	A704A068	MALDI	aminoacyl-histidine dipeptidase (peptidase D) [Yersinia pestis KIM]	gi|22124867	A704A068	355	5.45	53187	85 (29%)
gi|22124867	A420A045	MALDI	aminoacyl-histidine dipeptidase (peptidase D) [Yersinia pestis KIM]	gi|22124867	A420A045	317	5.45	53187	47 (16%)
gi|22124867	A705B007	MALDI	aminoacyl-histidine dipeptidase (peptidase D) [Yersinia pestis KIM]	gi|22124867	A705B007	317	5.45	53187	18 (6%)
gi|22124867	A969B010	MALDI	aminoacyl-histidine dipeptidase (peptidase D) [Yersinia pestis KIM]	gi|22124867	A969B010	269	5.45	53187	93 (19%)
gi|22124867	A805A038	MALDI	aminoacyl-histidine dipeptidase (peptidase D) [Yersinia pestis KIM]	gi|22124867	A805A038	248	5.45	53187	43 (15%)
gi|22124867	A969B088	MALDI	aminoacyl-histidine dipeptidase (peptidase D) [Yersinia pestis KIM]	gi|22124867	A969B088	227	5.45	53187	99 (20%)
gi|22124867	A385A041	MALDI	aminoacyl-histidine dipeptidase (peptidase D) [Yersinia pestis KIM]	gi|22124867	A385A041	184	5.45	53187	60 (12%)
gi|22124867	A625B027	MALDI	aminoacyl-histidine dipeptidase (peptidase D) [Yersinia pestis KIM]	gi|22124867	A625B027	102	5.45	53187	82 (17%)
gi|22124867	A543C048	MALDI	aminoacyl-histidine dipeptidase (peptidase D) [Yersinia pestis KIM]	gi|22124867	A543C048	79	5.45	53187	92 (55%)
gi|22124870	A543C014	MALDI	guanine-hypoxanthine phosphoribosyltransferase [Yersinia pestis KIM]	gi|22124870	A543C014	79	5.57	17012	73 (44%)
gi|22124870	A625B024	MALDI	xanthine phosphoribosyltransferase [Yersinia pestis KIM]	gi|22124870	A625B024	79	5.57	17012	52 (34%)
gi|22124870	A530C081	MALDI	guanine-hypoxanthine phosphoribosyltransferase [Yersinia pestis KIM]	gi|22124870	A530C081	62	5.57	17012	58 (35%)
gi|22124870	A705B088	MALDI	xanthine phosphoribosyltransferase [Yersinia pestis KIM]	gi|22124870	A705B088	61	5.57	17012	92 (55%)
gi|22124870	A425A022	MALDI	guanine-hypoxanthine phosphoribosyltransferase [Yersinia pestis KIM]	gi|22124870	A425A022	59	5.57	17012	73 (44%)
gi|22124871	A385A086	MALDI	hypothetical protein y0964 [Yersinia pestis KIM]	gi|22124871	A385A086	80	5.88	48008	61 (14%)
gi|22124871	A528B076	MALDI	hypothetical protein y0964 [Yersinia pestis KIM]	gi|22124871	A528B076	62	5.88	48008	60 (36%)
gi|22124873	A528B080	MALDI	gamma-glutamate kinase [Yersinia pestis KIM]	gi|22124873	A528B080	58	6.13	39381	73 (44%)
gi|22124874	A393A021	MALDI	gamma-glutamylphosphate reductase [Yersinia pestis KIM]	gi|22124874	A393A021	294	5.86	45657	184 (44%)
gi|22124874	A625B068	MALDI	gamma-glutamyl phosphate reductase [Yersinia pestis KIM]	gi|22124874	A625B068	103	5.86	45657	83 (20%)
gi|22124880	A389C019	MALDI	hypothetical protein y0973 [Yersinia pestis KIM]	gi|22124880	A389C019	60	4.52	10477	48 (50%)
gi|22124881	A625B016	MALDI	recombination associated protein [Yersinia pestis KIM]	gi|22124881	A625B016	86	5.17	34354	88 (28%)
gi|22124890	A528D014	MALDI	maltodextrin glucosidase [Yersinia pestis KIM]	gi|22124890	A528D014	102	5.14	69724	60 (36%)
gi|22124890	A625A088	MALDI	maltodextrin glucosidase [Yersinia pestis KIM]	gi|22124890	A625A088	79	5.14	69724	107 (17%)
gi|22124891	A417A014	MALDI	putative dehydrogenase [Yersinia pestis KIM]	gi|22124891	A417A014	157	7.11	24093	60 (36%)
gi|22124891	A732A063	MALDI	short chain dehydrogenase [Yersinia pestis KIM]	gi|22124891	A732A063	66	7.11	24093	173 (35%)
gi|22124895	A387A080	MALDI	putative peroxidase [Yersinia pestis KIM]	gi|22124895	A387A080	443	5.7	22358	97 (48%)
gi|22124895	A647A006	MALDI	peroxidase [Yersinia pestis KIM]	gi|22124895	A647A006	420	5.7	22358	77 (38%)
gi|22124895	A387A068	MALDI	putative peroxidase [Yersinia pestis KIM]	gi|22124895	A387A068	392	5.7	22358	97 (48%)
gi|22124895	A732A005	MALDI	peroxidase [Yersinia pestis KIM]	gi|22124895	A732A005	389	5.7	22358	161 (33%)
gi|22124895	A653A005	MALDI	peroxidase [Yersinia pestis KIM]	gi|22124895	A653A005	376	5.7	22358	77 (38%)
gi|22124895	A625A003	MALDI	peroxidase [Yersinia pestis KIM]	gi|22124895	A625A003	348	5.7	22358	56 (28%)
gi|22124895	A530D090	MALDI	putative peroxidase [Yersinia pestis KIM]	gi|22124895	A530D090	346	5.7	22358	170 (34%)
gi|22124895	A732A009	MALDI	peroxidase [Yersinia pestis KIM]	gi|22124895	A732A009	345	5.7	22358	137 (45%)
gi|22124895	B106E056	MALDI	peroxidase [Yersinia pestis KIM]	gi|22124895	B106E056	341	5.7	22358	76 (37%)
gi|22124895	B070A031	MALDI	peroxidase [Yersinia pestis KIM]	gi|22124895	B070A031	268	5.7	22358	76 (37%)
gi|22124895	B106E020	MALDI	peroxidase [Yersinia pestis KIM]	gi|22124895	B106E020	264	5.7	22358	82 (40%)
gi|22124895	A420A034	MALDI	putative peroxidase [Yersinia pestis KIM]	gi|22124895	A420A034	253	5.7	22358	59 (19%)
gi|22124895	A596A036	MALDI	putative peroxidase [Yersinia pestis KIM]	gi|22124895	A596A036	250	5.7	22358	208 (26%)
gi|22124895	A704A049	MALDI	peroxidase [Yersinia pestis KIM]	gi|22124895	A704A049	250	5.7	22358	225 (29%)
gi|22124895	A629A005	MALDI	peroxidase [Yersinia pestis KIM]	gi|22124895	A629A005	248	5.7	22358	42 (21%)
gi|22124895	A647A090	MALDI	peroxidase [Yersinia pestis KIM]	gi|22124895	A647A090	222	5.7	22358	61 (30%)
gi|22124895	A443B040	MALDI	putative peroxidase [Yersinia pestis KIM]	gi|22124895	A443B040	186	5.7	22358	219 (28%)
gi|22124895	A758A006	MALDI	peroxidase [Yersinia pestis KIM]	gi|22124895	A758A006	186	5.7	22358	55 (27%)
gi|22124895	A543D033	MALDI	putative peroxidase [Yersinia pestis KIM]	gi|22124895	A543D033	180	5.7	22358	193 (24%)
gi|22124895	A393A009	MALDI	putative peroxidase [Yersinia pestis KIM]	gi|22124895	A393A009	170	5.7	22358	55 (27%)
gi|22124895	A629A072	MALDI	peroxidase [Yersinia pestis KIM]	gi|22124895	A629A072	166	5.7	22358	47 (23%)
gi|22124895	A530D017	MALDI	putative peroxidase [Yersinia pestis KIM]	gi|22124895	A530D017	160	5.7	22358	233 (30%)
gi|22124895	A653A075	MALDI	peroxidase [Yersinia pestis KIM]	gi|22124895	A653A075	140	5.7	22358	41 (20%)
gi|22124895	A969B044	MALDI	peroxidase [Yersinia pestis KIM]	gi|22124895	A969B044	138	5.7	22358	25 (12%)
gi|22124895	A424A095	MALDI	putative peroxidase [Yersinia pestis KIM]	gi|22124895	A424A095	130	5.7	22358	179 (23%)
gi|22124895	A590A2058	MALDI	putative peroxidase [Yersinia pestis KIM]	gi|22124895	A590A2058	79	5.7	22358	133 (17%)
gi|22124895	A389A092	MALDI	putative peroxidase [Yersinia pestis KIM]	gi|22124895	A389A092	77	5.7	22358	41 (20%)
gi|22124895	A758A031	MALDI	peroxidase [Yersinia pestis KIM]	gi|22124895	A758A031	77	5.7	22358	34 (17%)
gi|22124895	A394A024	MALDI	putative peroxidase [Yersinia pestis KIM]	gi|22124895	A394A024	66	5.7	22358	46 (23%)
gi|22124895	B106D044	MALDI	peroxidase [Yersinia pestis KIM]	gi|22124895	B106D044	65	5.7	22358	41 (20%)
gi|22124895	A443A083	MALDI	putative peroxidase [Yersinia pestis KIM]	gi|22124895	A443A083	63	5.7	22358	172 (22%)
gi|22124895	A758A054	MALDI	peroxidase [Yersinia pestis KIM]	gi|22124895	A758A054	63	5.7	22358	34 (17%)
gi|22124895	A402A069	MALDI	putative peroxidase [Yersinia pestis KIM]	gi|22124895	A402A069	59	5.7	22358	146 (19%)
gi|22124908	A629B034	MALDI	riboflavin synthase subunit beta [Yersinia pestis KIM]	gi|22124908	A629B034	65	5.47	18571	50 (30%)
gi|22124908	A705A065	MALDI	riboflavin synthase subunit beta [Yersinia pestis KIM]	gi|22124908	A705A065	63	5.47	18571	112 (22%)
gi|22124923	A420A092	MALDI	hypothetical protein y1016 [Yersinia pestis KIM]	gi|22124923	A420A092	140	6.43	20482	384 (43%)
gi|22124923	A424A006	MALDI	hypothetical protein y1016 [Yersinia pestis KIM]	gi|22124923	A424A006	116	6.43	20482	136 (15%)
gi|22124933	A647A080	MALDI	trigger factor [Yersinia pestis KIM]	gi|22124933	A647A080	385	4.85	48211	170 (39%)
gi|22124933	A425A038	MALDI	trigger factor protein [Yersinia pestis KIM]	gi|22124933	A425A038	303	4.85	48211	122 (14%)
gi|22124933	A530D065	MALDI	trigger factor protein [Yersinia pestis KIM]	gi|22124933	A530D065	240	4.85	48211	130 (15%)
gi|22124933	A542B025	MALDI	trigger factor protein [Yersinia pestis KIM]	gi|22124933	A542B025	238	4.85	48211	94 (11%)
gi|22124933	A969B040	MALDI	trigger factor [Yersinia pestis KIM]	gi|22124933	A969B040	231	4.85	48211	122 (28%)
gi|22124933	B106D062	MALDI	trigger factor [Yersinia pestis KIM]	gi|22124933	B106D062	224	4.85	48211	138 (31%)
gi|22124933	A805B032	MALDI	trigger factor [Yersinia pestis KIM]	gi|22124933	A805B032	190	4.85	48211	111 (36%)
gi|22124933	A625B084	MALDI	trigger factor [Yersinia pestis KIM]	gi|22124933	A625B084	184	4.85	48211	95 (22%)
gi|22124933	A969D072	MALDI	trigger factor [Yersinia pestis KIM]	gi|22124933	A969D072	157	4.85	48211	108 (25%)
gi|22124933	A590A2062	MALDI	trigger factor protein [Yersinia pestis KIM]	gi|22124933	A590A2062	150	4.85	48211	146 (48%)
gi|22124933	A758A081	MALDI	trigger factor [Yersinia pestis KIM]	gi|22124933	A758A081	119	4.85	48211	95 (22%)
gi|22124933	A732B017	MALDI	trigger factor [Yersinia pestis KIM]	gi|22124933	A732B017	118	4.85	48211	111 (36%)
gi|22124933	A625B009	MALDI	trigger factor [Yersinia pestis KIM]	gi|22124933	A625B009	111	4.85	48211	99 (23%)
gi|22124933	A732A051	MALDI	trigger factor [Yersinia pestis KIM]	gi|22124933	A732A051	111	4.85	48211	129 (42%)
gi|22124933	A542B045	MALDI	trigger factor protein [Yersinia pestis KIM]	gi|22124933	A542B045	91	4.85	48211	193 (63%)
gi|22124933	A530D019	MALDI	trigger factor protein [Yersinia pestis KIM]	gi|22124933	A530D019	82	4.85	48211	154 (50%)
gi|22124933	A389D046	MALDI	trigger factor protein [Yersinia pestis KIM]	gi|22124933	A389D046	74	4.85	48211	80 (18%)
gi|22124933	B172B044	MALDI	trigger factor [Yersinia pestis KIM]	gi|22124933	B172B044	72	4.85	48211	82 (19%)
gi|22124934	A704B042	MALDI	ATP-dependent Clp protease proteolytic subunit [Yersinia pestis KIM]	gi|22124934	A704B042	132	5.32	23476	79 (26%)
gi|22124934	A389E008	MALDI	ATP-dependent proteolytic subunit of clpA-clpP serine protease, heat shock protein F21.5 [Yersinia	gi|22124934	A389E008	103	5.32	23476	40 (19%)
gi|22124934	A385A035	MALDI	ATP-dependent proteolytic subunit of clpA-clpP serine protease, heat shock protein F21.5 [Yersinia	gi|22124934	A385A035	90	5.32	23476	32 (15%)
gi|22124934	A443B042	MALDI	ATP-dependent proteolytic subunit of clpA-clpP serine protease, heat shock protein F21.5 [Yersinia	gi|22124934	A443B042	83	5.32	23476	109 (36%)
gi|22124934	A625A082	MALDI	ATP-dependent Clp protease proteolytic subunit [Yersinia pestis KIM]	gi|22124934	A625A082	83	5.32	23476	21 (10%)
gi|22124934	A647A064	MALDI	ATP-dependent Clp protease proteolytic subunit [Yersinia pestis KIM]	gi|22124934	A647A064	83	5.32	23476	32 (15%)
gi|22124934	A705B006	MALDI	ATP-dependent Clp protease proteolytic subunit [Yersinia pestis KIM]	gi|22124934	A705B006	63	5.32	23476	174 (57%)
gi|22124936	A997A090	MALDI	DNA-binding ATP-dependent protease La; heat shock K-protein [Yersinia pestis KIM]	gi|22124936	A997A090	551	5.86	89749	151 (19%)
gi|22124936	A997A094	MALDI	DNA-binding ATP-dependent protease La; heat shock K-protein [Yersinia pestis KIM]	gi|22124936	A997A094	480	5.86	89749	151 (19%)
gi|22124936	B035B045	MALDI	DNA-binding ATP-dependent protease La; heat shock K-protein [Yersinia pestis KIM]	gi|22124936	B035B045	352	5.86	89749	134 (16%)
gi|22124936	A704B092	MALDI	DNA-binding ATP-dependent protease La; heat shock K-protein [Yersinia pestis KIM]	gi|22124936	A704B092	306	5.86	89749	88 (29%)
gi|22124936	A969B058	MALDI	DNA-binding ATP-dependent protease La; heat shock K-protein [Yersinia pestis KIM]	gi|22124936	A969B058	288	5.86	89749	94 (12%)
gi|22124936	B035B054	MALDI	DNA-binding ATP-dependent protease La; heat shock K-protein [Yersinia pestis KIM]	gi|22124936	B035B054	227	5.86	89749	153 (19%)
gi|22124936	B193A057	MALDI	DNA-binding ATP-dependent protease La; heat shock K-protein [Yersinia pestis KIM]	gi|22124936	B193A057	130	5.86	89749	117 (14%)
gi|22124936	B193A062	MALDI	DNA-binding ATP-dependent protease La; heat shock K-protein [Yersinia pestis KIM]	gi|22124936	B193A062	119	5.86	89749	88 (11%)
gi|22124936	A701B071	MALDI	DNA-binding ATP-dependent protease La; heat shock K-protein [Yersinia pestis KIM]	gi|22124936	A701B071	77	5.86	89749	118 (14%)
gi|22124938	A757A078	MALDI	protease maturation protein [Yersinia pestis KIM]	gi|22124938	A757A078	422	4.95	69849	154 (24%)
gi|22124938	B121A004	MALDI	protease maturation protein [Yersinia pestis KIM]	gi|22124938	B121A004	387	4.95	69849	176 (28%)
gi|22124938	B193A006	MALDI	protease maturation protein [Yersinia pestis KIM]	gi|22124938	B193A006	318	4.95	69849	156 (25%)
gi|22124938	A683B077	MALDI	protease maturation protein [Yersinia pestis KIM]	gi|22124938	A683B077	244	4.95	69849	143 (23%)
gi|22124938	B121A001	MALDI	protease maturation protein [Yersinia pestis KIM]	gi|22124938	B121A001	214	4.95	69849	145 (23%)
gi|22124938	B193A009	MALDI	protease maturation protein [Yersinia pestis KIM]	gi|22124938	B193A009	204	4.95	69849	132 (21%)
gi|22124938	A683B060	MALDI	protease maturation protein [Yersinia pestis KIM]	gi|22124938	A683B060	187	4.95	69849	105 (17%)
gi|22124938	A757A084	MALDI	protease maturation protein [Yersinia pestis KIM]	gi|22124938	A757A084	115	4.95	69849	109 (17%)
gi|22124938	A757A038	MALDI	protease maturation protein [Yersinia pestis KIM]	gi|22124938	A757A038	107	4.95	69849	102 (16%)
gi|22124938	B121A077	MALDI	protease maturation protein [Yersinia pestis KIM]	gi|22124938	B121A077	100	4.95	69849	101 (16%)
gi|22124938	A757A029	MALDI	protease maturation protein [Yersinia pestis KIM]	gi|22124938	A757A029	82	4.95	69849	87 (14%)
gi|22124938	A696A058	MALDI	protease maturation protein [Yersinia pestis KIM]	gi|22124938	A696A058	61	4.95	69849	89 (14%)
gi|22124950	A969C060	MALDI	acyl-CoA thioesterase II [Yersinia pestis KIM]	gi|22124950	A969C060	131	5.94	33431	109 (36%)
gi|22124957	B035A050	MALDI	acridine efflux pump [Yersinia pestis KIM]	gi|22124957	B035A050	803	6.1	41921	191 (50%)
gi|22124957	B035B002	MALDI	acridine efflux pump [Yersinia pestis KIM]	gi|22124957	B035B002	636	6.1	41921	174 (46%)
gi|22124957	A969A047	MALDI	acridine efflux pump [Yersinia pestis KIM]	gi|22124957	A969A047	343	6.1	41921	133 (35%)
gi|22124957	B070A039	MALDI	acridine efflux pump [Yersinia pestis KIM]	gi|22124957	B070A039	297	6.1	41921	135 (35%)
gi|22124957	A969B086	MALDI	acridine efflux pump [Yersinia pestis KIM]	gi|22124957	A969B086	293	6.1	41921	106 (28%)
gi|22124957	B067A038	MALDI	acridine efflux pump [Yersinia pestis KIM]	gi|22124957	B067A038	277	6.1	41921	160 (42%)
gi|22124957	B156A032	MALDI	acridine efflux pump [Yersinia pestis KIM]	gi|22124957	B156A032	203	6.1	41921	77 (20%)
gi|22124957	B070A042	MALDI	acridine efflux pump [Yersinia pestis KIM]	gi|22124957	B070A042	199	6.1	41921	152 (40%)
gi|22124957	A969B014	MALDI	acridine efflux pump [Yersinia pestis KIM]	gi|22124957	A969B014	183	6.1	41921	108 (28%)
gi|22124957	A701A044	MALDI	acridine efflux pump [Yersinia pestis KIM]	gi|22124957	A701A044	179	6.1	41921	129 (34%)
gi|22124957	B067A057	MALDI	acridine efflux pump [Yersinia pestis KIM]	gi|22124957	B067A057	156	6.1	41921	107 (28%)
gi|22124957	B121A054	MALDI	acridine efflux pump [Yersinia pestis KIM]	gi|22124957	B121A054	127	6.1	41921	117 (31%)
gi|22124957	B171A041	MALDI	acridine efflux pump [Yersinia pestis KIM]	gi|22124957	B171A041	118	6.1	41921	89 (23%)
gi|22124957	B067A069	MALDI	acridine efflux pump [Yersinia pestis KIM]	gi|22124957	B067A069	100	6.1	41921	101 (27%)
gi|22124957	A701A055	MALDI	acridine efflux pump [Yersinia pestis KIM]	gi|22124957	A701A055	96	6.1	41921	85 (22%)
gi|22124957	A757A028	MALDI	acridine efflux pump [Yersinia pestis KIM]	gi|22124957	A757A028	83	6.1	41921	58 (15%)
gi|22124957	A969A062	MALDI	acridine efflux pump [Yersinia pestis KIM]	gi|22124957	A969A062	66	6.1	41921	48 (13%)
gi|22124971	A585A022	MALDI	chaperone Hsp90, heat shock protein C 62.5 [Yersinia pestis KIM]	gi|22124971	A585A022	710	5.03	70987	290 (45%)
gi|22124971	A705A023	MALDI	heat shock protein 90 [Yersinia pestis KIM]	gi|22124971	A705A023	683	5.03	70987	84 (27%)
gi|22124971	A969A072	MALDI	heat shock protein 90 [Yersinia pestis KIM]	gi|22124971	A969A072	662	5.03	70987	187 (29%)
gi|22124971	A425B023	MALDI	chaperone Hsp90, heat shock protein C 62.5 [Yersinia pestis KIM]	gi|22124971	A425B023	547	5.03	70987	92 (24%)
gi|22124971	A585A048	MALDI	chaperone Hsp90, heat shock protein C 62.5 [Yersinia pestis KIM]	gi|22124971	A585A048	515	5.03	70987	236 (37%)
gi|22124971	B035B010	MALDI	heat shock protein 90 [Yersinia pestis KIM]	gi|22124971	B035B010	509	5.03	70987	150 (23%)
gi|22124971	A704A047	MALDI	heat shock protein 90 [Yersinia pestis KIM]	gi|22124971	A704A047	443	5.03	70987	96 (15%)
gi|22124971	B035A088	MALDI	heat shock protein 90 [Yersinia pestis KIM]	gi|22124971	B035A088	370	5.03	70987	125 (19%)
gi|22124971	A530D079	MALDI	chaperone Hsp90, heat shock protein C 62.5 [Yersinia pestis KIM]	gi|22124971	A530D079	366	5.03	70987	77 (12%)
gi|22124971	B035A094	MALDI	heat shock protein 90 [Yersinia pestis KIM]	gi|22124971	B035A094	362	5.03	70987	171 (26%)
gi|22124971	A705A058	MALDI	heat shock protein 90 [Yersinia pestis KIM]	gi|22124971	A705A058	360	5.03	70987	214 (64%)
gi|22124971	A387A044	MALDI	chaperone Hsp90, heat shock protein C 62.5 [Yersinia pestis KIM]	gi|22124971	A387A044	346	5.03	70987	307 (48%)
gi|22124971	B106C012	MALDI	heat shock protein 90 [Yersinia pestis KIM]	gi|22124971	B106C012	252	5.03	70987	137 (21%)
gi|22124971	A387A032	MALDI	chaperone Hsp90, heat shock protein C 62.5 [Yersinia pestis KIM]	gi|22124971	A387A032	235	5.03	70987	262 (41%)
gi|22124971	A701A079	MALDI	heat shock protein 90 [Yersinia pestis KIM]	gi|22124971	A701A079	228	5.03	70987	152 (24%)
gi|22124971	A696A085	MALDI	heat shock protein 90 [Yersinia pestis KIM]	gi|22124971	A696A085	227	5.03	70987	142 (22%)
gi|22124971	A585A040	MALDI	chaperone Hsp90, heat shock protein C 62.5 [Yersinia pestis KIM]	gi|22124971	A585A040	211	5.03	70987	163 (25%)
gi|22124971	A969C010	MALDI	heat shock protein 90 [Yersinia pestis KIM]	gi|22124971	A969C010	205	5.03	70987	129 (20%)
gi|22124971	A393A028	MALDI	chaperone Hsp90, heat shock protein C 62.5 [Yersinia pestis KIM]	gi|22124971	A393A028	168	5.03	70987	196 (30%)
gi|22124971	A701A048	MALDI	heat shock protein 90 [Yersinia pestis KIM]	gi|22124971	A701A048	168	5.03	70987	106 (16%)
gi|22124971	A732B093	MALDI	heat shock protein 90 [Yersinia pestis KIM]	gi|22124971	A732B093	165	5.03	70987	166 (50%)
gi|22124971	A696A067	MALDI	heat shock protein 90 [Yersinia pestis KIM]	gi|22124971	A696A067	163	5.03	70987	123 (19%)
gi|22124971	A647B078	MALDI	heat shock protein 90 [Yersinia pestis KIM]	gi|22124971	A647B078	162	5.03	70987	142 (22%)
gi|22124971	B120A095	MALDI	heat shock protein 90 [Yersinia pestis KIM]	gi|22124971	B120A095	136	5.03	70987	108 (17%)
gi|22124971	A701A065	MALDI	heat shock protein 90 [Yersinia pestis KIM]	gi|22124971	A701A065	135	5.03	70987	99 (15%)
gi|22124971	B106B080	MALDI	heat shock protein 90 [Yersinia pestis KIM]	gi|22124971	B106B080	78	5.03	70987	100 (15%)
gi|22124971	A389D027	MALDI	chaperone Hsp90, heat shock protein C 62.5 [Yersinia pestis KIM]	gi|22124971	A389D027	68	5.03	70987	80 (12%)
gi|22124971	A584A042	MALDI	chaperone Hsp90, heat shock protein C 62.5 [Yersinia pestis KIM]	gi|22124971	A584A042	64	5.03	70987	75 (12%)
gi|22124972	A804A077	MALDI	adenylate kinase [Yersinia pestis KIM]	gi|22124972	A804A077	478	5.36	23714	191 (57%)
gi|22124972	A805A041	MALDI	adenylate kinase [Yersinia pestis KIM]	gi|22124972	A805A041	391	5.36	23714	151 (45%)
gi|22124972	A705B043	MALDI	adenylate kinase [Yersinia pestis KIM]	gi|22124972	A705B043	321	5.36	23714	202 (61%)
gi|22124972	A385A030	MALDI	adenylate kinase [Yersinia pestis KIM]	gi|22124972	A385A030	205	5.36	23714	60 (28%)
gi|22124972	A530C056	MALDI	adenylate kinase [Yersinia pestis KIM]	gi|22124972	A530C056	164	5.36	23714	184 (55%)
gi|22124972	A528D008	MALDI	adenylate kinase [Yersinia pestis KIM]	gi|22124972	A528D008	121	5.36	23714	140 (42%)
gi|22124972	B106B045	MALDI	adenylate kinase [Yersinia pestis KIM]	gi|22124972	B106B045	76	5.36	23714	70 (32%)
gi|22124996	A623A021	MALDI	cation-translocating ATPase [Yersinia pestis KIM]	gi|22124996	A623A021	180	5.3	101733	102 (11%)
gi|22125001	A704B070	MALDI	thioredoxin-like protein [Yersinia pestis KIM]	gi|22125001	A704B070	351	4.76	32106	147 (44%)
gi|22125001	A804A078	MALDI	thioredoxin-like protein [Yersinia pestis KIM]	gi|22125001	A804A078	324	4.76	32106	110 (33%)
gi|22125001	A425B018	MALDI	putative thioredoxin-like protein [Yersinia pestis KIM]	gi|22125001	A425B018	298	4.76	32106	51 (15%)
gi|22125001	A629B007	MALDI	thioredoxin-like protein [Yersinia pestis KIM]	gi|22125001	A629B007	181	4.76	32106	96 (33%)
gi|22125001	A542B039	MALDI	putative thioredoxin-like protein [Yersinia pestis KIM]	gi|22125001	A542B039	173	4.76	32106	116 (35%)
gi|22125001	A647B046	MALDI	thioredoxin-like protein [Yersinia pestis KIM]	gi|22125001	A647B046	136	4.76	32106	84 (29%)
gi|22125001	A705A082	MALDI	thioredoxin-like protein [Yersinia pestis KIM]	gi|22125001	A705A082	96	4.76	32106	44 (56%)
gi|22125001	A530C078	MALDI	putative thioredoxin-like protein [Yersinia pestis KIM]	gi|22125001	A530C078	82	4.76	32106	145 (28%)
gi|22125001	A443A063	MALDI	putative thioredoxin-like protein [Yersinia pestis KIM]	gi|22125001	A443A063	64	4.76	32106	119 (23%)
gi|22125010	A804A008	MALDI	peptidyl-prolyl cis-trans isomerase B [Yersinia pestis KIM]	gi|22125010	A804A008	551	5.49	18254	100 (19%)
gi|22125010	A647A030	MALDI	peptidyl-prolyl cis-trans isomerase B [Yersinia pestis KIM]	gi|22125010	A647A030	341	5.49	18254	92 (55%)
gi|22125010	A704A038	MALDI	peptidyl-prolyl cis-trans isomerase B [Yersinia pestis KIM]	gi|22125010	A704A038	257	5.49	18254	126 (24%)
gi|22125010	A625A047	MALDI	peptidyl-prolyl cis-trans isomerase B [Yersinia pestis KIM]	gi|22125010	A625A047	219	5.49	18254	73 (44%)
gi|22125010	A385A077	MALDI	peptidyl-prolyl cis-trans isomerase B [Yersinia pestis KIM]	gi|22125010	A385A077	201	5.49	18254	73 (44%)
gi|22125010	A530D051	MALDI	peptidyl-prolyl cis-trans isomerase B [Yersinia pestis KIM]	gi|22125010	A530D051	198	5.49	18254	97 (18%)
gi|22125010	B314A088	MALDI	peptidyl-prolyl cis-trans isomerase B [Yersinia pestis KIM]	gi|22125010	B314A088	166	5.49	18254	62 (37%)
gi|22125010	A420A063	MALDI	peptidyl-prolyl cis-trans isomerase B [Yersinia pestis KIM]	gi|22125010	A420A063	126	5.49	18254	109 (21%)
gi|22125010	A425A039	MALDI	peptidyl-prolyl cis-trans isomerase B [Yersinia pestis KIM]	gi|22125010	A425A039	121	5.49	18254	132 (25%)
gi|22125010	A705B096	MALDI	peptidyl-prolyl cis-trans isomerase B [Yersinia pestis KIM]	gi|22125010	A705B096	104	5.49	18254	117 (22%)
gi|22125010	A424A066	MALDI	peptidyl-prolyl cis-trans isomerase B [Yersinia pestis KIM]	gi|22125010	A424A066	103	5.49	18254	171 (32%)
gi|22125010	A528D068	MALDI	peptidyl-prolyl cis-trans isomerase B [Yersinia pestis KIM]	gi|22125010	A528D068	70	5.49	18254	105 (20%)
gi|22125011	A530C001	MALDI	cysteine tRNA synthetase [Yersinia pestis KIM]	gi|22125011	A530C001	246	5.66	54291	99 (19%)
gi|22125011	A805A081	MALDI	cysteinyl-tRNA synthetase [Yersinia pestis KIM]	gi|22125011	A805A081	227	5.66	54291	199 (36%)
gi|22125011	A424A028	MALDI	cysteine tRNA synthetase [Yersinia pestis KIM]	gi|22125011	A424A028	172	5.66	54291	146 (26%)
gi|22125028	B108A012	MALDI	oxidoreductase [Yersinia pestis KIM]	gi|22125028	B108A012	129	5.44	36202	93 (28%)
gi|22125029	A590A2030	MALDI	hypothetical protein y1125 [Yersinia pestis KIM]	gi|22125029	A590A2030	106	5.91	33600	107 (19%)
gi|22125029	A969C049	MALDI	hypothetical protein y1125 [Yersinia pestis KIM]	gi|22125029	A969C049	99	5.91	33600	67 (22%)
gi|22125029	A543B031	MALDI	hypothetical protein y1125 [Yersinia pestis KIM]	gi|22125029	A543B031	96	5.91	33600	107 (19%)
gi|22125029	A385A056	MALDI	hypothetical protein y1125 [Yersinia pestis KIM]	gi|22125029	A385A056	64	5.91	33600	49 (16%)
gi|22125032	A705B008	MALDI	beta-glucosidase [Yersinia pestis KIM]	gi|22125032	A705B008	379	5.49	86800	74 (47%)
gi|22125032	A704A059	MALDI	beta-glucosidase [Yersinia pestis KIM]	gi|22125032	A704A059	315	5.49	86800	74 (47%)
gi|22125032	A542C018	MALDI	putative beta-glucosidase [Yersinia pestis KIM]	gi|22125032	A542C018	260	5.49	86800	74 (47%)
gi|22125032	A543C050	MALDI	putative beta-glucosidase [Yersinia pestis KIM]	gi|22125032	A543C050	248	5.49	86800	74 (47%)
gi|22125032	A590A2024	MALDI	putative beta-glucosidase [Yersinia pestis KIM]	gi|22125032	A590A2024	169	5.49	86800	74 (47%)
gi|22125032	A594A083	MALDI	putative beta-glucosidase [Yersinia pestis KIM]	gi|22125032	A594A083	153	5.49	86800	36 (23%)
gi|22125032	A705A072	MALDI	beta-glucosidase [Yersinia pestis KIM]	gi|22125032	A705A072	148	5.49	86800	66 (42%)
gi|22125032	A732B007	MALDI	beta-glucosidase [Yersinia pestis KIM]	gi|22125032	A732B007	139	5.49	86800	90 (37%)
gi|22125032	A629B030	MALDI	beta-glucosidase [Yersinia pestis KIM]	gi|22125032	A629B030	131	5.49	86800	126 (16%)
gi|22125032	A590A2075	MALDI	putative beta-glucosidase [Yersinia pestis KIM]	gi|22125032	A590A2075	127	5.49	86800	18 (7%)
gi|22125053	A425B022	MALDI	ATP-binding component of D-ribose high-affinity transport system [Yersinia pestis KIM]	gi|22125053	A425B022	60	5.78	56906	306 (24%)
gi|22125069	A389E061	MALDI	cold shock protein [Yersinia pestis KIM]	gi|22125069	A389E061	65	8.89	9128	14 (17%)
gi|22125078	B037A014	MALDI	D-alanyl-D-alanine carboxypeptidase, fraction A [Yersinia pestis KIM]	gi|22125078	B037A014	543	8.65	44118	167 (42%)
gi|22125078	B037A019	MALDI	D-alanyl-D-alanine carboxypeptidase, fraction A [Yersinia pestis KIM]	gi|22125078	B037A019	274	8.65	44118	155 (39%)
gi|22125078	B035B003	MALDI	D-alanyl-D-alanine carboxypeptidase, fraction A [Yersinia pestis KIM]	gi|22125078	B035B003	245	8.65	44118	143 (36%)
gi|22125078	A683A029	MALDI	D-alanyl-D-alanine carboxypeptidase, fraction A [Yersinia pestis KIM]	gi|22125078	A683A029	131	8.65	44118	131 (33%)
gi|22125087	A425B017	MALDI	leucine tRNA synthetase [Yersinia pestis KIM]	gi|22125087	A425B017	392	5.13	97559	232 (42%)
gi|22125087	A623A025	MALDI	leucyl-tRNA synthetase [Yersinia pestis KIM]	gi|22125087	A623A025	237	5.13	97559	136 (15%)
gi|22125087	A530C043	MALDI	leucine tRNA synthetase [Yersinia pestis KIM]	gi|22125087	A530C043	165	5.13	97559	119 (22%)
gi|22125087	A704B095	MALDI	leucyl-tRNA synthetase [Yersinia pestis KIM]	gi|22125087	A704B095	160	5.13	97559	137 (25%)
gi|22125087	A528C062	MALDI	leucine tRNA synthetase [Yersinia pestis KIM]	gi|22125087	A528C062	132	5.13	97559	117 (21%)
gi|22125087	A647B029	MALDI	leucyl-tRNA synthetase [Yersinia pestis KIM]	gi|22125087	A647B029	87	5.13	97559	114 (13%)
gi|22125088	A969A081	MALDI	alpha helical protein [Yersinia pestis KIM]	gi|22125088	A969A081	58	5.3	19819	46 (26%)
gi|22125089	B314B023	MALDI	ATP-binding protein of glutamate/aspartate transport system [Yersinia pestis KIM]	gi|22125089	B314B023	120	6.23	26914	56 (23%)
gi|22125089	B314A057	MALDI	ATP-binding protein of glutamate/aspartate transport system [Yersinia pestis KIM]	gi|22125089	B314A057	118	6.23	26914	59 (24%)
gi|22125089	B106B052	MALDI	ATP-binding protein of glutamate/aspartate transport system [Yersinia pestis KIM]	gi|22125089	B106B052	77	6.23	26914	67 (27%)
gi|22125092	A389A042	MALDI	solute-binding periplasmic protein of glutamate/aspartate ABC transporter [Yersinia pestis KIM]	gi|22125092	A389A042	419	8.34	33742	149 (49%)
gi|22125092	A543D034	MALDI	solute-binding periplasmic protein of glutamate/aspartate ABC transporter [Yersinia pestis KIM]	gi|22125092	A543D034	319	8.34	33742	101 (18%)
gi|22125092	A543D019	MALDI	solute-binding periplasmic protein of glutamate/aspartate ABC transporter [Yersinia pestis KIM]	gi|22125092	A543D019	308	8.34	33742	106 (26%)
gi|22125092	A842A044	MALDI	solute-binding periplasmic protein of glutamate/aspartate ABC transporter [Yersinia pestis KIM]	gi|22125092	A842A044	283	8.34	33742	106 (26%)
gi|22125092	A578A047	MALDI	solute-binding periplasmic protein of glutamate/aspartate ABC transporter [Yersinia pestis KIM]	gi|22125092	A578A047	208	8.34	33742	86 (21%)
gi|22125092	A417A090	MALDI	solute-binding periplasmic protein of glutamate/aspartate ABC transporter [Yersinia pestis KIM]	gi|22125092	A417A090	199	8.34	33742	80 (19%)
gi|22125092	A417A078	MALDI	solute-binding periplasmic protein of glutamate/aspartate ABC transporter [Yersinia pestis KIM]	gi|22125092	A417A078	186	8.34	33742	86 (21%)
gi|22125092	A839A046	MALDI	solute-binding periplasmic protein of glutamate/aspartate ABC transporter [Yersinia pestis KIM]	gi|22125092	A839A046	153	8.34	33742	65 (16%)
gi|22125092	A576C030	MALDI	solute-binding periplasmic protein of glutamate/aspartate ABC transporter [Yersinia pestis KIM]	gi|22125092	A576C030	144	8.34	33742	86 (21%)
gi|22125092	A417A091	MALDI	solute-binding periplasmic protein of glutamate/aspartate ABC transporter [Yersinia pestis KIM]	gi|22125092	A417A091	135	8.34	33742	52 (13%)
gi|22125092	A596A052	MALDI	solute-binding periplasmic protein of glutamate/aspartate ABC transporter [Yersinia pestis KIM]	gi|22125092	A596A052	95	8.34	33742	69 (17%)
gi|22125092	A578A088	MALDI	solute-binding periplasmic protein of glutamate/aspartate ABC transporter [Yersinia pestis KIM]	gi|22125092	A578A088	73	8.34	33742	44 (22%)
gi|22125094	A389D008	MALDI	putative magnesium and cobalt efflux protein [Yersinia pestis KIM]	gi|22125094	A389D008	77	4.6	33546	52 (17%)
gi|22125097	A969D033	MALDI	ATP-binding protein in pho regulon [Yersinia pestis KIM]	gi|22125097	A969D033	67	5.92	41907	81 (21%)
gi|22125101	B172B090	MALDI	asparagine synthetase B [Yersinia pestis KIM]	gi|22125101	B172B090	81	5.58	63151	51 (9%)
gi|22125104	A839A085	MALDI	N-acetylglucosamine-6-phosphate deacetylase [Yersinia pestis KIM]	gi|22125104	A839A085	145	5.38	41515	44 (22%)
gi|22125108	A530C087	MALDI	glutamine tRNA synthetase [Yersinia pestis KIM]	gi|22125108	A530C087	133	6	69354	120 (29%)
gi|22125108	A704A074	MALDI	glutaminyl-tRNA synthetase [Yersinia pestis KIM]	gi|22125108	A704A074	76	6	69354	86 (21%)
gi|22125108	A647B016	MALDI	glutaminyl-tRNA synthetase [Yersinia pestis KIM]	gi|22125108	A647B016	64	6	69354	85 (13%)
gi|22125108	A629B067	MALDI	glutaminyl-tRNA synthetase [Yersinia pestis KIM]	gi|22125108	A629B067	62	6	69354	83 (13%)
gi|22125121	A804A005	MALDI	solute-binding periplasmic protein of high-affinity glycine betaine/proline ABC transporterhigh-aff	gi|22125121	A804A005	667	5.49	36633	86 (21%)
gi|22125121	A794A011	MALDI	solute-binding periplasmic protein of high-affinity glycine betaine/proline ABC transporterhigh-aff	gi|22125121	A794A011	629	5.49	36633	121 (19%)
gi|22125121	A839A021	MALDI	solute-binding periplasmic protein of high-affinity glycine betaine/proline ABC transporterhigh-aff	gi|22125121	A839A021	563	5.49	36633	46 (40%)
gi|22125121	A542C055	MALDI	solute-binding periplasmic protein of high-affinity glycine betaine/proline ABC transporterhigh-aff	gi|22125121	A542C055	453	5.49	36633	82 (19%)
gi|22125121	A543D028	MALDI	solute-binding periplasmic protein of high-affinity glycine betaine/proline ABC transporterhigh-aff	gi|22125121	A543D028	380	5.49	36633	86 (61%)
gi|22125121	A704A066	MALDI	solute-binding periplasmic protein of high-affinity glycine betaine/proline ABC transporterhigh-aff	gi|22125121	A704A066	243	5.49	36633	86 (61%)
gi|22125121	B106D035	MALDI	solute-binding periplasmic protein of high-affinity glycine betaine/proline ABC transporterhigh-aff	gi|22125121	B106D035	235	5.49	36633	153 (46%)
gi|22125121	B106A034	MALDI	solute-binding periplasmic protein of high-affinity glycine betaine/proline ABC transporterhigh-aff	gi|22125121	B106A034	187	5.49	36633	88 (26%)
gi|22125121	A705B052	MALDI	solute-binding periplasmic protein of high-affinity glycine betaine/proline ABC transporterhigh-aff	gi|22125121	A705B052	169	5.49	36633	72 (51%)
gi|22125121	A839A019	MALDI	solute-binding periplasmic protein of high-affinity glycine betaine/proline ABC transporterhigh-aff	gi|22125121	A839A019	158	5.49	36633	72 (51%)
gi|22125121	A590A2067	MALDI	solute-binding periplasmic protein of high-affinity glycine betaine/proline ABC transporterhigh-aff	gi|22125121	A590A2067	86	5.49	36633	51 (36%)
gi|22125121	A425A027	MALDI	solute-binding periplasmic protein of high-affinity glycine betaine/proline ABC transporterhigh-aff	gi|22125121	A425A027	82	5.49	36633	74 (52%)
gi|22125123	B106E087	MALDI	ATP-binding component of high affinity transport system for glycine, betaine and proline [Yersinia	gi|22125123	B106E087	558	5.88	48729	134 (30%)
gi|22125123	A997A053	MALDI	ATP-binding component of high affinity transport system for glycine, betaine and proline [Yersinia	gi|22125123	A997A053	494	5.88	48729	114 (26%)
gi|22125123	B070A014	MALDI	ATP-binding component of high affinity transport system for glycine, betaine and proline [Yersinia	gi|22125123	B070A014	486	5.88	48729	105 (24%)
gi|22125123	B067A015	MALDI	ATP-binding component of high affinity transport system for glycine, betaine and proline [Yersinia	gi|22125123	B067A015	451	5.88	48729	134 (30%)
gi|22125123	B120A022	MALDI	ATP-binding component of high affinity transport system for glycine, betaine and proline [Yersinia	gi|22125123	B120A022	422	5.88	48729	108 (24%)
gi|22125123	A969A055	MALDI	ATP-binding component of high affinity transport system for glycine, betaine and proline [Yersinia	gi|22125123	A969A055	375	5.88	48729	99 (22%)
gi|22125123	B106E070	MALDI	ATP-binding component of high affinity transport system for glycine, betaine and proline [Yersinia	gi|22125123	B106E070	329	5.88	48729	122 (28%)
gi|22125123	B035B014	MALDI	ATP-binding component of high affinity transport system for glycine, betaine and proline [Yersinia	gi|22125123	B035B014	272	5.88	48729	113 (26%)
gi|22125123	B120A025	MALDI	ATP-binding component of high affinity transport system for glycine, betaine and proline [Yersinia	gi|22125123	B120A025	227	5.88	48729	73 (16%)
gi|22125123	B067A067	MALDI	ATP-binding component of high affinity transport system for glycine, betaine and proline [Yersinia	gi|22125123	B067A067	208	5.88	48729	106 (24%)
gi|22125123	A969C078	MALDI	ATP-binding component of high affinity transport system for glycine, betaine and proline [Yersinia	gi|22125123	A969C078	157	5.88	48729	60 (14%)
gi|22125123	B120A058	MALDI	ATP-binding component of high affinity transport system for glycine, betaine and proline [Yersinia	gi|22125123	B120A058	110	5.88	48729	76 (17%)
gi|22125123	B121A035	MALDI	ATP-binding component of high affinity transport system for glycine, betaine and proline [Yersinia	gi|22125123	B121A035	85	5.88	48729	61 (14%)
gi|22125124	A704B007	MALDI	ribonucleotide-diphosphate reductase beta subunit [Yersinia pestis KIM]	gi|22125124	A704B007	561	4.98	36857	51 (36%)
gi|22125124	A689A054	MALDI	ribonucleotide-diphosphate reductase beta subunit [Yersinia pestis KIM]	gi|22125124	A689A054	112	4.98	36857	80 (24%)
gi|22125124	A389A072	MALDI	ribonucleoside-diphosphate reductase 2, beta chain, frag [Yersinia pestis KIM]	gi|22125124	A389A072	102	4.98	36857	48 (14%)
gi|22125124	A701B020	MALDI	ribonucleotide-diphosphate reductase beta subunit [Yersinia pestis KIM]	gi|22125124	A701B020	70	4.98	36857	49 (15%)
gi|22125131	A804A073	MALDI	homolog of Salmonella cold shock protein [Yersinia pestis KIM]	gi|22125131	A804A073	204	4.79	8625	65 (46%)
gi|22125132	A704B056	MALDI	substrate-binding periplasmic protein of ABC transporter [Yersinia pestis KIM]	gi|22125132	A704B056	251	5.85	57900	123 (29%)
gi|22125132	A576C003	MALDI	putative substrate-binding periplasmic protein of ABC transporter [Yersinia pestis KIM]	gi|22125132	A576C003	245	5.85	57900	99 (23%)
gi|22125132	A543C070	MALDI	putative substrate-binding periplasmic protein of ABC transporter [Yersinia pestis KIM]	gi|22125132	A543C070	240	5.85	57900	170 (34%)
gi|22125132	A704B044	MALDI	substrate-binding periplasmic protein of ABC transporter [Yersinia pestis KIM]	gi|22125132	A704B044	187	5.85	57900	204 (38%)
gi|22125132	A629B045	MALDI	substrate-binding periplasmic protein of ABC transporter [Yersinia pestis KIM]	gi|22125132	A629B045	152	5.85	57900	109 (21%)
gi|22125132	A594A032	MALDI	putative substrate-binding periplasmic protein of ABC transporter [Yersinia pestis KIM]	gi|22125132	A594A032	148	5.85	57900	166 (31%)
gi|22125132	A596A030	MALDI	putative substrate-binding periplasmic protein of ABC transporter [Yersinia pestis KIM]	gi|22125132	A596A030	118	5.85	57900	104 (19%)
gi|22125132	A389C053	MALDI	putative substrate-binding periplasmic protein of ABC transporter [Yersinia pestis KIM]	gi|22125132	A389C053	117	5.85	57900	120 (23%)
gi|22125140	A443B068	MALDI	urease (urea amidohydrolase) alpha subunit [Yersinia pestis KIM]	gi|22125140	A443B068	314	5.41	58838	89 (17%)
gi|22125140	A387A016	MALDI	urease (urea amidohydrolase) alpha subunit [Yersinia pestis KIM]	gi|22125140	A387A016	238	5.41	58838	143 (27%)
gi|22125140	A387A028	MALDI	urease (urea amidohydrolase) alpha subunit [Yersinia pestis KIM]	gi|22125140	A387A028	229	5.41	58838	132 (25%)
gi|22125140	A543C088	MALDI	urease (urea amidohydrolase) alpha subunit [Yersinia pestis KIM]	gi|22125140	A543C088	223	5.41	58838	69 (13%)
gi|22125140	A425B021	MALDI	urease (urea amidohydrolase) alpha subunit [Yersinia pestis KIM]	gi|22125140	A425B021	197	5.41	58838	67 (20%)
gi|22125140	A704A030	MALDI	urease (urea amidohydrolase) alpha subunit [Yersinia pestis KIM]	gi|22125140	A704A030	186	5.41	58838	98 (29%)
gi|22125140	B070A041	MALDI	urease (urea amidohydrolase) alpha subunit [Yersinia pestis KIM]	gi|22125140	B070A041	132	5.41	58838	83 (16%)
gi|22125140	A625A068	MALDI	urease (urea amidohydrolase) alpha subunit [Yersinia pestis KIM]	gi|22125140	A625A068	108	5.41	58838	97 (18%)
gi|22125140	A389C025	MALDI	urease (urea amidohydrolase) alpha subunit [Yersinia pestis KIM]	gi|22125140	A389C025	97	5.41	58838	139 (26%)
gi|22125140	A705B004	MALDI	urease (urea amidohydrolase) alpha subunit [Yersinia pestis KIM]	gi|22125140	A705B004	91	5.41	58838	74 (34%)
gi|22125140	A389E025	MALDI	urease (urea amidohydrolase) alpha subunit [Yersinia pestis KIM]	gi|22125140	A389E025	75	5.41	58838	90 (17%)
gi|22125141	B106D090	MALDI	urease accessory protein [Yersinia pestis KIM]	gi|22125141	B106D090	65	5.83	26405	72 (30%)
gi|22125147	B314A033	MALDI	potassium channel [Yersinia pestis KIM]	gi|22125147	B314A033	82	7.66	43298	13 (3%)
gi|22125158	A804A070	MALDI	phosphoglucomutase [Yersinia pestis KIM]	gi|22125158	A804A070	377	5.85	60830	74 (34%)
gi|22125158	A805A077	MALDI	phosphoglucomutase [Yersinia pestis KIM]	gi|22125158	A805A077	279	5.85	60830	58 (27%)
gi|22125158	A647B006	MALDI	phosphoglucomutase [Yersinia pestis KIM]	gi|22125158	A647B006	200	5.85	60830	159 (29%)
gi|22125158	A805B058	MALDI	phosphoglucomutase [Yersinia pestis KIM]	gi|22125158	A805B058	140	5.85	60830	51 (32%)
gi|22125158	A385A073	MALDI	phosphoglucomutase [Yersinia pestis KIM]	gi|22125158	A385A073	129	5.85	60830	92 (17%)
gi|22125158	A530C022	MALDI	phosphoglucomutase [Yersinia pestis KIM]	gi|22125158	A530C022	126	5.85	60830	104 (36%)
gi|22125171	A387A062	MALDI	hypothetical protein y1271 [Yersinia pestis KIM]	gi|22125171	A387A062	60	6.67	38077	60 (17%)
gi|22125182	A625A026	MALDI	formate acetyltransferase [Yersinia pestis KIM]	gi|22125182	A625A026	400	4.86	17220	66 (42%)
gi|22125182	A425B029	MALDI	putative formate acetyltransferase [Yersinia pestis KIM]	gi|22125182	A425B029	389	4.86	17220	110 (31%)
gi|22125182	A805A020	MALDI	formate acetyltransferase [Yersinia pestis KIM]	gi|22125182	A805A020	358	4.86	17220	81 (23%)
gi|22125182	A997A066	MALDI	formate acetyltransferase [Yersinia pestis KIM]	gi|22125182	A997A066	340	4.86	17220	74 (47%)
gi|22125182	B106E005	MALDI	formate acetyltransferase [Yersinia pestis KIM]	gi|22125182	B106E005	296	4.86	17220	66 (42%)
gi|22125182	A647A046	MALDI	formate acetyltransferase [Yersinia pestis KIM]	gi|22125182	A647A046	286	4.86	17220	74 (47%)
gi|22125182	A530D075	MALDI	putative formate acetyltransferase [Yersinia pestis KIM]	gi|22125182	A530D075	212	4.86	17220	83 (34%)
gi|22125182	A385A081	MALDI	putative formate acetyltransferase [Yersinia pestis KIM]	gi|22125182	A385A081	197	4.86	17220	54 (34%)
gi|22125182	A589A045	MALDI	putative formate acetyltransferase [Yersinia pestis KIM]	gi|22125182	A589A045	181	4.86	17220	83 (34%)
gi|22125182	A704B050	MALDI	formate acetyltransferase [Yersinia pestis KIM]	gi|22125182	A704B050	163	4.86	17220	60 (24%)
gi|22125182	A528C080	MALDI	putative formate acetyltransferase [Yersinia pestis KIM]	gi|22125182	A528C080	139	4.86	17220	114 (30%)
gi|22125182	A528D091	MALDI	putative formate acetyltransferase [Yersinia pestis KIM]	gi|22125182	A528D091	85	4.86	17220	147 (39%)
gi|22125190	B106C085	MALDI	RNA polymerase sigma-70 factor [Yersinia pestis KIM]	gi|22125190	B106C085	212	5.08	21860	102 (51%)
gi|22125200	A804A044	MALDI	pyridoxal phosphate biosynthetic protein [Yersinia pestis KIM]	gi|22125200	A804A044	113	5.69	26452	147 (39%)
gi|22125200	A443B026	MALDI	pyridoxine biosynthesis [Yersinia pestis KIM]	gi|22125200	A443B026	112	5.69	26452	170 (46%)
gi|22125200	A647A035	MALDI	pyridoxal phosphate biosynthetic protein [Yersinia pestis KIM]	gi|22125200	A647A035	112	5.69	26452	18 (7%)
gi|22125200	A389A086	MALDI	pyridoxine biosynthesis [Yersinia pestis KIM]	gi|22125200	A389A086	69	5.69	26452	31 (13%)
gi|22125209	A420A031	MALDI	phosphoribosylformyl-glycineamide synthetase [Yersinia pestis KIM]	gi|22125209	A420A031	280	5.45	142798	198 (53%)
gi|22125216	A385A068	MALDI	putative NH3-dependent NAD(+) synthetase [Yersinia pestis KIM]	gi|22125216	A385A068	366	5.24	60155	137 (25%)
gi|22125216	A425B019	MALDI	putative NH3-dependent NAD(+) synthetase [Yersinia pestis KIM]	gi|22125216	A425B019	325	5.24	60155	208 (56%)
gi|22125216	A705B069	MALDI	NAD(+) synthase [Yersinia pestis KIM]	gi|22125216	A705B069	253	5.24	60155	78 (21%)
gi|22125216	A528C017	MALDI	putative NH3-dependent NAD(+) synthetase [Yersinia pestis KIM]	gi|22125216	A528C017	245	5.24	60155	152 (20%)
gi|22125216	A543B057	MALDI	putative NH3-dependent NAD(+) synthetase [Yersinia pestis KIM]	gi|22125216	A543B057	239	5.24	60155	145 (19%)
gi|22125216	A530C046	MALDI	putative NH3-dependent NAD(+) synthetase [Yersinia pestis KIM]	gi|22125216	A530C046	221	5.24	60155	62 (46%)
gi|22125216	A805B057	MALDI	NAD(+) synthase [Yersinia pestis KIM]	gi|22125216	A805B057	126	5.24	60155	57 (42%)
gi|22125221	A389A034	MALDI	serine hydroxymethyltransferase [Yersinia pestis KIM]	gi|22125221	A389A034	533	5.97	45564	154 (37%)
gi|22125221	A393A008	MALDI	serine hydroxymethyltransferase [Yersinia pestis KIM]	gi|22125221	A393A008	411	5.97	45564	173 (42%)
gi|22125221	A997A031	MALDI	serine hydroxymethyltransferase [Yersinia pestis KIM]	gi|22125221	A997A031	314	5.97	45564	93 (22%)
gi|22125221	A391A016	MALDI	serine hydroxymethyltransferase [Yersinia pestis KIM]	gi|22125221	A391A016	243	5.97	45564	125 (30%)
gi|22125221	A647A048	MALDI	serine hydroxymethyltransferase [Yersinia pestis KIM]	gi|22125221	A647A048	210	5.97	45564	109 (26%)
gi|22125221	A704A060	MALDI	serine hydroxymethyltransferase [Yersinia pestis KIM]	gi|22125221	A704A060	185	5.97	45564	46 (34%)
gi|22125221	A420A033	MALDI	serine hydroxymethyltransferase [Yersinia pestis KIM]	gi|22125221	A420A033	181	5.97	45564	33 (24%)
gi|22125221	A969A075	MALDI	serine hydroxymethyltransferase [Yersinia pestis KIM]	gi|22125221	A969A075	164	5.97	45564	103 (25%)
gi|22125221	A578A054	MALDI	serine hydroxymethyltransferase [Yersinia pestis KIM]	gi|22125221	A578A054	151	5.97	45564	19 (14%)
gi|22125221	A443B011	MALDI	serine hydroxymethyltransferase [Yersinia pestis KIM]	gi|22125221	A443B011	140	5.97	45564	93 (30%)
gi|22125221	A706A010	MALDI	serine hydroxymethyltransferase [Yersinia pestis KIM]	gi|22125221	A706A010	107	5.97	45564	106 (26%)
gi|22125221	A804B016	MALDI	serine hydroxymethyltransferase [Yersinia pestis KIM]	gi|22125221	A804B016	105	5.97	45564	121 (35%)
gi|22125221	A389C070	MALDI	serine hydroxymethyltransferase [Yersinia pestis KIM]	gi|22125221	A389C070	97	5.97	45564	93 (22%)
gi|22125221	B120A067	MALDI	serine hydroxymethyltransferase [Yersinia pestis KIM]	gi|22125221	B120A067	88	5.97	45564	61 (15%)
gi|22125221	A705A067	MALDI	serine hydroxymethyltransferase [Yersinia pestis KIM]	gi|22125221	A705A067	83	5.97	45564	145 (41%)
gi|22125221	A629A019	MALDI	serine hydroxymethyltransferase [Yersinia pestis KIM]	gi|22125221	A629A019	77	5.97	45564	35 (8%)
gi|22125221	A842A053	MALDI	serine hydroxymethyltransferase [Yersinia pestis KIM]	gi|22125221	A842A053	70	5.97	45564	141 (40%)
gi|22125221	B106A089	MALDI	serine hydroxymethyltransferase [Yersinia pestis KIM]	gi|22125221	B106A089	66	5.97	45564	25 (6%)
gi|22125221	A530D010	MALDI	serine hydroxymethyltransferase [Yersinia pestis KIM]	gi|22125221	A530D010	61	5.97	45564	141 (40%)
gi|22125221	A625A024	MALDI	serine hydroxymethyltransferase [Yersinia pestis KIM]	gi|22125221	A625A024	61	5.97	45564	52 (13%)
gi|22125221	A543C037	MALDI	serine hydroxymethyltransferase [Yersinia pestis KIM]	gi|22125221	A543C037	60	5.97	45564	121 (35%)
gi|22125221	A969D054	MALDI	serine hydroxymethyltransferase [Yersinia pestis KIM]	gi|22125221	A969D054	60	5.97	45564	54 (13%)
gi|22125223	B035A001	MALDI	outer membrane protein X [Yersinia pestis KIM]	gi|22125223	B035A001	708	8.51	21612	81 (41%)
gi|22125223	B037A005	MALDI	outer membrane protein X [Yersinia pestis KIM]	gi|22125223	B037A005	671	8.51	21612	108 (55%)
gi|22125223	B037A002	MALDI	outer membrane protein X [Yersinia pestis KIM]	gi|22125223	B037A002	656	8.51	21612	108 (55%)
gi|22125223	B037A003	MALDI	outer membrane protein X [Yersinia pestis KIM]	gi|22125223	B037A003	656	8.51	21612	108 (55%)
gi|22125223	B037A001	MALDI	outer membrane protein X [Yersinia pestis KIM]	gi|22125223	B037A001	651	8.51	21612	108 (55%)
gi|22125223	A585A001	MALDI	outer membrane protein X [Yersinia pestis KIM]	gi|22125223	A585A001	550	8.51	21612	108 (55%)
gi|22125223	A689A002	MALDI	outer membrane protein X [Yersinia pestis KIM]	gi|22125223	A689A002	538	8.51	21612	88 (45%)
gi|22125223	B120A002	MALDI	outer membrane protein X [Yersinia pestis KIM]	gi|22125223	B120A002	521	8.51	21612	85 (43%)
gi|22125223	A969A006	MALDI	outer membrane protein X [Yersinia pestis KIM]	gi|22125223	A969A006	446	8.51	21612	86 (44%)
gi|22125223	B037A004	MALDI	outer membrane protein X [Yersinia pestis KIM]	gi|22125223	B037A004	446	8.51	21612	79 (40%)
gi|22125223	B037A007	MALDI	outer membrane protein X [Yersinia pestis KIM]	gi|22125223	B037A007	434	8.51	21612	79 (40%)
gi|22125223	A585A006	MALDI	outer membrane protein X [Yersinia pestis KIM]	gi|22125223	A585A006	408	8.51	21612	78 (40%)
gi|22125223	A969A003	MALDI	outer membrane protein X [Yersinia pestis KIM]	gi|22125223	A969A003	407	8.51	21612	86 (44%)
gi|22125223	A585A005	MALDI	outer membrane protein X [Yersinia pestis KIM]	gi|22125223	A585A005	398	8.51	21612	95 (48%)
gi|22125223	B037A008	MALDI	outer membrane protein X [Yersinia pestis KIM]	gi|22125223	B037A008	393	8.51	21612	79 (40%)
gi|22125223	B121A002	MALDI	outer membrane protein X [Yersinia pestis KIM]	gi|22125223	B121A002	377	8.51	21612	78 (40%)
gi|22125223	A683A001	MALDI	outer membrane protein X [Yersinia pestis KIM]	gi|22125223	A683A001	370	8.51	21612	107 (54%)
gi|22125223	A584A001	MALDI	outer membrane protein X [Yersinia pestis KIM]	gi|22125223	A584A001	369	8.51	21612	107 (54%)
gi|22125223	B037A009	MALDI	outer membrane protein X [Yersinia pestis KIM]	gi|22125223	B037A009	324	8.51	21612	79 (40%)
gi|22125223	A686A005	MALDI	outer membrane protein X [Yersinia pestis KIM]	gi|22125223	A686A005	323	8.51	21612	80 (41%)
gi|22125223	B035A032	MALDI	outer membrane protein X [Yersinia pestis KIM]	gi|22125223	B035A032	323	8.51	21612	52 (26%)
gi|22125223	A969A019	MALDI	outer membrane protein X [Yersinia pestis KIM]	gi|22125223	A969A019	317	8.51	21612	69 (35%)
gi|22125223	A969A022	MALDI	outer membrane protein X [Yersinia pestis KIM]	gi|22125223	A969A022	301	8.51	21612	69 (35%)
gi|22125223	B120A009	MALDI	outer membrane protein X [Yersinia pestis KIM]	gi|22125223	B120A009	299	8.51	21612	68 (35%)
gi|22125223	A683A013	MALDI	outer membrane protein X [Yersinia pestis KIM]	gi|22125223	A683A013	295	8.51	21612	85 (43%)
gi|22125223	A585A004	MALDI	outer membrane protein X [Yersinia pestis KIM]	gi|22125223	A585A004	261	8.51	21612	81 (41%)
gi|22125223	A969A013	MALDI	outer membrane protein X [Yersinia pestis KIM]	gi|22125223	A969A013	259	8.51	21612	86 (44%)
gi|22125223	A997A005	MALDI	outer membrane protein X [Yersinia pestis KIM]	gi|22125223	A997A005	248	8.51	21612	45 (23%)
gi|22125223	A686A007	MALDI	outer membrane protein X [Yersinia pestis KIM]	gi|22125223	A686A007	232	8.51	21612	78 (40%)
gi|22125223	A969B019	MALDI	outer membrane protein X [Yersinia pestis KIM]	gi|22125223	A969B019	230	8.51	21612	86 (44%)
gi|22125223	A683A019	MALDI	outer membrane protein X [Yersinia pestis KIM]	gi|22125223	A683A019	225	8.51	21612	86 (44%)
gi|22125223	A701A002	MALDI	outer membrane protein X [Yersinia pestis KIM]	gi|22125223	A701A002	224	8.51	21612	69 (35%)
gi|22125223	A585A003	MALDI	outer membrane protein X [Yersinia pestis KIM]	gi|22125223	A585A003	215	8.51	21612	78 (40%)
gi|22125223	A689A006	MALDI	outer membrane protein X [Yersinia pestis KIM]	gi|22125223	A689A006	214	8.51	21612	78 (40%)
gi|22125223	B037A006	MALDI	outer membrane protein X [Yersinia pestis KIM]	gi|22125223	B037A006	211	8.51	21612	62 (32%)
gi|22125223	B037A010	MALDI	outer membrane protein X [Yersinia pestis KIM]	gi|22125223	B037A010	211	8.51	21612	79 (40%)
gi|22125223	B106E059	MALDI	outer membrane protein X [Yersinia pestis KIM]	gi|22125223	B106E059	202	8.51	21612	51 (26%)
gi|22125223	A584A004	MALDI	outer membrane protein X [Yersinia pestis KIM]	gi|22125223	A584A004	196	8.51	21612	79 (40%)
gi|22125223	A969A071	MALDI	outer membrane protein X [Yersinia pestis KIM]	gi|22125223	A969A071	196	8.51	21612	51 (26%)
gi|22125223	A585A016	MALDI	outer membrane protein X [Yersinia pestis KIM]	gi|22125223	A585A016	195	8.51	21612	61 (31%)
gi|22125223	A585A031	MALDI	outer membrane protein X [Yersinia pestis KIM]	gi|22125223	A585A031	193	8.51	21612	82 (42%)
gi|22125223	A701A001	MALDI	outer membrane protein X [Yersinia pestis KIM]	gi|22125223	A701A001	192	8.51	21612	62 (32%)
gi|22125223	A969A058	MALDI	outer membrane protein X [Yersinia pestis KIM]	gi|22125223	A969A058	183	8.51	21612	68 (35%)
gi|22125223	B035A071	MALDI	outer membrane protein X [Yersinia pestis KIM]	gi|22125223	B035A071	181	8.51	21612	44 (22%)
gi|22125223	B035B015	MALDI	outer membrane protein X [Yersinia pestis KIM]	gi|22125223	B035B015	171	8.51	21612	44 (22%)
gi|22125223	A683A015	MALDI	outer membrane protein X [Yersinia pestis KIM]	gi|22125223	A683A015	170	8.51	21612	79 (40%)
gi|22125223	A686A014	MALDI	outer membrane protein X [Yersinia pestis KIM]	gi|22125223	A686A014	169	8.51	21612	51 (26%)
gi|22125223	A686A045	MALDI	outer membrane protein X [Yersinia pestis KIM]	gi|22125223	A686A045	165	8.51	21612	78 (40%)
gi|22125223	A689A020	MALDI	outer membrane protein X [Yersinia pestis KIM]	gi|22125223	A689A020	151	8.51	21612	44 (22%)
gi|22125223	A683A021	MALDI	outer membrane protein X [Yersinia pestis KIM]	gi|22125223	A683A021	149	8.51	21612	67 (34%)
gi|22125223	A683A004	MALDI	outer membrane protein X [Yersinia pestis KIM]	gi|22125223	A683A004	141	8.51	21612	79 (40%)
gi|22125223	B037A013	MALDI	outer membrane protein X [Yersinia pestis KIM]	gi|22125223	B037A013	139	8.51	21612	44 (22%)
gi|22125223	A569A010	MALDI	outer membrane protein X [Yersinia pestis KIM]	gi|22125223	A569A010	137	8.51	21612	121 (35%)
gi|22125223	B035A059	MALDI	outer membrane protein X [Yersinia pestis KIM]	gi|22125223	B035A059	137	8.51	21612	61 (31%)
gi|22125223	A969A073	MALDI	outer membrane protein X [Yersinia pestis KIM]	gi|22125223	A969A073	136	8.51	21612	44 (22%)
gi|22125223	B035A027	MALDI	outer membrane protein X [Yersinia pestis KIM]	gi|22125223	B035A027	111	8.51	21612	44 (22%)
gi|22125223	A689A022	MALDI	outer membrane protein X [Yersinia pestis KIM]	gi|22125223	A689A022	97	8.51	21612	44 (22%)
gi|22125223	A683A031	MALDI	outer membrane protein X [Yersinia pestis KIM]	gi|22125223	A683A031	93	8.51	21612	61 (31%)
gi|22125223	A696A017	MALDI	outer membrane protein X [Yersinia pestis KIM]	gi|22125223	A696A017	79	8.51	21612	61 (31%)
gi|22125223	A686A049	MALDI	outer membrane protein X [Yersinia pestis KIM]	gi|22125223	A686A049	77	8.51	21612	44 (22%)
gi|22125223	A696A010	MALDI	outer membrane protein X [Yersinia pestis KIM]	gi|22125223	A696A010	76	8.51	21612	78 (40%)
gi|22125223	A696A016	MALDI	outer membrane protein X [Yersinia pestis KIM]	gi|22125223	A696A016	76	8.51	21612	44 (22%)
gi|22125223	A683A020	MALDI	outer membrane protein X [Yersinia pestis KIM]	gi|22125223	A683A020	75	8.51	21612	44 (22%)
gi|22125223	A578A056	MALDI	outer membrane protein X [Yersinia pestis KIM]	gi|22125223	A578A056	72	8.51	21612	109 (31%)
gi|22125223	A683A053	MALDI	outer membrane protein X [Yersinia pestis KIM]	gi|22125223	A683A053	72	8.51	21612	69 (35%)
gi|22125223	B171A017	MALDI	outer membrane protein X [Yersinia pestis KIM]	gi|22125223	B171A017	67	8.51	21612	33 (17%)
gi|22125223	A689A025	MALDI	outer membrane protein X [Yersinia pestis KIM]	gi|22125223	A689A025	66	8.51	21612	33 (17%)
gi|22125233	A969D034	MALDI	cysteine desulfurase [Yersinia pestis KIM]	gi|22125233	A969D034	140	5.94	45457	109 (26%)
gi|22125233	A589A023	MALDI	putative aminotransferase [Yersinia pestis KIM]	gi|22125233	A589A023	107	5.94	45457	81 (23%)
gi|22125233	A530C003	MALDI	putative aminotransferase [Yersinia pestis KIM]	gi|22125233	A530C003	94	5.94	45457	101 (29%)
gi|22125238	A804B084	MALDI	chaperone protein HscA [Yersinia pestis KIM]	gi|22125238	A804B084	137	4.97	68612	75 (21%)
gi|22125239	A804B071	MALDI	[2FE-2S] ferredoxin, electron carrer protein [Yersinia pestis KIM]	gi|22125239	A804B071	114	4.64	12804	74 (21%)
gi|22125241	A647B020	MALDI	aminopeptidase B [Yersinia pestis KIM]	gi|22125241	A647B020	277	5.65	46844	134 (31%)
gi|22125241	A969C083	MALDI	aminopeptidase B [Yersinia pestis KIM]	gi|22125241	A969C083	130	5.65	46844	69 (16%)
gi|22125241	A625B031	MALDI	aminopeptidase B [Yersinia pestis KIM]	gi|22125241	A625B031	104	5.65	46844	111 (26%)
gi|22125241	A543B078	MALDI	putative peptidase [Yersinia pestis KIM]	gi|22125241	A543B078	62	5.65	46844	103 (29%)
gi|22125248	A804A024	MALDI	nucleoside diphosphate kinase [Yersinia pestis KIM]	gi|22125248	A804A024	417	5.32	15621	54 (15%)
gi|22125248	A647A016	MALDI	nucleoside diphosphate kinase [Yersinia pestis KIM]	gi|22125248	A647A016	380	5.32	15621	88 (62%)
gi|22125248	A705A063	MALDI	nucleoside diphosphate kinase [Yersinia pestis KIM]	gi|22125248	A705A063	290	5.32	15621	108 (38%)
gi|22125248	A625A043	MALDI	nucleoside diphosphate kinase [Yersinia pestis KIM]	gi|22125248	A625A043	207	5.32	15621	88 (62%)
gi|22125248	A704B059	MALDI	nucleoside diphosphate kinase [Yersinia pestis KIM]	gi|22125248	A704B059	197	5.32	15621	83 (29%)
gi|22125248	A542B091	MALDI	nucleoside diphosphate kinase [Yersinia pestis KIM]	gi|22125248	A542B091	178	5.32	15621	66 (40%)
gi|22125248	B314B055	MALDI	nucleoside diphosphate kinase [Yersinia pestis KIM]	gi|22125248	B314B055	172	5.32	15621	65 (46%)
gi|22125248	A543C035	MALDI	nucleoside diphosphate kinase [Yersinia pestis KIM]	gi|22125248	A543C035	137	5.32	15621	62 (37%)
gi|22125248	A420A089	MALDI	nucleoside diphosphate kinase [Yersinia pestis KIM]	gi|22125248	A420A089	132	5.32	15621	54 (33%)
gi|22125248	A805B080	MALDI	nucleoside diphosphate kinase [Yersinia pestis KIM]	gi|22125248	A805B080	124	5.32	15621	54 (33%)
gi|22125248	A424A048	MALDI	nucleoside diphosphate kinase [Yersinia pestis KIM]	gi|22125248	A424A048	91	5.32	15621	54 (33%)
gi|22125248	B106C069	MALDI	nucleoside diphosphate kinase [Yersinia pestis KIM]	gi|22125248	B106C069	81	5.32	15621	55 (39%)
gi|22125248	A389E053	MALDI	nucleoside diphosphate kinase [Yersinia pestis KIM]	gi|22125248	A389E053	60	5.32	15621	53 (37%)
gi|22125253	A530C080	MALDI	histidine tRNA synthetase [Yersinia pestis KIM]	gi|22125253	A530C080	218	5.24	47432	62 (37%)
gi|22125253	A629B050	MALDI	histidyl-tRNA synthetase [Yersinia pestis KIM]	gi|22125253	A629B050	152	5.24	47432	119 (28%)
gi|22125253	A647B068	MALDI	histidyl-tRNA synthetase [Yersinia pestis KIM]	gi|22125253	A647B068	150	5.24	47432	122 (28%)
gi|22125253	A528D005	MALDI	histidine tRNA synthetase [Yersinia pestis KIM]	gi|22125253	A528D005	133	5.24	47432	28 (17%)
gi|22125253	A625B049	MALDI	histidyl-tRNA synthetase [Yersinia pestis KIM]	gi|22125253	A625B049	66	5.24	47432	43 (10%)
gi|22125254	B035A073	MALDI	hypothetical protein y1355 [Yersinia pestis KIM]	gi|22125254	B035A073	434	5.49	22627	111 (54%)
gi|22125254	A969A068	MALDI	hypothetical protein y1355 [Yersinia pestis KIM]	gi|22125254	A969A068	343	5.49	22627	88 (43%)
gi|22125254	A683A070	MALDI	hypothetical protein y1355 [Yersinia pestis KIM]	gi|22125254	A683A070	256	5.49	22627	122 (59%)
gi|22125254	B156A031	MALDI	hypothetical protein y1355 [Yersinia pestis KIM]	gi|22125254	B156A031	247	5.49	22627	73 (35%)
gi|22125254	A757A069	MALDI	hypothetical protein y1355 [Yersinia pestis KIM]	gi|22125254	A757A069	232	5.49	22627	96 (47%)
gi|22125254	B121A019	MALDI	hypothetical protein y1355 [Yersinia pestis KIM]	gi|22125254	B121A019	198	5.49	22627	114 (55%)
gi|22125254	B121A013	MALDI	hypothetical protein y1355 [Yersinia pestis KIM]	gi|22125254	B121A013	177	5.49	22627	91 (44%)
gi|22125254	A584A036	MALDI	hypothetical protein y1355 [Yersinia pestis KIM]	gi|22125254	A584A036	162	5.49	22627	86 (42%)
gi|22125254	A585A058	MALDI	hypothetical protein y1355 [Yersinia pestis KIM]	gi|22125254	A585A058	159	5.49	22627	88 (43%)
gi|22125254	B106B056	MALDI	hypothetical protein y1355 [Yersinia pestis KIM]	gi|22125254	B106B056	157	5.49	22627	122 (59%)
gi|22125254	A585A057	MALDI	hypothetical protein y1355 [Yersinia pestis KIM]	gi|22125254	A585A057	138	5.49	22627	99 (48%)
gi|22125254	A696A066	MALDI	hypothetical protein y1355 [Yersinia pestis KIM]	gi|22125254	A696A066	121	5.49	22627	96 (47%)
gi|22125254	B193A030	MALDI	hypothetical protein y1355 [Yersinia pestis KIM]	gi|22125254	B193A030	88	5.49	22627	77 (37%)
gi|22125255	A969A078	MALDI	dehydrogenase [Yersinia pestis KIM]	gi|22125255	A969A078	478	4.99	42122	141 (37%)
gi|22125255	A969B038	MALDI	dehydrogenase [Yersinia pestis KIM]	gi|22125255	A969B038	171	4.99	42122	111 (29%)
gi|22125255	A757A055	MALDI	dehydrogenase [Yersinia pestis KIM]	gi|22125255	A757A055	118	4.99	42122	73 (19%)
gi|22125256	A969D048	MALDI	GTP-binding protein EngA [Yersinia pestis KIM]	gi|22125256	A969D048	191	5.47	55029	109 (22%)
gi|22125256	B314A087	MALDI	GTP-binding protein EngA [Yersinia pestis KIM]	gi|22125256	B314A087	60	5.47	55029	48 (10%)
gi|22125261	A969B067	MALDI	inositol-5-monophosphate dehydrogenase [Yersinia pestis KIM]	gi|22125261	A969B067	433	6.05	55310	163 (32%)
gi|22125261	A704A081	MALDI	inositol-5-monophosphate dehydrogenase [Yersinia pestis KIM]	gi|22125261	A704A081	376	6.05	55310	54 (33%)
gi|22125261	A391A005	MALDI	IMP dehydrogenase [Yersinia pestis KIM]	gi|22125261	A391A005	213	6.05	55310	169 (34%)
gi|22125261	B193A029	MALDI	inositol-5-monophosphate dehydrogenase [Yersinia pestis KIM]	gi|22125261	B193A029	132	6.05	55310	123 (24%)
gi|22125261	A969C039	MALDI	inositol-5-monophosphate dehydrogenase [Yersinia pestis KIM]	gi|22125261	A969C039	114	6.05	55310	75 (15%)
gi|22125261	B106D007	MALDI	inositol-5-monophosphate dehydrogenase [Yersinia pestis KIM]	gi|22125261	B106D007	95	6.05	55310	53 (11%)
gi|22125262	A704B009	MALDI	bifunctional GMP synthase/glutamine amidotransferase protein [Yersinia pestis KIM]	gi|22125262	A704B009	304	5.55	58841	54 (33%)
gi|22125262	A530D037	MALDI	GMP synthetase (glutamine-hydrolyzing) [Yersinia pestis KIM]	gi|22125262	A530D037	266	5.55	58841	191 (33%)
gi|22125262	A543C044	MALDI	GMP synthetase (glutamine-hydrolyzing) [Yersinia pestis KIM]	gi|22125262	A543C044	171	5.55	58841	301 (52%)
gi|22125262	A732B010	MALDI	bifunctional GMP synthase/glutamine amidotransferase protein [Yersinia pestis KIM]	gi|22125262	A732B010	113	5.55	58841	306 (53%)
gi|22125262	B035B063	MALDI	bifunctional GMP synthase/glutamine amidotransferase protein [Yersinia pestis KIM]	gi|22125262	B035B063	73	5.55	58841	92 (17%)
gi|22125262	A688A020	MALDI	bifunctional GMP synthase/glutamine amidotransferase protein [Yersinia pestis KIM]	gi|22125262	A688A020	72	5.55	58841	87 (16%)
gi|22125262	A543B045	MALDI	GMP synthetase (glutamine-hydrolyzing) [Yersinia pestis KIM]	gi|22125262	A543B045	66	5.55	58841	179 (31%)
gi|22125278	A385A052	MALDI	hypothetical protein y1379 [Yersinia pestis KIM]	gi|22125278	A385A052	135	6.04	52506	88 (18%)
gi|22125295	A969A094	MALDI	exopolyphosphatase [Yersinia pestis KIM]	gi|22125295	A969A094	165	5.89	58903	108 (20%)
gi|22125295	A969C035	MALDI	exopolyphosphatase [Yersinia pestis KIM]	gi|22125295	A969C035	70	5.89	58903	62 (12%)
gi|22125296	A969C047	MALDI	polyphosphate kinase [Yersinia pestis KIM]	gi|22125296	A969C047	95	8.09	83386	123 (16%)
gi|22125299	B035A079	MALDI	phosphate-specific transport component [Yersinia pestis KIM]	gi|22125299	B035A079	65	6.18	30904	9 (3%)
gi|22125299	B108A001	MALDI	phosphate-specific transport component [Yersinia pestis KIM]	gi|22125299	B108A001	62	6.18	30904	9 (3%)
gi|22125305	A704B063	MALDI	phosphoribosylaminoimidazole synthetase [Yersinia pestis KIM]	gi|22125305	A704B063	150	4.87	37173	157 (27%)
gi|22125305	A389A039	MALDI	phosphoribosylaminoimidazole synthetase [Yersinia pestis KIM]	gi|22125305	A389A039	135	4.87	37173	71 (21%)
gi|22125305	A420A090	MALDI	phosphoribosylaminoimidazole synthetase [Yersinia pestis KIM]	gi|22125305	A420A090	95	4.87	37173	93 (16%)
gi|22125306	A420A019	MALDI	uracil phosphoribosyltransferase [Yersinia pestis KIM]	gi|22125306	A420A019	131	6.13	23957	105 (18%)
gi|22125306	A424A014	MALDI	uracil phosphoribosyltransferase [Yersinia pestis KIM]	gi|22125306	A424A014	131	6.13	23957	144 (25%)
gi|22125306	A385A064	MALDI	uracil phosphoribosyltransferase [Yersinia pestis KIM]	gi|22125306	A385A064	95	6.13	23957	67 (31%)
gi|22125306	A969D044	MALDI	uracil phosphoribosyltransferase [Yersinia pestis KIM]	gi|22125306	A969D044	87	6.13	23957	73 (34%)
gi|22125306	A528C094	MALDI	uracil phosphoribosyltransferase [Yersinia pestis KIM]	gi|22125306	A528C094	65	6.13	23957	120 (21%)
gi|22125306	B106A080	MALDI	uracil phosphoribosyltransferase [Yersinia pestis KIM]	gi|22125306	B106A080	59	6.13	23957	36 (17%)
gi|22125315	B172B004	MALDI	bacterioferritin comigratory protein [Yersinia pestis KIM]	gi|22125315	B172B004	331	5.15	17787	97 (60%)
gi|22125315	A629B014	MALDI	bacterioferritin comigratory protein [Yersinia pestis KIM]	gi|22125315	A629B014	227	5.15	17787	83 (51%)
gi|22125315	A385A084	MALDI	bacterioferritin comigratory protein [Yersinia pestis KIM]	gi|22125315	A385A084	217	5.15	17787	67 (41%)
gi|22125315	A647A038	MALDI	bacterioferritin comigratory protein [Yersinia pestis KIM]	gi|22125315	A647A038	217	5.15	17787	77 (48%)
gi|22125315	A625B010	MALDI	bacterioferritin comigratory protein [Yersinia pestis KIM]	gi|22125315	A625B010	216	5.15	17787	73 (45%)
gi|22125315	A704A086	MALDI	bacterioferritin comigratory protein [Yersinia pestis KIM]	gi|22125315	A704A086	189	5.15	17787	89 (15%)
gi|22125315	A389C008	MALDI	bacterioferritin comigratory protein [Yersinia pestis KIM]	gi|22125315	A389C008	77	5.15	17787	60 (37%)
gi|22125316	A804A081	MALDI	dihydrodipicolinate synthase [Yersinia pestis KIM]	gi|22125316	A804A081	134	5.14	32197	60 (73%)
gi|22125316	A647B063	MALDI	dihydrodipicolinate synthase [Yersinia pestis KIM]	gi|22125316	A647B063	71	5.14	32197	80 (27%)
gi|22125316	A625B067	MALDI	dihydrodipicolinate synthase [Yersinia pestis KIM]	gi|22125316	A625B067	60	5.14	32197	62 (21%)
gi|22125317	A757A059	MALDI	lipoprotein-34 [Yersinia pestis KIM]	gi|22125317	A757A059	243	5.85	38492	52 (15%)
gi|22125317	B035A031	MALDI	lipoprotein-34 [Yersinia pestis KIM]	gi|22125317	B035A031	236	5.85	38492	89 (25%)
gi|22125317	B193A070	MALDI	lipoprotein-34 [Yersinia pestis KIM]	gi|22125317	B193A070	182	5.85	38492	77 (22%)
gi|22125317	A389A003	MALDI	lipoprotein-34 [Yersinia pestis KIM]	gi|22125317	A389A003	143	5.85	38492	71 (20%)
gi|22125317	B121A066	MALDI	lipoprotein-34 [Yersinia pestis KIM]	gi|22125317	B121A066	122	5.85	38492	94 (27%)
gi|22125317	A701A053	MALDI	lipoprotein-34 [Yersinia pestis KIM]	gi|22125317	A701A053	119	5.85	38492	102 (29%)
gi|22125317	B035A016	MALDI	lipoprotein-34 [Yersinia pestis KIM]	gi|22125317	B035A016	69	5.85	38492	49 (14%)
gi|22125317	A701A029	MALDI	lipoprotein-34 [Yersinia pestis KIM]	gi|22125317	A701A029	61	5.85	38492	64 (18%)
gi|22125319	A589A041	MALDI	phosphoribosylaminoimidazole-succinocarboxamide synthetase [Yersinia pestis KIM]	gi|22125319	A589A041	261	5.21	27127	60 (73%)
gi|22125319	B106A056	MALDI	phosphoribosylaminoimidazole-succinocarboxamide synthase [Yersinia pestis KIM]	gi|22125319	B106A056	142	5.21	27127	68 (28%)
gi|22125319	A528C070	MALDI	phosphoribosylaminoimidazole-succinocarboxamide synthetase [Yersinia pestis KIM]	gi|22125319	A528C070	129	5.21	27127	21 (25%)
gi|22125319	A385A063	MALDI	phosphoribosylaminoimidazole-succinocarboxamide synthetase [Yersinia pestis KIM]	gi|22125319	A385A063	107	5.21	27127	36 (15%)
gi|22125319	A530C074	MALDI	phosphoribosylaminoimidazole-succinocarboxamide synthetase [Yersinia pestis KIM]	gi|22125319	A530C074	61	5.21	27127	60 (73%)
gi|22125325	A805A090	MALDI	succinyl-diaminopimelate desuccinylase [Yersinia pestis KIM]	gi|22125325	A805A090	153	5.61	41135	247 (79%)
gi|22125328	A790A004	MALDI	solute-binding periplasmic protein of ABC transporter [Yersinia pestis KIM]	gi|22125328	A790A004	429	8.58	41073	190 (61%)
gi|22125328	A794B006	MALDI	solute-binding periplasmic protein of ABC transporter [Yersinia pestis KIM]	gi|22125328	A794B006	423	8.58	41073	167 (53%)
gi|22125328	A543C079	MALDI	putative solute-binding periplasmic protein of ABC transporter [Yersinia pestis KIM]	gi|22125328	A543C079	263	8.58	41073	166 (53%)
gi|22125328	A417A079	MALDI	putative solute-binding periplasmic protein of ABC transporter [Yersinia pestis KIM]	gi|22125328	A417A079	243	8.58	41073	199 (64%)
gi|22125328	A417A082	MALDI	putative solute-binding periplasmic protein of ABC transporter [Yersinia pestis KIM]	gi|22125328	A417A082	237	8.58	41073	180 (58%)
gi|22125328	A732B065	MALDI	solute-binding periplasmic protein of ABC transporter [Yersinia pestis KIM]	gi|22125328	A732B065	63	8.58	41073	130 (42%)
gi|22125330	B314A042	MALDI	spermidine/putrescine transport ATP-binding protein [Yersinia pestis KIM]	gi|22125330	B314A042	174	5.91	40541	94 (26%)
gi|22125330	B106D060	MALDI	spermidine/putrescine transport ATP-binding protein [Yersinia pestis KIM]	gi|22125330	B106D060	141	5.91	40541	92 (25%)
gi|22125330	B106D066	MALDI	spermidine/putrescine transport ATP-binding protein [Yersinia pestis KIM]	gi|22125330	B106D066	126	5.91	40541	121 (33%)
gi|22125330	B067A087	MALDI	spermidine/putrescine transport ATP-binding protein [Yersinia pestis KIM]	gi|22125330	B067A087	118	5.91	40541	92 (25%)
gi|22125346	A543B002	MALDI	putative multimodular enzyme [Yersinia pestis KIM]	gi|22125346	A543B002	148	5.71	82558	140 (45%)
gi|22125346	A805B029	MALDI	phosphate acetyltransferase [Yersinia pestis KIM]	gi|22125346	A805B029	120	5.71	82558	170 (54%)
gi|22125346	A389C054	MALDI	putative multimodular enzyme [Yersinia pestis KIM]	gi|22125346	A389C054	60	5.71	82558	91 (12%)
gi|22125352	A794B001	MALDI	hypothetical protein y1455 [Yersinia pestis KIM]	gi|22125352	A794B001	222	7.82	14927	151 (48%)
gi|22125352	A623A006	MALDI	hypothetical protein y1455 [Yersinia pestis KIM]	gi|22125352	A623A006	180	7.82	14927	57 (42%)
gi|22125352	A590A2050	MALDI	hypothetical protein y1455 [Yersinia pestis KIM]	gi|22125352	A590A2050	140	7.82	14927	147 (47%)
gi|22125352	A596A037	MALDI	hypothetical protein y1455 [Yersinia pestis KIM]	gi|22125352	A596A037	122	7.82	14927	109 (35%)
gi|22125352	A594A051	MALDI	hypothetical protein y1455 [Yersinia pestis KIM]	gi|22125352	A594A051	97	7.82	14927	158 (51%)
gi|22125354	A420A088	MALDI	hypothetical protein y1457 [Yersinia pestis KIM]	gi|22125354	A420A088	124	6.08	34226	119 (38%)
gi|22125363	A804A015	MALDI	thiosulfate binding periplasmic protein of sulfate/thiosulfate ABC transporter [Yersinia pestis KIM	gi|22125363	A804A015	452	7.79	38482	132 (42%)
gi|22125363	A578A010	MALDI	thiosulfate binding periplasmic protein of sulfate/thiosulfate ABC transporter [Yersinia pestis KIM	gi|22125363	A578A010	426	7.79	38482	117 (37%)
gi|22125363	A839A013	MALDI	thiosulfate binding periplasmic protein of sulfate/thiosulfate ABC transporter [Yersinia pestis KIM	gi|22125363	A839A013	377	7.79	38482	89 (28%)
gi|22125363	A805A053	MALDI	thiosulfate binding periplasmic protein of sulfate/thiosulfate ABC transporter [Yersinia pestis KIM	gi|22125363	A805A053	258	7.79	38482	85 (27%)
gi|22125363	A393A010	MALDI	thiosulfate binding periplasmic protein of sulfate/thiosulfate ABC transporter [Yersinia pestis KIM	gi|22125363	A393A010	226	7.79	38482	107 (31%)
gi|22125363	A705A032	MALDI	thiosulfate binding periplasmic protein of sulfate/thiosulfate ABC transporter [Yersinia pestis KIM	gi|22125363	A705A032	221	7.79	38482	89 (28%)
gi|22125363	A576C015	MALDI	thiosulfate binding periplasmic protein of sulfate/thiosulfate ABC transporter [Yersinia pestis KIM	gi|22125363	A576C015	220	7.79	38482	98 (31%)
gi|22125363	A705A010	MALDI	thiosulfate binding periplasmic protein of sulfate/thiosulfate ABC transporter [Yersinia pestis KIM	gi|22125363	A705A010	202	7.79	38482	105 (34%)
gi|22125363	A420A053	MALDI	thiosulfate binding periplasmic protein of sulfate/thiosulfate ABC transporter [Yersinia pestis KIM	gi|22125363	A420A053	150	7.79	38482	106 (34%)
gi|22125363	A704A052	MALDI	thiosulfate binding periplasmic protein of sulfate/thiosulfate ABC transporter [Yersinia pestis KIM	gi|22125363	A704A052	145	7.79	38482	87 (28%)
gi|22125363	A596A022	MALDI	thiosulfate binding periplasmic protein of sulfate/thiosulfate ABC transporter [Yersinia pestis KIM	gi|22125363	A596A022	132	7.79	38482	66 (21%)
gi|22125363	A530C063	MALDI	thiosulfate binding periplasmic protein of sulfate/thiosulfate ABC transporter [Yersinia pestis KIM	gi|22125363	A530C063	112	7.79	38482	63 (20%)
gi|22125363	A417A096	MALDI	thiosulfate binding periplasmic protein of sulfate/thiosulfate ABC transporter [Yersinia pestis KIM	gi|22125363	A417A096	88	7.79	38482	115 (24%)
gi|22125363	A629A071	MALDI	thiosulfate binding periplasmic protein of sulfate/thiosulfate ABC transporter [Yersinia pestis KIM	gi|22125363	A629A071	76	7.79	38482	48 (14%)
gi|22125363	A653B063	MALDI	thiosulfate binding periplasmic protein of sulfate/thiosulfate ABC transporter [Yersinia pestis KIM	gi|22125363	A653B063	76	7.79	38482	75 (21%)
gi|22125363	A425A025	MALDI	thiosulfate binding periplasmic protein of sulfate/thiosulfate ABC transporter [Yersinia pestis KIM	gi|22125363	A425A025	65	7.79	38482	104 (21%)
gi|22125366	B037A022	MALDI	ATP-binding component of sulfate permease A protein [Yersinia pestis KIM]	gi|22125366	B037A022	172	7.98	41741	112 (30%)
gi|22125366	B106D029	MALDI	ATP-binding component of sulfate permease A protein [Yersinia pestis KIM]	gi|22125366	B106D029	88	7.98	41741	87 (23%)
gi|22125367	A804B047	MALDI	cysteine synthase B, O-acetylserine sulfhydrolase B [Yersinia pestis KIM]	gi|22125367	A804B047	177	5.31	31430	87 (18%)
gi|22125367	A805B064	MALDI	cysteine synthase B, O-acetylserine sulfhydrolase B [Yersinia pestis KIM]	gi|22125367	A805B064	80	5.31	31430	126 (30%)
gi|22125383	A804A016	MALDI	glucose-specific PTS system enzyme IIA component [Yersinia pestis KIM]	gi|22125383	A804A016	323	4.8	18227	158 (48%)
gi|22125383	A389B003	MALDI	PTS system, glucose-specific IIA component [Yersinia pestis KIM]	gi|22125383	A389B003	263	4.8	18227	69 (42%)
gi|22125383	A804A059	MALDI	glucose-specific PTS system enzyme IIA component [Yersinia pestis KIM]	gi|22125383	A804A059	262	4.8	18227	149 (45%)
gi|22125383	B106E082	MALDI	glucose-specific PTS system enzyme IIA component [Yersinia pestis KIM]	gi|22125383	B106E082	207	4.8	18227	54 (33%)
gi|22125383	A704A014	MALDI	glucose-specific PTS system enzyme IIA component [Yersinia pestis KIM]	gi|22125383	A704A014	164	4.8	18227	149 (45%)
gi|22125383	A385A039	MALDI	PTS system, glucose-specific IIA component [Yersinia pestis KIM]	gi|22125383	A385A039	160	4.8	18227	61 (37%)
gi|22125383	A585A036	MALDI	PTS system, glucose-specific IIA component [Yersinia pestis KIM]	gi|22125383	A585A036	139	4.8	18227	43 (26%)
gi|22125383	A542C023	MALDI	PTS system, glucose-specific IIA component [Yersinia pestis KIM]	gi|22125383	A542C023	119	4.8	18227	96 (29%)
gi|22125383	A804B068	MALDI	glucose-specific PTS system enzyme IIA component [Yersinia pestis KIM]	gi|22125383	A804B068	111	4.8	18227	129 (39%)
gi|22125383	A420A028	MALDI	PTS system, glucose-specific IIA component [Yersinia pestis KIM]	gi|22125383	A420A028	110	4.8	18227	112 (34%)
gi|22125383	A647B024	MALDI	glucose-specific PTS system enzyme IIA component [Yersinia pestis KIM]	gi|22125383	A647B024	108	4.8	18227	43 (26%)
gi|22125383	A424A056	MALDI	PTS system, glucose-specific IIA component [Yersinia pestis KIM]	gi|22125383	A424A056	61	4.8	18227	113 (34%)
gi|22125383	A528D065	MALDI	PTS system, glucose-specific IIA component [Yersinia pestis KIM]	gi|22125383	A528D065	61	4.8	18227	106 (32%)
gi|22125384	A705A074	MALDI	PEP-protein phosphotransferase system enzyme I [Yersinia pestis KIM]	gi|22125384	A705A074	601	4.83	63452	177 (54%)
gi|22125384	A425A042	MALDI	PEP-protein phosphotransferase system enzyme I [Yersinia pestis KIM]	gi|22125384	A425A042	559	4.83	63452	116 (28%)
gi|22125384	A542C020	MALDI	PEP-protein phosphotransferase system enzyme I [Yersinia pestis KIM]	gi|22125384	A542C020	510	4.83	63452	98 (24%)
gi|22125384	B035A040	MALDI	PEP-protein phosphotransferase system enzyme I [Yersinia pestis KIM]	gi|22125384	B035A040	401	4.83	63452	126 (22%)
gi|22125384	B035A057	MALDI	PEP-protein phosphotransferase system enzyme I [Yersinia pestis KIM]	gi|22125384	B035A057	395	4.83	63452	160 (28%)
gi|22125384	A969B009	MALDI	PEP-protein phosphotransferase system enzyme I [Yersinia pestis KIM]	gi|22125384	A969B009	349	4.83	63452	144 (25%)
gi|22125384	A704A032	MALDI	PEP-protein phosphotransferase system enzyme I [Yersinia pestis KIM]	gi|22125384	A704A032	332	4.83	63452	181 (46%)
gi|22125384	A805A049	MALDI	PEP-protein phosphotransferase system enzyme I [Yersinia pestis KIM]	gi|22125384	A805A049	284	4.83	63452	106 (27%)
gi|22125384	A385A058	MALDI	PEP-protein phosphotransferase system enzyme I [Yersinia pestis KIM]	gi|22125384	A385A058	226	4.83	63452	211 (37%)
gi|22125384	A805B020	MALDI	PEP-protein phosphotransferase system enzyme I [Yersinia pestis KIM]	gi|22125384	A805B020	174	4.83	63452	121 (31%)
gi|22125384	A530D022	MALDI	PEP-protein phosphotransferase system enzyme I [Yersinia pestis KIM]	gi|22125384	A530D022	169	4.83	63452	69 (18%)
gi|22125384	A623A030	MALDI	PEP-protein phosphotransferase system enzyme I [Yersinia pestis KIM]	gi|22125384	A623A030	164	4.83	63452	144 (25%)
gi|22125384	A696A068	MALDI	PEP-protein phosphotransferase system enzyme I [Yersinia pestis KIM]	gi|22125384	A696A068	126	4.83	63452	148 (26%)
gi|22125384	A804B027	MALDI	PEP-protein phosphotransferase system enzyme I [Yersinia pestis KIM]	gi|22125384	A804B027	126	4.83	63452	84 (21%)
gi|22125384	A805B089	MALDI	PEP-protein phosphotransferase system enzyme I [Yersinia pestis KIM]	gi|22125384	A805B089	103	4.83	63452	56 (14%)
gi|22125385	A839A016	MALDI	phosphocarrier protein HPr [Yersinia pestis KIM]	gi|22125385	A839A016	173	6.1	9100	141 (36%)
gi|22125385	A394A045	MALDI	phosphocarrier protein HPr [Yersinia pestis KIM]	gi|22125385	A394A045	148	6.1	9100	67 (81%)
gi|22125385	A420A036	MALDI	phosphocarrier protein HPr [Yersinia pestis KIM]	gi|22125385	A420A036	88	6.1	9100	122 (31%)
gi|22125385	A647A053	MALDI	phosphocarrier protein HPr [Yersinia pestis KIM]	gi|22125385	A647A053	82	6.1	9100	36 (44%)
gi|22125385	A389E070	MALDI	phosphocarrier protein HPr [Yersinia pestis KIM]	gi|22125385	A389E070	80	6.1	9100	21 (25%)
gi|22125385	A590A2026	MALDI	phosphocarrier protein HPr [Yersinia pestis KIM]	gi|22125385	A590A2026	58	6.1	9100	72 (18%)
gi|22125386	A425B036	MALDI	cysteine synthase A, O-acetylserine sulfhydrolase A [Yersinia pestis KIM]	gi|22125386	A425B036	645	5.25	34354	82 (18%)
gi|22125386	A647A005	MALDI	cysteine synthase A, O-acetylserine sulfhydrolase A [Yersinia pestis KIM]	gi|22125386	A647A005	613	5.25	34354	203 (65%)
gi|22125386	B035A037	MALDI	cysteine synthase A, O-acetylserine sulfhydrolase A [Yersinia pestis KIM]	gi|22125386	B035A037	526	5.25	34354	170 (54%)
gi|22125386	A705A015	MALDI	cysteine synthase A, O-acetylserine sulfhydrolase A [Yersinia pestis KIM]	gi|22125386	A705A015	522	5.25	34354	72 (16%)
gi|22125386	A543D030	MALDI	cysteine synthase A, O-acetylserine sulfhydrolase A [Yersinia pestis KIM]	gi|22125386	A543D030	490	5.25	34354	138 (27%)
gi|22125386	A653A002	MALDI	cysteine synthase A, O-acetylserine sulfhydrolase A [Yersinia pestis KIM]	gi|22125386	A653A002	486	5.25	34354	177 (57%)
gi|22125386	A805A004	MALDI	cysteine synthase A, O-acetylserine sulfhydrolase A [Yersinia pestis KIM]	gi|22125386	A805A004	474	5.25	34354	69 (13%)
gi|22125386	A542C057	MALDI	cysteine synthase A, O-acetylserine sulfhydrolase A [Yersinia pestis KIM]	gi|22125386	A542C057	437	5.25	34354	147 (41%)
gi|22125386	A542C003	MALDI	cysteine synthase A, O-acetylserine sulfhydrolase A [Yersinia pestis KIM]	gi|22125386	A542C003	414	5.25	34354	156 (44%)
gi|22125386	A389A040	MALDI	cysteine synthase A, O-acetylserine sulfhydrolase A [Yersinia pestis KIM]	gi|22125386	A389A040	403	5.25	34354	181 (58%)
gi|22125386	B106E064	MALDI	cysteine synthase A, O-acetylserine sulfhydrolase A [Yersinia pestis KIM]	gi|22125386	B106E064	304	5.25	34354	152 (49%)
gi|22125386	A420A035	MALDI	cysteine synthase A, O-acetylserine sulfhydrolase A [Yersinia pestis KIM]	gi|22125386	A420A035	300	5.25	34354	124 (35%)
gi|22125386	A704B002	MALDI	cysteine synthase A, O-acetylserine sulfhydrolase A [Yersinia pestis KIM]	gi|22125386	A704B002	297	5.25	34354	101 (28%)
gi|22125386	B106E017	MALDI	cysteine synthase A, O-acetylserine sulfhydrolase A [Yersinia pestis KIM]	gi|22125386	B106E017	287	5.25	34354	131 (42%)
gi|22125386	A389B047	MALDI	cysteine synthase A, O-acetylserine sulfhydrolase A [Yersinia pestis KIM]	gi|22125386	A389B047	272	5.25	34354	126 (40%)
gi|22125386	A530D092	MALDI	cysteine synthase A, O-acetylserine sulfhydrolase A [Yersinia pestis KIM]	gi|22125386	A530D092	267	5.25	34354	124 (18%)
gi|22125386	A647A027	MALDI	cysteine synthase A, O-acetylserine sulfhydrolase A [Yersinia pestis KIM]	gi|22125386	A647A027	267	5.25	34354	162 (52%)
gi|22125386	A805A028	MALDI	cysteine synthase A, O-acetylserine sulfhydrolase A [Yersinia pestis KIM]	gi|22125386	A805A028	262	5.25	34354	78 (20%)
gi|22125386	A805A034	MALDI	cysteine synthase A, O-acetylserine sulfhydrolase A [Yersinia pestis KIM]	gi|22125386	A805A034	249	5.25	34354	93 (52%)
gi|22125386	A997A040	MALDI	cysteine synthase A, O-acetylserine sulfhydrolase A [Yersinia pestis KIM]	gi|22125386	A997A040	246	5.25	34354	78 (25%)
gi|22125386	B067A053	MALDI	cysteine synthase A, O-acetylserine sulfhydrolase A [Yersinia pestis KIM]	gi|22125386	B067A053	233	5.25	34354	177 (57%)
gi|22125386	B314A025	MALDI	cysteine synthase A, O-acetylserine sulfhydrolase A [Yersinia pestis KIM]	gi|22125386	B314A025	213	5.25	34354	121 (39%)
gi|22125386	A705A083	MALDI	cysteine synthase A, O-acetylserine sulfhydrolase A [Yersinia pestis KIM]	gi|22125386	A705A083	207	5.25	34354	135 (55%)
gi|22125386	A420A086	MALDI	cysteine synthase A, O-acetylserine sulfhydrolase A [Yersinia pestis KIM]	gi|22125386	A420A086	146	5.25	34354	80 (33%)
gi|22125386	A530D021	MALDI	cysteine synthase A, O-acetylserine sulfhydrolase A [Yersinia pestis KIM]	gi|22125386	A530D021	143	5.25	34354	93 (38%)
gi|22125386	A969B056	MALDI	cysteine synthase A, O-acetylserine sulfhydrolase A [Yersinia pestis KIM]	gi|22125386	A969B056	142	5.25	34354	71 (23%)
gi|22125386	A653A027	MALDI	cysteine synthase A, O-acetylserine sulfhydrolase A [Yersinia pestis KIM]	gi|22125386	A653A027	138	5.25	34354	109 (35%)
gi|22125386	A686A047	MALDI	cysteine synthase A, O-acetylserine sulfhydrolase A [Yersinia pestis KIM]	gi|22125386	A686A047	123	5.25	34354	119 (38%)
gi|22125386	A594A057	MALDI	cysteine synthase A, O-acetylserine sulfhydrolase A [Yersinia pestis KIM]	gi|22125386	A594A057	122	5.25	34354	176 (46%)
gi|22125386	A424A092	MALDI	cysteine synthase A, O-acetylserine sulfhydrolase A [Yersinia pestis KIM]	gi|22125386	A424A092	113	5.25	34354	94 (25%)
gi|22125386	A804B038	MALDI	cysteine synthase A, O-acetylserine sulfhydrolase A [Yersinia pestis KIM]	gi|22125386	A804B038	110	5.25	34354	73 (19%)
gi|22125386	A805B027	MALDI	cysteine synthase A, O-acetylserine sulfhydrolase A [Yersinia pestis KIM]	gi|22125386	A805B027	108	5.25	34354	36 (21%)
gi|22125386	A596A061	MALDI	cysteine synthase A, O-acetylserine sulfhydrolase A [Yersinia pestis KIM]	gi|22125386	A596A061	104	5.25	34354	104 (35%)
gi|22125386	A528D089	MALDI	cysteine synthase A, O-acetylserine sulfhydrolase A [Yersinia pestis KIM]	gi|22125386	A528D089	103	5.25	34354	65 (22%)
gi|22125386	A387A105	MALDI	cysteine synthase A, O-acetylserine sulfhydrolase A [Yersinia pestis KIM]	gi|22125386	A387A105	98	5.25	34354	101 (32%)
gi|22125386	A389C034	MALDI	cysteine synthase A, O-acetylserine sulfhydrolase A [Yersinia pestis KIM]	gi|22125386	A389C034	98	5.25	34354	121 (39%)
gi|22125386	A625A073	MALDI	cysteine synthase A, O-acetylserine sulfhydrolase A [Yersinia pestis KIM]	gi|22125386	A625A073	79	5.25	34354	70 (22%)
gi|22125386	A387A093	MALDI	cysteine synthase A, O-acetylserine sulfhydrolase A [Yersinia pestis KIM]	gi|22125386	A387A093	78	5.25	34354	87 (28%)
gi|22125386	A402A094	MALDI	cysteine synthase A, O-acetylserine sulfhydrolase A [Yersinia pestis KIM]	gi|22125386	A402A094	71	5.25	34354	63 (19%)
gi|22125386	A424A058	MALDI	cysteine synthase A, O-acetylserine sulfhydrolase A [Yersinia pestis KIM]	gi|22125386	A424A058	70	5.25	34354	36 (36%)
gi|22125386	A389D012	MALDI	cysteine synthase A, O-acetylserine sulfhydrolase A [Yersinia pestis KIM]	gi|22125386	A389D012	69	5.25	34354	71 (23%)
gi|22125386	A653B075	MALDI	cysteine synthase A, O-acetylserine sulfhydrolase A [Yersinia pestis KIM]	gi|22125386	A653B075	68	5.25	34354	78 (25%)
gi|22125386	A443A060	MALDI	cysteine synthase A, O-acetylserine sulfhydrolase A [Yersinia pestis KIM]	gi|22125386	A443A060	67	5.25	34354	107 (30%)
gi|22125395	A528C056	MALDI	glutamate tRNA synthetase, catalytic subunit [Yersinia pestis KIM]	gi|22125395	A528C056	255	5.44	53476	108 (31%)
gi|22125395	A647B061	MALDI	glutamyl-tRNA synthetase [Yersinia pestis KIM]	gi|22125395	A647B061	250	5.44	53476	131 (27%)
gi|22125395	A625B025	MALDI	glutamyl-tRNA synthetase [Yersinia pestis KIM]	gi|22125395	A625B025	186	5.44	53476	133 (27%)
gi|22125395	A629B063	MALDI	glutamyl-tRNA synthetase [Yersinia pestis KIM]	gi|22125395	A629B063	142	5.44	53476	100 (21%)
gi|22125395	A543B013	MALDI	glutamate tRNA synthetase, catalytic subunit [Yersinia pestis KIM]	gi|22125395	A543B013	127	5.44	53476	85 (24%)
gi|22125395	A530C031	MALDI	glutamate tRNA synthetase, catalytic subunit [Yersinia pestis KIM]	gi|22125395	A530C031	89	5.44	53476	102 (33%)
gi|22125404	B106E029	MALDI	hypothetical protein y1507 [Yersinia pestis KIM]	gi|22125404	B106E029	378	6.81	46099	126 (30%)
gi|22125404	B120A060	MALDI	hypothetical protein y1507 [Yersinia pestis KIM]	gi|22125404	B120A060	260	6.81	46099	97 (23%)
gi|22125404	B314B030	MALDI	hypothetical protein y1507 [Yersinia pestis KIM]	gi|22125404	B314B030	216	6.81	46099	87 (21%)
gi|22125404	A969B079	MALDI	hypothetical protein y1507 [Yersinia pestis KIM]	gi|22125404	A969B079	189	6.81	46099	92 (22%)
gi|22125404	B314A084	MALDI	hypothetical protein y1507 [Yersinia pestis KIM]	gi|22125404	B314A084	164	6.81	46099	86 (21%)
gi|22125404	A969B072	MALDI	hypothetical protein y1507 [Yersinia pestis KIM]	gi|22125404	A969B072	142	6.81	46099	79 (19%)
gi|22125404	A578A058	MALDI	putative aminotransferase [Yersinia pestis KIM]	gi|22125404	A578A058	133	6.81	46099	71 (24%)
gi|22125404	B106D071	MALDI	hypothetical protein y1507 [Yersinia pestis KIM]	gi|22125404	B106D071	118	6.81	46099	79 (19%)
gi|22125404	B120A051	MALDI	hypothetical protein y1507 [Yersinia pestis KIM]	gi|22125404	B120A051	113	6.81	46099	37 (9%)
gi|22125404	B106D072	MALDI	hypothetical protein y1507 [Yersinia pestis KIM]	gi|22125404	B106D072	104	6.81	46099	86 (21%)
gi|22125404	B314B045	MALDI	hypothetical protein y1507 [Yersinia pestis KIM]	gi|22125404	B314B045	101	6.81	46099	69 (16%)
gi|22125404	B314A060	MALDI	hypothetical protein y1507 [Yersinia pestis KIM]	gi|22125404	B314A060	98	6.81	46099	46 (11%)
gi|22125404	B070A046	MALDI	hypothetical protein y1507 [Yersinia pestis KIM]	gi|22125404	B070A046	95	6.81	46099	80 (19%)
gi|22125404	B314A027	MALDI	hypothetical protein y1507 [Yersinia pestis KIM]	gi|22125404	B314A027	92	6.81	46099	69 (16%)
gi|22125423	A578A005	MALDI	solute-binding periplasmic protein for iron ABC transporter [Yersinia pestis KIM]	gi|22125423	A578A005	746	6.99	36314	78 (26%)
gi|22125423	A839A007	MALDI	solute-binding periplasmic protein for iron ABC transporter [Yersinia pestis KIM]	gi|22125423	A839A007	642	6.99	36314	33 (11%)
gi|22125423	A842A011	MALDI	solute-binding periplasmic protein for iron ABC transporter [Yersinia pestis KIM]	gi|22125423	A842A011	522	6.99	36314	33 (11%)
gi|22125423	A790A005	MALDI	solute-binding periplasmic protein for iron ABC transporter [Yersinia pestis KIM]	gi|22125423	A790A005	511	6.99	36314	60 (26%)
gi|22125423	A790A006	MALDI	solute-binding periplasmic protein for iron ABC transporter [Yersinia pestis KIM]	gi|22125423	A790A006	475	6.99	36314	15 (19%)
gi|22125423	A805A013	MALDI	solute-binding periplasmic protein for iron ABC transporter [Yersinia pestis KIM]	gi|22125423	A805A013	387	6.99	36314	87 (22%)
gi|22125423	A443B062	MALDI	solute-binding periplasmic protein for iron ABC transporter [Yersinia pestis KIM]	gi|22125423	A443B062	347	6.99	36314	72 (18%)
gi|22125423	A705A005	MALDI	solute-binding periplasmic protein for iron ABC transporter [Yersinia pestis KIM]	gi|22125423	A705A005	325	6.99	36314	50 (12%)
gi|22125423	A417A087	MALDI	solute-binding periplasmic protein for iron ABC transporter [Yersinia pestis KIM]	gi|22125423	A417A087	230	6.99	36314	95 (20%)
gi|22125423	B106A042	MALDI	solute-binding periplasmic protein for iron ABC transporter [Yersinia pestis KIM]	gi|22125423	B106A042	187	6.99	36314	87 (26%)
gi|22125472	B035A055	MALDI	long-chain fatty acid transport protein [Yersinia pestis KIM]	gi|22125472	B035A055	783	4.82	45670	128 (31%)
gi|22125472	A997A010	MALDI	long-chain fatty acid transport protein [Yersinia pestis KIM]	gi|22125472	A997A010	673	4.82	45670	119 (29%)
gi|22125472	A969C024	MALDI	long-chain fatty acid transport protein [Yersinia pestis KIM]	gi|22125472	A969C024	545	4.82	45670	118 (28%)
gi|22125472	B070A009	MALDI	long-chain fatty acid transport protein [Yersinia pestis KIM]	gi|22125472	B070A009	517	4.82	45670	135 (33%)
gi|22125472	B067A004	MALDI	long-chain fatty acid transport protein [Yersinia pestis KIM]	gi|22125472	B067A004	492	4.82	45670	135 (33%)
gi|22125472	B067A008	MALDI	long-chain fatty acid transport protein [Yersinia pestis KIM]	gi|22125472	B067A008	378	4.82	45670	123 (30%)
gi|22125472	B035A091	MALDI	long-chain fatty acid transport protein [Yersinia pestis KIM]	gi|22125472	B035A091	315	4.82	45670	119 (29%)
gi|22125472	A585A041	MALDI	long-chain fatty acid transport protein [Yersinia pestis KIM]	gi|22125472	A585A041	277	4.82	45670	142 (34%)
gi|22125472	A584A031	MALDI	long-chain fatty acid transport protein [Yersinia pestis KIM]	gi|22125472	A584A031	187	4.82	45670	87 (21%)
gi|22125472	A585A067	MALDI	long-chain fatty acid transport protein [Yersinia pestis KIM]	gi|22125472	A585A067	151	4.82	45670	98 (24%)
gi|22125472	A696A070	MALDI	long-chain fatty acid transport protein [Yersinia pestis KIM]	gi|22125472	A696A070	97	4.82	45670	98 (24%)
gi|22125472	A701A085	MALDI	long-chain fatty acid transport protein [Yersinia pestis KIM]	gi|22125472	A701A085	97	4.82	45670	81 (20%)
gi|22125472	A683A065	MALDI	long-chain fatty acid transport protein [Yersinia pestis KIM]	gi|22125472	A683A065	77	4.82	45670	53 (13%)
gi|22125472	A696A032	MALDI	long-chain fatty acid transport protein [Yersinia pestis KIM]	gi|22125472	A696A032	65	4.82	45670	39 (9%)
gi|22125474	B037A015	MALDI	acetyl-CoA acetyltransferase [Yersinia pestis KIM]	gi|22125474	B037A015	647	6.68	46396	155 (37%)
gi|22125474	B035A072	MALDI	acetyl-CoA acetyltransferase [Yersinia pestis KIM]	gi|22125474	B035A072	499	6.68	46396	155 (37%)
gi|22125474	B037A018	MALDI	acetyl-CoA acetyltransferase [Yersinia pestis KIM]	gi|22125474	B037A018	254	6.68	46396	109 (26%)
gi|22125474	B035B040	MALDI	acetyl-CoA acetyltransferase [Yersinia pestis KIM]	gi|22125474	B035B040	231	6.68	46396	128 (30%)
gi|22125486	A997A055	MALDI	3-oxoacyl-(acyl carrier protein) synthase [Yersinia pestis KIM]	gi|22125486	A997A055	386	5.33	43148	79 (20%)
gi|22125486	A997A043	MALDI	3-oxoacyl-(acyl carrier protein) synthase [Yersinia pestis KIM]	gi|22125486	A997A043	357	5.33	43148	79 (20%)
gi|22125486	A804A013	MALDI	3-oxoacyl-(acyl carrier protein) synthase [Yersinia pestis KIM]	gi|22125486	A804A013	352	5.33	43148	183 (42%)
gi|22125486	A805A043	MALDI	3-oxoacyl-(acyl carrier protein) synthase [Yersinia pestis KIM]	gi|22125486	A805A043	256	5.33	43148	140 (32%)
gi|22125486	A647A024	MALDI	3-oxoacyl-(acyl carrier protein) synthase [Yersinia pestis KIM]	gi|22125486	A647A024	246	5.33	43148	136 (35%)
gi|22125486	A625A021	MALDI	3-oxoacyl-(acyl carrier protein) synthase [Yersinia pestis KIM]	gi|22125486	A625A021	203	5.33	43148	106 (27%)
gi|22125486	A839A030	MALDI	3-oxoacyl-(acyl carrier protein) synthase [Yersinia pestis KIM]	gi|22125486	A839A030	199	5.33	43148	167 (38%)
gi|22125486	A704A061	MALDI	3-oxoacyl-(acyl carrier protein) synthase [Yersinia pestis KIM]	gi|22125486	A704A061	197	5.33	43148	127 (29%)
gi|22125486	A387A043	MALDI	3-oxoacyl-[acyl-carrier-protein] synthase I [Yersinia pestis KIM]	gi|22125486	A387A043	166	5.33	43148	92 (23%)
gi|22125486	A805B015	MALDI	3-oxoacyl-(acyl carrier protein) synthase [Yersinia pestis KIM]	gi|22125486	A805B015	166	5.33	43148	138 (32%)
gi|22125486	A389A058	MALDI	3-oxoacyl-[acyl-carrier-protein] synthase I [Yersinia pestis KIM]	gi|22125486	A389A058	137	5.33	43148	70 (18%)
gi|22125486	A389C081	MALDI	3-oxoacyl-[acyl-carrier-protein] synthase I [Yersinia pestis KIM]	gi|22125486	A389C081	112	5.33	43148	116 (30%)
gi|22125486	A804B019	MALDI	3-oxoacyl-(acyl carrier protein) synthase [Yersinia pestis KIM]	gi|22125486	A804B019	100	5.33	43148	126 (29%)
gi|22125486	A387A055	MALDI	3-oxoacyl-[acyl-carrier-protein] synthase I [Yersinia pestis KIM]	gi|22125486	A387A055	89	5.33	43148	70 (18%)
gi|22125486	A969D031	MALDI	3-oxoacyl-(acyl carrier protein) synthase [Yersinia pestis KIM]	gi|22125486	A969D031	89	5.33	43148	69 (18%)
gi|22125486	A542C016	MALDI	3-oxoacyl-[acyl-carrier-protein] synthase I [Yersinia pestis KIM]	gi|22125486	A542C016	67	5.33	43148	110 (25%)
gi|22125492	A805B035	MALDI	erythronate-4-phosphate dehydrogenase [Yersinia pestis KIM]	gi|22125492	A805B035	289	5.7	43618	115 (26%)
gi|22125492	A804B064	MALDI	erythronate-4-phosphate dehydrogenase [Yersinia pestis KIM]	gi|22125492	A804B064	259	5.7	43618	81 (18%)
gi|22125492	A647C002	MALDI	erythronate-4-phosphate dehydrogenase [Yersinia pestis KIM]	gi|22125492	A647C002	81	5.7	43618	138 (35%)
gi|22125492	A543A008	MALDI	erythronate-4-phosphate dehyrogenase [Yersinia pestis KIM]	gi|22125492	A543A008	71	5.7	43618	80 (18%)
gi|22125497	A705B081	MALDI	dihydrofolate:folylpolyglutamate synthetase [Yersinia pestis KIM]	gi|22125497	A705B081	86	5.53	50168	73 (22%)
gi|22125497	A530C059	MALDI	dihydrofolate:folylpolyglutamate synthetase [Yersinia pestis KIM]	gi|22125497	A530C059	58	5.53	50168	118 (45%)
gi|22125500	A425B013	MALDI	amidophosphoribosyltransferase; PRPP amidotransferase [Yersinia pestis KIM]	gi|22125500	A425B013	97	5.87	56974	130 (50%)
gi|22125500	A528D034	MALDI	amidophosphoribosyltransferase; PRPP amidotransferase [Yersinia pestis KIM]	gi|22125500	A528D034	77	5.87	56974	114 (44%)
gi|22125502	A705B070	MALDI	histidine-binding periplasmic protein of high-affinity histidine transport system [Yersinia pestis	gi|22125502	A705B070	293	9.04	39089	118 (45%)
gi|22125502	A804A095	MALDI	histidine-binding periplasmic protein of high-affinity histidine transport system [Yersinia pestis	gi|22125502	A804A095	279	9.04	39089	113 (43%)
gi|22125502	A589A015	MALDI	histidine-binding periplasmic protein of high-affinity histidine transport system [Yersinia pestis	gi|22125502	A589A015	235	9.04	39089	106 (41%)
gi|22125502	A389D044	MALDI	histidine-binding periplasmic protein of high-affinity histidine transport system [Yersinia pestis	gi|22125502	A389D044	137	9.04	39089	66 (19%)
gi|22125502	A542C036	MALDI	histidine-binding periplasmic protein of high-affinity histidine transport system [Yersinia pestis	gi|22125502	A542C036	132	9.04	39089	104 (38%)
gi|22125515	A528C027	MALDI	phosphotransacetylase [Yersinia pestis KIM]	gi|22125515	A528C027	214	5.22	77753	151 (46%)
gi|22125517	A590A2061	MALDI	acetate kinase [Yersinia pestis KIM]	gi|22125517	A590A2061	60	5.88	43333	141 (43%)
gi|22125519	A425A009	MALDI	hypothetical protein y1624 [Yersinia pestis KIM]	gi|22125519	A425A009	162	5.95	19724	135 (41%)
gi|22125526	B314A081	MALDI	NADH dehydrogenase beta subunit [Yersinia pestis KIM]	gi|22125526	B314A081	96	5.76	25880	70 (30%)
gi|22125527	A969B028	MALDI	NADH dehydrogenase I chain C, D [Yersinia pestis KIM]	gi|22125527	A969B028	529	5.83	69070	179 (29%)
gi|22125527	B035A096	MALDI	NADH dehydrogenase I chain C, D [Yersinia pestis KIM]	gi|22125527	B035A096	487	5.83	69070	152 (24%)
gi|22125527	B193A017	MALDI	NADH dehydrogenase I chain C, D [Yersinia pestis KIM]	gi|22125527	B193A017	357	5.83	69070	165 (26%)
gi|22125527	B193A018	MALDI	NADH dehydrogenase I chain C, D [Yersinia pestis KIM]	gi|22125527	B193A018	332	5.83	69070	173 (28%)
gi|22125527	B035B007	MALDI	NADH dehydrogenase I chain C, D [Yersinia pestis KIM]	gi|22125527	B035B007	328	5.83	69070	160 (25%)
gi|22125527	A997A085	MALDI	NADH dehydrogenase I chain C, D [Yersinia pestis KIM]	gi|22125527	A997A085	238	5.83	69070	140 (22%)
gi|22125527	B120A047	MALDI	NADH dehydrogenase I chain C, D [Yersinia pestis KIM]	gi|22125527	B120A047	197	5.83	69070	135 (21%)
gi|22125527	B106A023	MALDI	NADH dehydrogenase I chain C, D [Yersinia pestis KIM]	gi|22125527	B106A023	193	5.83	69070	137 (22%)
gi|22125527	A683B049	MALDI	NADH dehydrogenase I chain C, D [Yersinia pestis KIM]	gi|22125527	A683B049	152	5.83	69070	158 (25%)
gi|22125527	A688A053	MALDI	NADH dehydrogenase I chain C, D [Yersinia pestis KIM]	gi|22125527	A688A053	112	5.83	69070	100 (16%)
gi|22125527	B106D005	MALDI	NADH dehydrogenase I chain C, D [Yersinia pestis KIM]	gi|22125527	B106D005	111	5.83	69070	131 (21%)
gi|22125527	B314A040	MALDI	NADH dehydrogenase I chain C, D [Yersinia pestis KIM]	gi|22125527	B314A040	75	5.83	69070	101 (16%)
gi|22125527	B121A082	MALDI	NADH dehydrogenase I chain C, D [Yersinia pestis KIM]	gi|22125527	B121A082	59	5.83	69070	77 (12%)
gi|22125528	B106D020	MALDI	ATP synthase subunit E [Yersinia pestis KIM]	gi|22125528	B106D020	129	5	20920	63 (33%)
gi|22125529	A389A033	MALDI	NADH dehydrogenase I chain F [Yersinia pestis KIM]	gi|22125529	A389A033	318	6.3	50934	196 (42%)
gi|22125529	A969B048	MALDI	NADH dehydrogenase I chain F [Yersinia pestis KIM]	gi|22125529	A969B048	139	6.3	50934	99 (21%)
gi|22125530	B035B013	MALDI	NADH dehydrogenase gamma subunit [Yersinia pestis KIM]	gi|22125530	B035B013	412	5.72	101584	176 (19%)
gi|22125530	A969A080	MALDI	NADH dehydrogenase gamma subunit [Yersinia pestis KIM]	gi|22125530	A969A080	160	5.72	101584	120 (13%)
gi|22125530	A969D014	MALDI	NADH dehydrogenase gamma subunit [Yersinia pestis KIM]	gi|22125530	A969D014	145	5.72	101584	121 (13%)
gi|22125530	A389B006	MALDI	NADH dehydrogenase I chain G [Yersinia pestis KIM]	gi|22125530	A389B006	95	5.72	101584	100 (11%)
gi|22125530	A969C096	MALDI	NADH dehydrogenase gamma subunit [Yersinia pestis KIM]	gi|22125530	A969C096	69	5.72	101584	113 (12%)
gi|22125530	B193A061	MALDI	NADH dehydrogenase gamma subunit [Yersinia pestis KIM]	gi|22125530	B193A061	61	5.72	101584	65 (7%)
gi|22125570	A804A075	MALDI	glutamine ABC transporter periplasmic-binding protein [Yersinia pestis KIM]	gi|22125570	A804A075	326	6.63	26935	135 (41%)
gi|22125570	A705A059	MALDI	glutamine ABC transporter periplasmic-binding protein [Yersinia pestis KIM]	gi|22125570	A705A059	179	6.63	26935	86 (26%)
gi|22125570	A596A062	MALDI	glutamine-binding periplasmic protein for high-affinity glutamine ABC transporter [Yersinia pestis	gi|22125570	A596A062	143	6.63	26935	82 (25%)
gi|22125571	B314B025	MALDI	hypothetical protein y1676 [Yersinia pestis KIM]	gi|22125571	B314B025	345	8.65	41819	121 (32%)
gi|22125571	A417A076	MALDI	hypothetical protein y1676 [Yersinia pestis KIM]	gi|22125571	A417A076	214	8.65	41819	82 (25%)
gi|22125571	A578A042	MALDI	hypothetical protein y1676 [Yersinia pestis KIM]	gi|22125571	A578A042	144	8.65	41819	94 (29%)
gi|22125571	A839A048	MALDI	hypothetical protein y1676 [Yersinia pestis KIM]	gi|22125571	A839A048	70	8.65	41819	185 (55%)
gi|22125572	B108A002	MALDI	DNA protection during starvation conditions [Yersinia pestis KIM]	gi|22125572	B108A002	638	5.87	18859	105 (61%)
gi|22125572	B106E024	MALDI	DNA protection during starvation conditions [Yersinia pestis KIM]	gi|22125572	B106E024	545	5.87	18859	114 (66%)
gi|22125572	A969B087	MALDI	DNA protection during starvation conditions [Yersinia pestis KIM]	gi|22125572	A969B087	498	5.87	18859	114 (66%)
gi|22125572	B106D061	MALDI	DNA protection during starvation conditions [Yersinia pestis KIM]	gi|22125572	B106D061	355	5.87	18859	106 (62%)
gi|22125572	B314B019	MALDI	DNA protection during starvation conditions [Yersinia pestis KIM]	gi|22125572	B314B019	354	5.87	18859	105 (61%)
gi|22125572	A625B004	MALDI	DNA protection during starvation conditions [Yersinia pestis KIM]	gi|22125572	A625B004	262	5.87	18859	106 (62%)
gi|22125577	A997A004	MALDI	outer membrane protein X [Yersinia pestis KIM]	gi|22125577	A997A004	642	5.85	18951	104 (60%)
gi|22125577	A969A009	MALDI	outer membrane protein X [Yersinia pestis KIM]	gi|22125577	A969A009	624	5.85	18951	72 (42%)
gi|22125577	B156A004	MALDI	outer membrane protein X [Yersinia pestis KIM]	gi|22125577	B156A004	564	5.85	18951	72 (42%)
gi|22125577	B035A035	MALDI	outer membrane protein X [Yersinia pestis KIM]	gi|22125577	B035A035	558	5.85	18951	72 (42%)
gi|22125577	A686A010	MALDI	outer membrane protein X [Yersinia pestis KIM]	gi|22125577	A686A010	373	5.85	18951	104 (60%)
gi|22125577	A997A041	MALDI	outer membrane protein X [Yersinia pestis KIM]	gi|22125577	A997A041	335	5.85	18951	36 (21%)
gi|22125577	A757A077	MALDI	outer membrane protein X [Yersinia pestis KIM]	gi|22125577	A757A077	253	5.85	18951	36 (21%)
gi|22125577	B106E042	MALDI	outer membrane protein X [Yersinia pestis KIM]	gi|22125577	B106E042	228	5.85	18951	72 (42%)
gi|22125577	A689A011	MALDI	outer membrane protein X [Yersinia pestis KIM]	gi|22125577	A689A011	224	5.85	18951	72 (42%)
gi|22125577	A584A018	MALDI	outer membrane protein X [Yersinia pestis KIM]	gi|22125577	A584A018	212	5.85	18951	55 (32%)
gi|22125577	A683A017	MALDI	outer membrane protein X [Yersinia pestis KIM]	gi|22125577	A683A017	204	5.85	18951	74 (43%)
gi|22125577	A686A022	MALDI	outer membrane protein X [Yersinia pestis KIM]	gi|22125577	A686A022	178	5.85	18951	36 (21%)
gi|22125577	A585A037	MALDI	outer membrane protein X [Yersinia pestis KIM]	gi|22125577	A585A037	156	5.85	18951	36 (21%)
gi|22125577	A757A025	MALDI	outer membrane protein X [Yersinia pestis KIM]	gi|22125577	A757A025	147	5.85	18951	36 (21%)
gi|22125577	A969B084	MALDI	outer membrane protein X [Yersinia pestis KIM]	gi|22125577	A969B084	141	5.85	18951	72 (42%)
gi|22125577	A757A037	MALDI	outer membrane protein X [Yersinia pestis KIM]	gi|22125577	A757A037	134	5.85	18951	36 (21%)
gi|22125582	A589A028	MALDI	putative solute binding protein of ABC transporter [Yersinia pestis KIM]	gi|22125582	A589A028	438	5.39	32413	54 (16%)
gi|22125582	A705B010	MALDI	solute binding protein of ABC transporter [Yersinia pestis KIM]	gi|22125582	A705B010	84	5.39	32413	170 (21%)
gi|22125620	A387A028	MALDI	hypothetical protein y1726 [Yersinia pestis KIM]	gi|22125620	A387A028	237	6.24	36993	143 (43%)
gi|22125620	A387A040	MALDI	hypothetical protein y1726 [Yersinia pestis KIM]	gi|22125620	A387A040	236	6.24	36993	144 (43%)
gi|22125620	A706A043	MALDI	hypothetical protein y1726 [Yersinia pestis KIM]	gi|22125620	A706A043	95	6.24	36993	97 (29%)
gi|22125620	A417A044	MALDI	hypothetical protein y1726 [Yersinia pestis KIM]	gi|22125620	A417A044	77	6.24	36993	96 (21%)
gi|22125639	A393A017	MALDI	hypothetical protein y1744 [Yersinia pestis KIM]	gi|22125639	A393A017	210	5.81	11002	65 (65%)
gi|22125639	A590A2045	MALDI	hypothetical protein y1744 [Yersinia pestis KIM]	gi|22125639	A590A2045	158	5.81	11002	102 (25%)
gi|22125639	A391A030	MALDI	hypothetical protein y1744 [Yersinia pestis KIM]	gi|22125639	A391A030	75	5.81	11002	44 (44%)
gi|22125640	A578A070	MALDI	dihydro-orotase [Yersinia pestis KIM]	gi|22125640	A578A070	232	6.35	38803	73 (18%)
gi|22125640	A417A050	MALDI	dihydro-orotase [Yersinia pestis KIM]	gi|22125640	A417A050	123	6.35	38803	49 (12%)
gi|22125640	A839A011	MALDI	dihydroorotase [Yersinia pestis KIM]	gi|22125640	A839A011	115	6.35	38803	127 (37%)
gi|22125640	A653B047	MALDI	dihydroorotase [Yersinia pestis KIM]	gi|22125640	A653B047	91	6.35	38803	95 (27%)
gi|22125640	A389C092	MALDI	dihydro-orotase [Yersinia pestis KIM]	gi|22125640	A389C092	70	6.35	38803	75 (21%)
gi|22125650	A804B023	MALDI	3-oxoacyl-(acyl carrier protein) synthase [Yersinia pestis KIM]	gi|22125650	A804B023	313	5.17	33831	147 (42%)
gi|22125651	A804A047	MALDI	acyl carrier protein S-malonyltransferase [Yersinia pestis KIM]	gi|22125651	A804A047	210	5.12	32859	149 (43%)
gi|22125651	A629B017	MALDI	acyl carrier protein S-malonyltransferase [Yersinia pestis KIM]	gi|22125651	A629B017	130	5.12	32859	30 (10%)
gi|22125651	A705B042	MALDI	acyl carrier protein S-malonyltransferase [Yersinia pestis KIM]	gi|22125651	A705B042	118	5.12	32859	51 (15%)
gi|22125651	A647B025	MALDI	acyl carrier protein S-malonyltransferase [Yersinia pestis KIM]	gi|22125651	A647B025	70	5.12	32859	76 (25%)
gi|22125651	A420A069	MALDI	malonyl-CoA-[acyl-carrier-protein] transacylase [Yersinia pestis KIM]	gi|22125651	A420A069	64	5.12	32859	59 (17%)
gi|22125651	A424A023	MALDI	malonyl-CoA-[acyl-carrier-protein] transacylase [Yersinia pestis KIM]	gi|22125651	A424A023	60	5.12	32859	32 (9%)
gi|22125652	A387A046	MALDI	3-oxoacyl-[acyl-carrier-protein] reductase [Yersinia pestis KIM]	gi|22125652	A387A046	251	5.58	25805	73 (31%)
gi|22125652	A647A092	MALDI	3-ketoacyl-(acyl-carrier-protein) reductase [Yersinia pestis KIM]	gi|22125652	A647A092	202	5.58	25805	108 (46%)
gi|22125652	A387A034	MALDI	3-oxoacyl-[acyl-carrier-protein] reductase [Yersinia pestis KIM]	gi|22125652	A387A034	186	5.58	25805	73 (31%)
gi|22125652	A389A049	MALDI	3-oxoacyl-[acyl-carrier-protein] reductase [Yersinia pestis KIM]	gi|22125652	A389A049	102	5.58	25805	56 (24%)
gi|22125652	A625B001	MALDI	3-ketoacyl-(acyl-carrier-protein) reductase [Yersinia pestis KIM]	gi|22125652	A625B001	70	5.58	25805	60 (26%)
gi|22125652	A530C077	MALDI	3-oxoacyl-[acyl-carrier-protein] reductase [Yersinia pestis KIM]	gi|22125652	A530C077	59	5.58	25805	60 (17%)
gi|22125654	A804B031	MALDI	3-oxoacyl-(acyl carrier protein) synthase [Yersinia pestis KIM]	gi|22125654	A804B031	119	5.69	43386	40 (9%)
gi|22125654	A387A056	MALDI	3-oxoacyl-[acyl-carrier-protein] synthase II [Yersinia pestis KIM]	gi|22125654	A387A056	69	5.69	43386	72 (18%)
gi|22125654	A528C040	MALDI	3-oxoacyl-[acyl-carrier-protein] synthase II [Yersinia pestis KIM]	gi|22125654	A528C040	64	5.69	43386	40 (9%)
gi|22125670	B314B063	MALDI	hypothetical protein y1776 [Yersinia pestis KIM]	gi|22125670	B314B063	134	6.23	21039	83 (43%)
gi|22125678	A969D085	MALDI	transcription-repair coupling factor [Yersinia pestis KIM]	gi|22125678	A969D085	84	5.93	131270	101 (8%)
gi|22125686	A804B024	MALDI	hypothetical protein y1792 [Yersinia pestis KIM]	gi|22125686	A804B024	124	4.83	45026	40 (9%)
gi|22125688	A997A042	MALDI	transcriptional regulatory protein [Yersinia pestis KIM]	gi|22125688	A997A042	464	5.51	25625	97 (42%)
gi|22125688	A394A006	MALDI	transcriptional regulatory protein [Yersinia pestis KIM]	gi|22125688	A394A006	182	5.51	25625	103 (44%)
gi|22125689	B035A074	MALDI	hypothetical protein y1795 [Yersinia pestis KIM]	gi|22125689	B035A074	457	7.79	22869	101 (49%)
gi|22125689	A585A068	MALDI	hypothetical protein y1795 [Yersinia pestis KIM]	gi|22125689	A585A068	91	7.79	22869	52 (25%)
gi|22125691	A391A004	MALDI	adenylosuccinate lyase [Yersinia pestis KIM]	gi|22125691	A391A004	206	5.82	52100	128 (27%)
gi|22125691	A969B035	MALDI	adenylosuccinate lyase [Yersinia pestis KIM]	gi|22125691	A969B035	151	5.82	52100	80 (17%)
gi|22125691	A625A076	MALDI	adenylosuccinate lyase [Yersinia pestis KIM]	gi|22125691	A625A076	72	5.82	52100	70 (15%)
gi|22125696	A543B040	MALDI	isocitrate dehydrogenase, specific for NADP+ [Yersinia pestis KIM]	gi|22125696	A543B040	357	5.81	48189	23 (11%)
gi|22125696	A389A066	MALDI	isocitrate dehydrogenase, specific for NADP+ [Yersinia pestis KIM]	gi|22125696	A389A066	356	5.81	48189	134 (31%)
gi|22125696	B314A080	MALDI	isocitrate dehydrogenase [Yersinia pestis KIM]	gi|22125696	B314A080	326	5.81	48189	130 (30%)
gi|22125696	A543C086	MALDI	isocitrate dehydrogenase, specific for NADP+ [Yersinia pestis KIM]	gi|22125696	A543C086	322	5.81	48189	60 (47%)
gi|22125696	A425A043	MALDI	isocitrate dehydrogenase, specific for NADP+ [Yersinia pestis KIM]	gi|22125696	A425A043	319	5.81	48189	51 (34%)
gi|22125696	A647A055	MALDI	isocitrate dehydrogenase [Yersinia pestis KIM]	gi|22125696	A647A055	272	5.81	48189	117 (27%)
gi|22125696	A543C005	MALDI	isocitrate dehydrogenase, specific for NADP+ [Yersinia pestis KIM]	gi|22125696	A543C005	253	5.81	48189	27 (18%)
gi|22125696	A732A025	MALDI	isocitrate dehydrogenase [Yersinia pestis KIM]	gi|22125696	A732A025	243	5.81	48189	43 (28%)
gi|22125696	A443B060	MALDI	isocitrate dehydrogenase, specific for NADP+ [Yersinia pestis KIM]	gi|22125696	A443B060	195	5.81	48189	20 (13%)
gi|22125696	A647B045	MALDI	isocitrate dehydrogenase [Yersinia pestis KIM]	gi|22125696	A647B045	179	5.81	48189	109 (25%)
gi|22125696	B314B041	MALDI	isocitrate dehydrogenase [Yersinia pestis KIM]	gi|22125696	B314B041	172	5.81	48189	104 (24%)
gi|22125696	A732B014	MALDI	isocitrate dehydrogenase [Yersinia pestis KIM]	gi|22125696	A732B014	156	5.81	48189	63 (14%)
gi|22125696	A705A089	MALDI	isocitrate dehydrogenase [Yersinia pestis KIM]	gi|22125696	A705A089	152	5.81	48189	78 (18%)
gi|22125696	B106A047	MALDI	isocitrate dehydrogenase [Yersinia pestis KIM]	gi|22125696	B106A047	143	5.81	48189	103 (24%)
gi|22125696	A543B029	MALDI	isocitrate dehydrogenase, specific for NADP+ [Yersinia pestis KIM]	gi|22125696	A543B029	131	5.81	48189	96 (22%)
gi|22125696	A530D029	MALDI	isocitrate dehydrogenase, specific for NADP+ [Yersinia pestis KIM]	gi|22125696	A530D029	121	5.81	48189	34 (8%)
gi|22125696	A625B034	MALDI	isocitrate dehydrogenase [Yersinia pestis KIM]	gi|22125696	A625B034	119	5.81	48189	81 (18%)
gi|22125696	B106A092	MALDI	isocitrate dehydrogenase [Yersinia pestis KIM]	gi|22125696	B106A092	104	5.81	48189	96 (22%)
gi|22125696	A653A031	MALDI	isocitrate dehydrogenase [Yersinia pestis KIM]	gi|22125696	A653A031	74	5.81	48189	67 (15%)
gi|22125700	B314B062	MALDI	oxidoreductase [Yersinia pestis KIM]	gi|22125700	B314B062	103	6.38	29727	44 (16%)
gi|22125710	A417A033	MALDI	putative oxidoreductase [Yersinia pestis KIM]	gi|22125710	A417A033	98	7.21	37069	99 (48%)
gi|22125738	B106E088	MALDI	regulator [Yersinia pestis KIM]	gi|22125738	B106E088	923	5.52	28780	130 (50%)
gi|22125738	B106E080	MALDI	regulator [Yersinia pestis KIM]	gi|22125738	B106E080	716	5.52	28780	130 (50%)
gi|22125738	B070A007	MALDI	regulator [Yersinia pestis KIM]	gi|22125738	B070A007	713	5.52	28780	130 (50%)
gi|22125738	B314A003	MALDI	regulator [Yersinia pestis KIM]	gi|22125738	B314A003	713	5.52	28780	118 (45%)
gi|22125738	B193A005	MALDI	regulator [Yersinia pestis KIM]	gi|22125738	B193A005	603	5.52	28780	118 (45%)
gi|22125738	B067A022	MALDI	regulator [Yersinia pestis KIM]	gi|22125738	B067A022	551	5.52	28780	108 (41%)
gi|22125738	A969B070	MALDI	regulator [Yersinia pestis KIM]	gi|22125738	A969B070	533	5.52	28780	129 (49%)
gi|22125738	A543C042	MALDI	putative regulator [Yersinia pestis KIM]	gi|22125738	A543C042	460	5.52	28780	126 (61%)
gi|22125738	A805A054	MALDI	regulator [Yersinia pestis KIM]	gi|22125738	A805A054	424	5.52	28780	100 (48%)
gi|22125738	A394A033	MALDI	putative regulator [Yersinia pestis KIM]	gi|22125738	A394A033	360	5.52	28780	130 (50%)
gi|22125738	B120A034	MALDI	regulator [Yersinia pestis KIM]	gi|22125738	B120A034	360	5.52	28780	105 (40%)
gi|22125738	B035B019	MALDI	regulator [Yersinia pestis KIM]	gi|22125738	B035B019	353	5.52	28780	101 (39%)
gi|22125738	A625A029	MALDI	regulator [Yersinia pestis KIM]	gi|22125738	A625A029	332	5.52	28780	108 (41%)
gi|22125738	B106E051	MALDI	regulator [Yersinia pestis KIM]	gi|22125738	B106E051	304	5.52	28780	130 (50%)
gi|22125738	B121A003	MALDI	regulator [Yersinia pestis KIM]	gi|22125738	B121A003	288	5.52	28780	117 (45%)
gi|22125738	B156A015	MALDI	regulator [Yersinia pestis KIM]	gi|22125738	B156A015	282	5.52	28780	101 (39%)
gi|22125738	A443B036	MALDI	putative regulator [Yersinia pestis KIM]	gi|22125738	A443B036	251	5.52	28780	91 (44%)
gi|22125738	A705B025	MALDI	regulator [Yersinia pestis KIM]	gi|22125738	A705B025	195	5.52	28780	99 (48%)
gi|22125738	A653B074	MALDI	regulator [Yersinia pestis KIM]	gi|22125738	A653B074	193	5.52	28780	114 (44%)
gi|22125738	A704A022	MALDI	regulator [Yersinia pestis KIM]	gi|22125738	A704A022	182	5.52	28780	58 (28%)
gi|22125738	A389D045	MALDI	putative regulator [Yersinia pestis KIM]	gi|22125738	A389D045	162	5.52	28780	87 (33%)
gi|22125738	A647B008	MALDI	regulator [Yersinia pestis KIM]	gi|22125738	A647B008	161	5.52	28780	101 (39%)
gi|22125738	A424A078	MALDI	putative regulator [Yersinia pestis KIM]	gi|22125738	A424A078	116	5.52	28780	71 (34%)
gi|22125738	A701B042	MALDI	regulator [Yersinia pestis KIM]	gi|22125738	A701B042	64	5.52	28780	60 (23%)
gi|22125769	A705B033	MALDI	regulator [Yersinia pestis KIM]	gi|22125769	A705B033	205	5.5	29947	75 (40%)
gi|22125769	A701B039	MALDI	regulator [Yersinia pestis KIM]	gi|22125769	A701B039	86	5.5	29947	63 (23%)
gi|22125789	B193A015	MALDI	ATP-binding protein for iron and manganese ABC transporter [Yersinia pestis KIM]	gi|22125789	B193A015	147	6.2	32490	81 (27%)
gi|22125789	B106D096	MALDI	ATP-binding protein for iron and manganese ABC transporter [Yersinia pestis KIM]	gi|22125789	B106D096	128	6.2	32490	99 (34%)
gi|22125790	A590A2005	MALDI	periplasmic-binding protein for iron and manganese ABC transporter [Yersinia pestis KIM]	gi|22125790	A590A2005	449	6.99	35829	76 (40%)
gi|22125790	A623A016	MALDI	periplasmic-binding protein for iron and manganese ABC transporter [Yersinia pestis KIM]	gi|22125790	A623A016	406	6.99	35829	141 (43%)
gi|22125790	A705A008	MALDI	periplasmic-binding protein for iron and manganese ABC transporter [Yersinia pestis KIM]	gi|22125790	A705A008	309	6.99	35829	54 (28%)
gi|22125790	A704A037	MALDI	periplasmic-binding protein for iron and manganese ABC transporter [Yersinia pestis KIM]	gi|22125790	A704A037	267	6.99	35829	40 (21%)
gi|22125790	A705A071	MALDI	periplasmic-binding protein for iron and manganese ABC transporter [Yersinia pestis KIM]	gi|22125790	A705A071	193	6.99	35829	197 (36%)
gi|22125790	A629B004	MALDI	periplasmic-binding protein for iron and manganese ABC transporter [Yersinia pestis KIM]	gi|22125790	A629B004	183	6.99	35829	86 (26%)
gi|22125790	B106C053	MALDI	periplasmic-binding protein for iron and manganese ABC transporter [Yersinia pestis KIM]	gi|22125790	B106C053	178	6.99	35829	78 (24%)
gi|22125790	A653B054	MALDI	periplasmic-binding protein for iron and manganese ABC transporter [Yersinia pestis KIM]	gi|22125790	A653B054	177	6.99	35829	86 (26%)
gi|22125790	A732A039	MALDI	periplasmic-binding protein for iron and manganese ABC transporter [Yersinia pestis KIM]	gi|22125790	A732A039	149	6.99	35829	190 (35%)
gi|22125790	A704B064	MALDI	periplasmic-binding protein for iron and manganese ABC transporter [Yersinia pestis KIM]	gi|22125790	A704B064	145	6.99	35829	204 (37%)
gi|22125790	A543C004	MALDI	periplasmic-binding protein for iron and manganese ABC transporter [Yersinia pestis KIM]	gi|22125790	A543C004	136	6.99	35829	127 (23%)
gi|22125796	A969C058	MALDI	threonyl-tRNA synthetase [Yersinia pestis KIM]	gi|22125796	A969C058	127	5.85	74292	101 (15%)
gi|22125801	A530C017	MALDI	phenylalanine tRNA synthetase, alpha-subunit [Yersinia pestis KIM]	gi|22125801	A530C017	298	5.61	37173	183 (34%)
gi|22125801	A528C087	MALDI	phenylalanine tRNA synthetase, alpha-subunit [Yersinia pestis KIM]	gi|22125801	A528C087	68	5.61	37173	131 (24%)
gi|22125802	A704B055	MALDI	phenylalanyl-tRNA synthetase beta subunit [Yersinia pestis KIM]	gi|22125802	A704B055	337	5.38	87660	139 (25%)
gi|22125802	A625B091	MALDI	phenylalanyl-tRNA synthetase beta subunit [Yersinia pestis KIM]	gi|22125802	A625B091	201	5.38	87660	126 (16%)
gi|22125810	A997A049	MALDI	enzyme [Yersinia pestis KIM]	gi|22125810	A997A049	565	6.33	42733	119 (31%)
gi|22125812	A997A081	MALDI	hypothetical protein y1919 [Yersinia pestis KIM]	gi|22125812	A997A081	520	5.88	75330	136 (20%)
gi|22125820	A969D079	MALDI	3-deoxy-7-phosphoheptulonate synthase [Yersinia pestis KIM]	gi|22125820	A969D079	118	5.35	38628	94 (27%)
gi|22125822	A969D057	MALDI	phosphoenolpyruvate synthase [Yersinia pestis KIM]	gi|22125822	A969D057	197	5.12	88154	82 (10%)
gi|22125827	A387A069	MALDI	hypothetical protein y1935 [Yersinia pestis KIM]	gi|22125827	A387A069	67	4.77	55548	65 (13%)
gi|22125828	B172B038	MALDI	ATP-binding component of a transport system [Yersinia pestis KIM]	gi|22125828	B172B038	169	5.25	28618	82 (32%)
gi|22125828	B106A051	MALDI	ATP-binding component of a transport system [Yersinia pestis KIM]	gi|22125828	B106A051	164	5.25	28618	101 (39%)
gi|22125829	A417A028	MALDI	hypothetical protein y1937 [Yersinia pestis KIM]	gi|22125829	A417A028	135	6.47	49865	106 (19%)
gi|22125830	A629B003	MALDI	selenocysteine lyase [Yersinia pestis KIM]	gi|22125830	A629B003	309	5.56	44615	102 (25%)
gi|22125830	A804B066	MALDI	selenocysteine lyase [Yersinia pestis KIM]	gi|22125830	A804B066	163	5.56	44615	102 (19%)
gi|22125830	A387A017	MALDI	hypothetical protein y1938 [Yersinia pestis KIM]	gi|22125830	A387A017	150	5.56	44615	73 (18%)
gi|22125830	A387A005	MALDI	hypothetical protein y1938 [Yersinia pestis KIM]	gi|22125830	A387A005	118	5.56	44615	120 (30%)
gi|22125830	A420A076	MALDI	hypothetical protein y1938 [Yersinia pestis KIM]	gi|22125830	A420A076	98	5.56	44615	103 (19%)
gi|22125830	A389C088	MALDI	hypothetical protein y1938 [Yersinia pestis KIM]	gi|22125830	A389C088	84	5.56	44615	89 (22%)
gi|22125830	A653B082	MALDI	selenocysteine lyase [Yersinia pestis KIM]	gi|22125830	A653B082	72	5.56	44615	57 (14%)
gi|22125830	A590A2064	MALDI	hypothetical protein y1938 [Yersinia pestis KIM]	gi|22125830	A590A2064	61	5.56	44615	109 (20%)
gi|22125832	A589A004	MALDI	hypothetical protein y1940 [Yersinia pestis KIM]	gi|22125832	A589A004	398	5.15	38168	105 (19%)
gi|22125832	A732A070	MALDI	hypothetical protein y1940 [Yersinia pestis KIM]	gi|22125832	A732A070	225	5.15	38168	116 (21%)
gi|22125832	A420A006	MALDI	hypothetical protein y1940 [Yersinia pestis KIM]	gi|22125832	A420A006	216	5.15	38168	81 (15%)
gi|22125832	A542B050	MALDI	hypothetical protein y1940 [Yersinia pestis KIM]	gi|22125832	A542B050	139	5.15	38168	68 (12%)
gi|22125832	A424A039	MALDI	hypothetical protein y1940 [Yersinia pestis KIM]	gi|22125832	A424A039	81	5.15	38168	102 (32%)
gi|22125832	A542B056	MALDI	hypothetical protein y1940 [Yersinia pestis KIM]	gi|22125832	A542B056	75	5.15	38168	86 (27%)
gi|22125832	A576B013	MALDI	hypothetical protein y1940 [Yersinia pestis KIM]	gi|22125832	A576B013	67	5.15	38168	123 (34%)
gi|22125836	A389C028	MALDI	pyruvate kinase I [Yersinia pestis KIM]	gi|22125836	A389C028	183	5.88	50791	167 (36%)
gi|22125836	A389C040	MALDI	pyruvate kinase I [Yersinia pestis KIM]	gi|22125836	A389C040	166	5.88	50791	197 (43%)
gi|22125836	A528C035	MALDI	pyruvate kinase I [Yersinia pestis KIM]	gi|22125836	A528C035	132	5.88	50791	95 (26%)
gi|22125836	A704A023	MALDI	pyruvate kinase [Yersinia pestis KIM]	gi|22125836	A704A023	103	5.88	50791	70 (19%)
gi|22125836	A530C023	MALDI	pyruvate kinase I [Yersinia pestis KIM]	gi|22125836	A530C023	58	5.88	50791	64 (18%)
gi|22125843	A543B072	MALDI	superoxide dismutase, iron [Yersinia pestis KIM]	gi|22125843	A543B072	76	6.5	23222	42 (12%)
gi|22125845	A805A080	MALDI	hypothetical protein y1953 [Yersinia pestis KIM]	gi|22125845	A805A080	151	4.88	13961	86 (18%)
gi|22125849	A704B083	MALDI	lactoylglutathione lyase [Yersinia pestis KIM]	gi|22125849	A704B083	170	5.71	16621	202 (36%)
gi|22125849	A647A087	MALDI	lactoylglutathione lyase [Yersinia pestis KIM]	gi|22125849	A647A087	145	5.71	16621	31 (21%)
gi|22125849	A794A009	MALDI	lactoylglutathione lyase [Yersinia pestis KIM]	gi|22125849	A794A009	127	5.71	16621	153 (27%)
gi|22125849	A385A043	MALDI	lactoylglutathione lyase [Yersinia pestis KIM]	gi|22125849	A385A043	93	5.71	16621	35 (23%)
gi|22125849	A542B053	MALDI	lactoylglutathione lyase [Yersinia pestis KIM]	gi|22125849	A542B053	87	5.71	16621	157 (28%)
gi|22125854	A969C022	MALDI	outer membrane protein [Yersinia pestis KIM]	gi|22125854	A969C022	188	9.51	15414	71 (51%)
gi|22125858	A647B053	MALDI	tyrosyl-tRNA synthetase [Yersinia pestis KIM]	gi|22125858	A647B053	93	5.45	47874	110 (25%)
gi|22125858	A425A016	MALDI	tyrosine tRNA synthetase [Yersinia pestis KIM]	gi|22125858	A425A016	90	5.45	47874	162 (29%)
gi|22125858	A530C064	MALDI	tyrosine tRNA synthetase [Yersinia pestis KIM]	gi|22125858	A530C064	88	5.45	47874	149 (27%)
gi|22125858	A389C073	MALDI	tyrosine tRNA synthetase [Yersinia pestis KIM]	gi|22125858	A389C073	87	5.45	47874	94 (22%)
gi|22125858	A387A041	MALDI	tyrosine tRNA synthetase [Yersinia pestis KIM]	gi|22125858	A387A041	79	5.45	47874	48 (11%)
gi|22125858	A543C006	MALDI	tyrosine tRNA synthetase [Yersinia pestis KIM]	gi|22125858	A543C006	75	5.45	47874	125 (22%)
gi|22125858	A705B053	MALDI	tyrosyl-tRNA synthetase [Yersinia pestis KIM]	gi|22125858	A705B053	61	5.45	47874	61 (9%)
gi|22125860	A578A016	MALDI	glutathionine S-transferase [Yersinia pestis KIM]	gi|22125860	A578A016	472	6.3	22708	72 (22%)
gi|22125860	A839A031	MALDI	glutathionine S-transferase [Yersinia pestis KIM]	gi|22125860	A839A031	423	6.3	22708	127 (37%)
gi|22125860	A842A034	MALDI	glutathionine S-transferase [Yersinia pestis KIM]	gi|22125860	A842A034	382	6.3	22708	99 (29%)
gi|22125860	B106C075	MALDI	glutathionine S-transferase [Yersinia pestis KIM]	gi|22125860	B106C075	336	6.3	22708	91 (44%)
gi|22125860	A704A053	MALDI	glutathionine S-transferase [Yersinia pestis KIM]	gi|22125860	A704A053	326	6.3	22708	53 (15%)
gi|22125860	A705A075	MALDI	glutathionine S-transferase [Yersinia pestis KIM]	gi|22125860	A705A075	270	6.3	22708	59 (17%)
gi|22125860	A385A014	MALDI	glutathionine S-transferase [Yersinia pestis KIM]	gi|22125860	A385A014	210	6.3	22708	76 (37%)
gi|22125860	A394A008	MALDI	glutathionine S-transferase [Yersinia pestis KIM]	gi|22125860	A394A008	207	6.3	22708	118 (57%)
gi|22125860	B314B044	MALDI	glutathionine S-transferase [Yersinia pestis KIM]	gi|22125860	B314B044	194	6.3	22708	89 (43%)
gi|22125860	A653A034	MALDI	glutathionine S-transferase [Yersinia pestis KIM]	gi|22125860	A653A034	191	6.3	22708	80 (39%)
gi|22125860	A706A007	MALDI	glutathionine S-transferase [Yersinia pestis KIM]	gi|22125860	A706A007	148	6.3	22708	71 (34%)
gi|22125860	A647A075	MALDI	glutathionine S-transferase [Yersinia pestis KIM]	gi|22125860	A647A075	90	6.3	22708	70 (34%)
gi|22125860	A706A047	MALDI	glutathionine S-transferase [Yersinia pestis KIM]	gi|22125860	A706A047	85	6.3	22708	72 (35%)
gi|22125860	A417A025	MALDI	glutathionine S-transferase [Yersinia pestis KIM]	gi|22125860	A417A025	79	6.3	22708	123 (29%)
gi|22125860	A578A077	MALDI	glutathionine S-transferase [Yersinia pestis KIM]	gi|22125860	A578A077	74	6.3	22708	152 (33%)
gi|22125860	A625B036	MALDI	glutathionine S-transferase [Yersinia pestis KIM]	gi|22125860	A625B036	59	6.3	22708	49 (24%)
gi|22125872	B314B017	MALDI	phage shock protein A [Yersinia pestis KIM]	gi|22125872	B314B017	151	5.77	25386	45 (19%)
gi|22125872	B106A084	MALDI	phage shock protein A [Yersinia pestis KIM]	gi|22125872	B106A084	133	5.77	25386	88 (38%)
gi|22125882	A804A041	MALDI	thiol peroxidase [Yersinia pestis KIM]	gi|22125882	A804A041	319	6.7	20848	61 (13%)
gi|22125882	B106E041	MALDI	thiol peroxidase [Yersinia pestis KIM]	gi|22125882	B106E041	292	6.7	20848	75 (40%)
gi|22125882	A425A045	MALDI	thiol peroxidase [Yersinia pestis KIM]	gi|22125882	A425A045	217	6.7	20848	68 (15%)
gi|22125882	A389E003	MALDI	thiol peroxidase [Yersinia pestis KIM]	gi|22125882	A389E003	194	6.7	20848	47 (25%)
gi|22125882	A647A021	MALDI	thiol peroxidase [Yersinia pestis KIM]	gi|22125882	A647A021	168	6.7	20848	58 (31%)
gi|22125882	A629A022	MALDI	thiol peroxidase [Yersinia pestis KIM]	gi|22125882	A629A022	147	6.7	20848	31 (16%)
gi|22125882	A704A003	MALDI	thiol peroxidase [Yersinia pestis KIM]	gi|22125882	A704A003	146	6.7	20848	103 (38%)
gi|22125882	B314A077	MALDI	thiol peroxidase [Yersinia pestis KIM]	gi|22125882	B314A077	125	6.7	20848	66 (35%)
gi|22125882	A542C048	MALDI	thiol peroxidase [Yersinia pestis KIM]	gi|22125882	A542C048	111	6.7	20848	115 (43%)
gi|22125882	A625A012	MALDI	thiol peroxidase [Yersinia pestis KIM]	gi|22125882	A625A012	103	6.7	20848	58 (31%)
gi|22125882	A420A009	MALDI	thiol peroxidase [Yersinia pestis KIM]	gi|22125882	A420A009	86	6.7	20848	102 (38%)
gi|22125885	A578A011	MALDI	putative transport periplasmic protein [Yersinia pestis KIM]	gi|22125885	A578A011	761	7.13	60045	266 (56%)
gi|22125885	A578A019	MALDI	putative transport periplasmic protein [Yersinia pestis KIM]	gi|22125885	A578A019	696	7.13	60045	191 (40%)
gi|22125885	A842A008	MALDI	transport periplasmic protein [Yersinia pestis KIM]	gi|22125885	A842A008	695	7.13	60045	204 (43%)
gi|22125885	A839A006	MALDI	transport periplasmic protein [Yersinia pestis KIM]	gi|22125885	A839A006	602	7.13	60045	146 (31%)
gi|22125885	A804A076	MALDI	transport periplasmic protein [Yersinia pestis KIM]	gi|22125885	A804A076	507	7.13	60045	188 (40%)
gi|22125885	A576C027	MALDI	putative transport periplasmic protein [Yersinia pestis KIM]	gi|22125885	A576C027	217	7.13	60045	190 (40%)
gi|22125885	A417A084	MALDI	putative transport periplasmic protein [Yersinia pestis KIM]	gi|22125885	A417A084	205	7.13	60045	132 (28%)
gi|22125885	A578A064	MALDI	putative transport periplasmic protein [Yersinia pestis KIM]	gi|22125885	A578A064	178	7.13	60045	141 (30%)
gi|22125885	A443B023	MALDI	putative transport periplasmic protein [Yersinia pestis KIM]	gi|22125885	A443B023	174	7.13	60045	115 (24%)
gi|22125885	A420A032	MALDI	putative transport periplasmic protein [Yersinia pestis KIM]	gi|22125885	A420A032	169	7.13	60045	71 (22%)
gi|22125885	A839A019	MALDI	transport periplasmic protein [Yersinia pestis KIM]	gi|22125885	A839A019	164	7.13	60045	30 (9%)
gi|22125885	A394A003	MALDI	putative transport periplasmic protein [Yersinia pestis KIM]	gi|22125885	A394A003	154	7.13	60045	102 (19%)
[truncated: 2,740 more rows]

## Sheet: LCMSMS
Accession	MS Sample	MS Method	Protein Description	Accession	MS Sample	Mascot Score	pI	MW	total peptides	total peptides rank=1	Sequence Coverage
gi|22123923	A523B022	LCMSMS	initiation of chromosome replication [Yersinia pestis KIM]	gi|22123923	A523B022	52	4.08	16005	1	1	12 (8%)
gi|22123925	A704B026	LCMSMS	asparagine synthetase [Yersinia pestis KIM]	gi|22123925	A704B026	275	5.58	36862	10	8	75 (22%)
gi|22123925	A704C090	LCMSMS	asparagine synthetase [Yersinia pestis KIM]	gi|22123925	A704C090	133	5.58	36862	3	3	36 (11%)
gi|22123925	A704D063	LCMSMS	asparagine synthetase [Yersinia pestis KIM]	gi|22123925	A704D063	130	5.58	36862	3	3	36 (11%)
gi|22123925	A704C012	LCMSMS	asparagine synthetase [Yersinia pestis KIM]	gi|22123925	A704C012	76	5.58	36862	1	1	14 (4%)
gi|22123929	A385A044	LCMSMS	D-ribose high-affinity transport system; membrane-associated protein [Yersinia pestis KIM]	gi|22123929	A385A044	87	5.56	15281	9	9	23 (17%)
gi|22123930	A412E058	LCMSMS	ribokinase [Yersinia pestis KIM]	gi|22123930	A412E058	359	4.81	32593	18	18	97 (33%)
gi|22123930	A804B063	LCMSMS	ribokinase [Yersinia pestis KIM]	gi|22123930	A804B063	245	4.81	32593	13	13	74 (25%)
gi|22123930	A653E085	LCMSMS	ribokinase [Yersinia pestis KIM]	gi|22123930	A653E085	193	4.81	32593	6	6	59 (20%)
gi|22123930	A542A069	LCMSMS	ribokinase [Yersinia pestis KIM]	gi|22123930	A542A069	136	4.81	32593	5	5	43 (15%)
gi|22123930	A629D077	LCMSMS	ribokinase [Yersinia pestis KIM]	gi|22123930	A629D077	126	4.81	32593	6	5	46 (16%)
gi|22123930	A389A010	LCMSMS	ribokinase [Yersinia pestis KIM]	gi|22123930	A389A010	111	4.81	32593	5	5	46 (16%)
gi|22123930	A389D019	LCMSMS	ribokinase [Yersinia pestis KIM]	gi|22123930	A389D019	96	4.81	32593	5	4	51 (17%)
gi|22123933	A393A014	LCMSMS	hypothetical protein y0011 [Yersinia pestis KIM]	gi|22123933	A393A014	70	6.08	26232	1	1	12 (5%)
gi|22123933	A391A014	LCMSMS	hypothetical protein y0011 [Yersinia pestis KIM]	gi|22123933	A391A014	60	6.08	26232	1	1	12 (5%)
gi|22123935	A704D072	LCMSMS	homoserine O-succinyltransferase [Yersinia pestis KIM]	gi|22123935	A704D072	54	5.12	35514	3	3	27 (8%)
gi|22123935	A704C065	LCMSMS	homoserine O-succinyltransferase [Yersinia pestis KIM]	gi|22123935	A704C065	51	5.12	35514	3	3	27 (8%)
gi|22123937	A412G055	LCMSMS	malate synthase A [Yersinia pestis KIM]	gi|22123937	A412G055	2538	6.06	61488	129	123	314 (56%)
gi|22123937	A794B004	LCMSMS	malate synthase [Yersinia pestis KIM]	gi|22123937	A794B004	1013	6.06	61488	53	50	288 (52%)
gi|22123937	A412F011	LCMSMS	malate synthase A [Yersinia pestis KIM]	gi|22123937	A412F011	844	6.06	61488	56	51	233 (42%)
gi|22123937	A589A036	LCMSMS	malate synthase A [Yersinia pestis KIM]	gi|22123937	A589A036	741	6.06	61488	41	39	283 (51%)
gi|22123937	A969A084	LCMSMS	malate synthase [Yersinia pestis KIM]	gi|22123937	A969A084	724	6.06	61488	53	49	242 (43%)
gi|22123937	A625A056	LCMSMS	malate synthase [Yersinia pestis KIM]	gi|22123937	A625A056	688	6.06	61488	33	31	248 (44%)
gi|22123937	A402D074	LCMSMS	malate synthase A [Yersinia pestis KIM]	gi|22123937	A402D074	612	6.06	61488	44	43	182 (33%)
gi|22123937	A542A085	LCMSMS	malate synthase A [Yersinia pestis KIM]	gi|22123937	A542A085	542	6.06	61488	29	24	184 (33%)
gi|22123937	A625C058	LCMSMS	malate synthase [Yersinia pestis KIM]	gi|22123937	A625C058	532	6.06	61488	50	45	259 (46%)
gi|22123937	A969B021	LCMSMS	malate synthase [Yersinia pestis KIM]	gi|22123937	A969B021	520	6.06	61488	46	45	246 (44%)
gi|22123937	A647B056	LCMSMS	malate synthase [Yersinia pestis KIM]	gi|22123937	A647B056	505	6.06	61488	29	26	194 (35%)
gi|22123937	A805B091	LCMSMS	malate synthase [Yersinia pestis KIM]	gi|22123937	A805B091	495	6.06	61488	22	22	194 (35%)
gi|22123937	A625A034	LCMSMS	malate synthase [Yersinia pestis KIM]	gi|22123937	A625A034	419	6.06	61488	28	25	166 (30%)
gi|22123937	A732D085	LCMSMS	malate synthase [Yersinia pestis KIM]	gi|22123937	A732D085	379	6.06	61488	17	16	165 (30%)
gi|22123937	A653D019	LCMSMS	malate synthase [Yersinia pestis KIM]	gi|22123937	A653D019	364	6.06	61488	17	14	138 (25%)
gi|22123937	A689D043	LCMSMS	malate synthase [Yersinia pestis KIM]	gi|22123937	A689D043	355	6.06	61488	16	14	154 (28%)
gi|22123937	A689C089	LCMSMS	malate synthase [Yersinia pestis KIM]	gi|22123937	A689C089	349	6.06	61488	17	16	142 (25%)
gi|22123937	A594C076	LCMSMS	malate synthase A [Yersinia pestis KIM]	gi|22123937	A594C076	337	6.06	61488	18	18	154 (28%)
gi|22123937	A576B048	LCMSMS	malate synthase A [Yersinia pestis KIM]	gi|22123937	A576B048	312	6.06	61488	18	18	158 (28%)
gi|22123937	A969C070	LCMSMS	malate synthase [Yersinia pestis KIM]	gi|22123937	A969C070	271	6.06	61488	18	17	150 (27%)
gi|22123937	A625E005	LCMSMS	malate synthase [Yersinia pestis KIM]	gi|22123937	A625E005	269	6.06	61488	9	9	81 (14%)
gi|22123937	A594B082	LCMSMS	malate synthase A [Yersinia pestis KIM]	gi|22123937	A594B082	267	6.06	61488	13	13	130 (23%)
gi|22123937	A629D042	LCMSMS	malate synthase [Yersinia pestis KIM]	gi|22123937	A629D042	261	6.06	61488	14	14	133 (24%)
gi|22123937	A402A093	LCMSMS	malate synthase A [Yersinia pestis KIM]	gi|22123937	A402A093	259	6.06	61488	24	23	128 (23%)
gi|22123937	A594B015	LCMSMS	malate synthase A [Yersinia pestis KIM]	gi|22123937	A594B015	249	6.06	61488	12	10	123 (22%)
gi|22123937	A542B033	LCMSMS	malate synthase A [Yersinia pestis KIM]	gi|22123937	A542B033	240	6.06	61488	10	10	105 (19%)
gi|22123937	A705A090	LCMSMS	malate synthase [Yersinia pestis KIM]	gi|22123937	A705A090	223	6.06	61488	9	8	71 (13%)
gi|22123937	A594B078	LCMSMS	malate synthase A [Yersinia pestis KIM]	gi|22123937	A594B078	213	6.06	61488	10	9	104 (19%)
gi|22123937	A629B094	LCMSMS	malate synthase [Yersinia pestis KIM]	gi|22123937	A629B094	211	6.06	61488	14	13	113 (20%)
gi|22123937	A576A023	LCMSMS	malate synthase A [Yersinia pestis KIM]	gi|22123937	A576A023	210	6.06	61488	8	8	90 (16%)
gi|22123937	A596A065	LCMSMS	malate synthase [Yersinia pestis KIM]	gi|22123937	A596A065	202	6.06	61488	15	15	132 (24%)
gi|22123937	A732D081	LCMSMS	malate synthase [Yersinia pestis KIM]	gi|22123937	A732D081	197	6.06	61488	8	7	77 (14%)
gi|22123937	B193A092	LCMSMS	malate synthase [Yersinia pestis KIM]	gi|22123937	B193A092	190	6.06	61488	8	7	63 (11%)
gi|22123937	A528B081	LCMSMS	malate synthase A [Yersinia pestis KIM]	gi|22123937	A528B081	188	6.06	61488	9	9	103 (18%)
gi|22123937	A629A043	LCMSMS	malate synthase [Yersinia pestis KIM]	gi|22123937	A629A043	186	6.06	61488	13	10	111 (20%)
gi|22123937	A542A082	LCMSMS	malate synthase A [Yersinia pestis KIM]	gi|22123937	A542A082	184	6.06	61488	10	10	94 (17%)
gi|22123937	A542A033	LCMSMS	malate synthase A [Yersinia pestis KIM]	gi|22123937	A542A033	172	6.06	61488	11	10	117 (21%)
gi|22123937	A594B084	LCMSMS	malate synthase A [Yersinia pestis KIM]	gi|22123937	A594B084	162	6.06	61488	11	11	84 (15%)
gi|22123937	A596B038	LCMSMS	malate synthase [Yersinia pestis KIM]	gi|22123937	A596B038	161	6.06	61488	9	9	87 (16%)
gi|22123937	A629A042	LCMSMS	malate synthase [Yersinia pestis KIM]	gi|22123937	A629A042	158	6.06	61488	13	9	105 (19%)
gi|22123937	B106C005	LCMSMS	malate synthase [Yersinia pestis KIM]	gi|22123937	B106C005	150	6.06	61488	9	9	84 (15%)
gi|22123937	A543B043	LCMSMS	malate synthase A [Yersinia pestis KIM]	gi|22123937	A543B043	147	6.06	61488	10	9	74 (13%)
gi|22123937	A704C015	LCMSMS	malate synthase [Yersinia pestis KIM]	gi|22123937	A704C015	147	6.06	61488	11	8	76 (14%)
gi|22123937	A647F027	LCMSMS	malate synthase [Yersinia pestis KIM]	gi|22123937	A647F027	141	6.06	61488	10	6	92 (16%)
gi|22123937	A412B022	LCMSMS	malate synthase A [Yersinia pestis KIM]	gi|22123937	A412B022	140	6.06	61488	12	10	86 (15%)
gi|22123937	A528D034	LCMSMS	malate synthase A [Yersinia pestis KIM]	gi|22123937	A528D034	137	6.06	61488	12	8	96 (17%)
gi|22123937	A415B072	LCMSMS	malate synthase A [Yersinia pestis KIM]	gi|22123937	A415B072	134	6.06	61488	10	9	70 (13%)
gi|22123937	A704D044	LCMSMS	malate synthase [Yersinia pestis KIM]	gi|22123937	A704D044	130	6.06	61488	8	7	69 (12%)
gi|22123937	A625E071	LCMSMS	malate synthase [Yersinia pestis KIM]	gi|22123937	A625E071	117	6.06	61488	8	7	85 (15%)
gi|22123937	A443A035	LCMSMS	malate synthase A [Yersinia pestis KIM]	gi|22123937	A443A035	114	6.06	61488	7	7	54 (10%)
gi|22123937	A543A023	LCMSMS	malate synthase A [Yersinia pestis KIM]	gi|22123937	A543A023	114	6.06	61488	8	7	60 (11%)
gi|22123937	A625A058	LCMSMS	malate synthase [Yersinia pestis KIM]	gi|22123937	A625A058	113	6.06	61488	7	7	58 (10%)
gi|22123937	A705B015	LCMSMS	malate synthase [Yersinia pestis KIM]	gi|22123937	A705B015	112	6.06	61488	3	3	38 (7%)
gi|22123937	A596B037	LCMSMS	malate synthase [Yersinia pestis KIM]	gi|22123937	A596B037	108	6.06	61488	5	5	44 (8%)
gi|22123937	A653C053	LCMSMS	malate synthase [Yersinia pestis KIM]	gi|22123937	A653C053	107	6.06	61488	13	11	107 (19%)
gi|22123937	A704C036	LCMSMS	malate synthase [Yersinia pestis KIM]	gi|22123937	A704C036	105	6.06	61488	5	4	40 (7%)
gi|22123937	A653A038	LCMSMS	malate synthase [Yersinia pestis KIM]	gi|22123937	A653A038	104	6.06	61488	8	7	75 (13%)
gi|22123937	A402D017	LCMSMS	malate synthase A [Yersinia pestis KIM]	gi|22123937	A402D017	99	6.06	61488	6	4	51 (9%)
gi|22123937	A969A085	LCMSMS	malate synthase [Yersinia pestis KIM]	gi|22123937	A969A085	94	6.06	61488	10	7	100 (18%)
gi|22123937	A412A028	LCMSMS	malate synthase A [Yersinia pestis KIM]	gi|22123937	A412A028	85	6.06	61488	7	6	68 (12%)
gi|22123937	A653E087	LCMSMS	malate synthase [Yersinia pestis KIM]	gi|22123937	A653E087	85	6.06	61488	5	4	50 (9%)
gi|22123937	A969B022	LCMSMS	malate synthase [Yersinia pestis KIM]	gi|22123937	A969B022	84	6.06	61488	15	10	104 (19%)
gi|22123937	A647D034	LCMSMS	malate synthase [Yersinia pestis KIM]	gi|22123937	A647D034	82	6.06	61488	6	6	62 (11%)
gi|22123937	A402D049	LCMSMS	malate synthase A [Yersinia pestis KIM]	gi|22123937	A402D049	81	6.06	61488	5	2	44 (8%)
gi|22123937	A590A037	LCMSMS	malate synthase A [Yersinia pestis KIM]	gi|22123937	A590A037	81	6.06	61488	4	3	41 (7%)
gi|22123937	A647F013	LCMSMS	malate synthase [Yersinia pestis KIM]	gi|22123937	A647F013	81	6.06	61488	5	4	44 (8%)
gi|22123937	A625D011	LCMSMS	malate synthase [Yersinia pestis KIM]	gi|22123937	A625D011	78	6.06	61488	2	2	20 (4%)
gi|22123937	A523C019	LCMSMS	malate synthase A [Yersinia pestis KIM]	gi|22123937	A523C019	75	6.06	61488	9	9	77 (14%)
gi|22123937	A732B070	LCMSMS	malate synthase [Yersinia pestis KIM]	gi|22123937	A732B070	72	6.06	61488	3	3	27 (5%)
gi|22123937	A625C053	LCMSMS	malate synthase [Yersinia pestis KIM]	gi|22123937	A625C053	71	6.06	61488	5	5	50 (9%)
gi|22123937	A543B065	LCMSMS	malate synthase A [Yersinia pestis KIM]	gi|22123937	A543B065	68	6.06	61488	5	5	34 (6%)
gi|22123937	A625E013	LCMSMS	malate synthase [Yersinia pestis KIM]	gi|22123937	A625E013	68	6.06	61488	1	1	11 (2%)
gi|22123937	A572A091	LCMSMS	malate synthase A [Yersinia pestis KIM]	gi|22123937	A572A091	66	6.06	61488	2	1	26 (5%)
gi|22123937	A412D083	LCMSMS	malate synthase A [Yersinia pestis KIM]	gi|22123937	A412D083	64	6.06	61488	3	3	38 (7%)
gi|22123937	A417A045	LCMSMS	malate synthase A [Yersinia pestis KIM]	gi|22123937	A417A045	64	6.06	61488	1	1	11 (2%)
gi|22123937	A389E087	LCMSMS	malate synthase A [Yersinia pestis KIM]	gi|22123937	A389E087	64	6.06	61488	2	2	18 (3%)
gi|22123937	A412D062	LCMSMS	malate synthase A [Yersinia pestis KIM]	gi|22123937	A412D062	63	6.06	61488	5	5	46 (8%)
gi|22123937	A625E070	LCMSMS	malate synthase [Yersinia pestis KIM]	gi|22123937	A625E070	63	6.06	61488	4	2	42 (8%)
gi|22123937	A706A014	LCMSMS	malate synthase [Yersinia pestis KIM]	gi|22123937	A706A014	63	6.06	61488	2	1	21 (4%)
gi|22123937	A412F049	LCMSMS	malate synthase A [Yersinia pestis KIM]	gi|22123937	A412F049	62	6.06	61488	7	5	45 (8%)
gi|22123937	A569A081	LCMSMS	malate synthase A [Yersinia pestis KIM]	gi|22123937	A569A081	62	6.06	61488	3	3	30 (5%)
gi|22123937	A596B060	LCMSMS	malate synthase [Yersinia pestis KIM]	gi|22123937	A596B060	61	6.06	61488	3	3	29 (5%)
gi|22123937	A625C085	LCMSMS	malate synthase [Yersinia pestis KIM]	gi|22123937	A625C085	60	6.06	61488	3	1	40 (7%)
gi|22123937	A412D048	LCMSMS	malate synthase A [Yersinia pestis KIM]	gi|22123937	A412D048	59	6.06	61488	6	2	41 (7%)
gi|22123937	A412E036	LCMSMS	malate synthase A [Yersinia pestis KIM]	gi|22123937	A412E036	57	6.06	61488	2	2	18 (3%)
gi|22123937	A705A062	LCMSMS	malate synthase [Yersinia pestis KIM]	gi|22123937	A705A062	57	6.06	61488	5	5	37 (7%)
gi|22123937	A542A053	LCMSMS	malate synthase A [Yersinia pestis KIM]	gi|22123937	A542A053	54	6.06	61488	1	1	10 (2%)
gi|22123937	A629B059	LCMSMS	malate synthase [Yersinia pestis KIM]	gi|22123937	A629B059	53	6.06	61488	2	2	17 (3%)
gi|22123937	A705B090	LCMSMS	malate synthase [Yersinia pestis KIM]	gi|22123937	A705B090	52	6.06	61488	2	2	21 (4%)
gi|22123937	A647C039	LCMSMS	malate synthase [Yersinia pestis KIM]	gi|22123937	A647C039	52	6.06	61488	4	3	24 (4%)
gi|22123938	A969A023	LCMSMS	isocitrate lyase [Yersinia pestis KIM]	gi|22123938	A969A023	862	5.47	47984	40	37	224 (51%)
gi|22123938	A647A065	LCMSMS	isocitrate lyase [Yersinia pestis KIM]	gi|22123938	A647A065	741	5.47	47984	33	31	199 (46%)
gi|22123938	A412F030	LCMSMS	isocitrate lyase [Yersinia pestis KIM]	gi|22123938	A412F030	683	5.47	47984	35	30	182 (42%)
gi|22123938	A969A030	LCMSMS	isocitrate lyase [Yersinia pestis KIM]	gi|22123938	A969A030	643	5.47	47984	35	32	209 (48%)
gi|22123938	B314B008	LCMSMS	isocitrate lyase [Yersinia pestis KIM]	gi|22123938	B314B008	559	5.47	47984	37	32	219 (50%)
gi|22123938	A576B082	LCMSMS	isocitrate lyase [Yersinia pestis KIM]	gi|22123938	A576B082	526	5.47	47984	17	17	172 (39%)
gi|22123938	B172A050	LCMSMS	isocitrate lyase [Yersinia pestis KIM]	gi|22123938	B172A050	487	5.47	47984	17	16	138 (32%)
gi|22123938	A625A011	LCMSMS	isocitrate lyase [Yersinia pestis KIM]	gi|22123938	A625A011	450	5.47	47984	16	15	150 (34%)
gi|22123938	A594A049	LCMSMS	isocitrate lyase [Yersinia pestis KIM]	gi|22123938	A594A049	408	5.47	47984	20	19	133 (30%)
gi|22123938	B106D021	LCMSMS	isocitrate lyase [Yersinia pestis KIM]	gi|22123938	B106D021	405	5.47	47984	20	18	165 (38%)
gi|22123938	B106D081	LCMSMS	isocitrate lyase [Yersinia pestis KIM]	gi|22123938	B106D081	386	5.47	47984	14	13	110 (25%)
gi|22123938	A542A088	LCMSMS	isocitrate lyase [Yersinia pestis KIM]	gi|22123938	A542A088	381	5.47	47984	18	18	152 (35%)
gi|22123938	A705A089	LCMSMS	isocitrate lyase [Yersinia pestis KIM]	gi|22123938	A705A089	352	5.47	47984	17	16	89 (20%)
gi|22123938	A625C017	LCMSMS	isocitrate lyase [Yersinia pestis KIM]	gi|22123938	A625C017	348	5.47	47984	9	8	85 (19%)
gi|22123938	A596A048	LCMSMS	isocitrate lyase [Yersinia pestis KIM]	gi|22123938	A596A048	330	5.47	47984	14	12	156 (36%)
gi|22123938	A997A092	LCMSMS	isocitrate lyase [Yersinia pestis KIM]	gi|22123938	A997A092	324	5.47	47984	8	8	70 (16%)
gi|22123938	A704C004	LCMSMS	isocitrate lyase [Yersinia pestis KIM]	gi|22123938	A704C004	280	5.47	47984	8	8	77 (18%)
gi|22123938	A596A085	LCMSMS	isocitrate lyase [Yersinia pestis KIM]	gi|22123938	A596A085	275	5.47	47984	16	15	119 (27%)
gi|22123938	A594C094	LCMSMS	isocitrate lyase [Yersinia pestis KIM]	gi|22123938	A594C094	246	5.47	47984	13	12	108 (25%)
gi|22123938	A543A046	LCMSMS	isocitrate lyase [Yersinia pestis KIM]	gi|22123938	A543A046	235	5.47	47984	8	8	94 (22%)
gi|22123938	A594B004	LCMSMS	isocitrate lyase [Yersinia pestis KIM]	gi|22123938	A594B004	225	5.47	47984	18	18	111 (25%)
gi|22123938	A704A017	LCMSMS	isocitrate lyase [Yersinia pestis KIM]	gi|22123938	A704A017	224	5.47	47984	8	8	68 (16%)
gi|22123938	A969C041	LCMSMS	isocitrate lyase [Yersinia pestis KIM]	gi|22123938	A969C041	210	5.47	47984	12	10	81 (19%)
gi|22123938	A543A086	LCMSMS	isocitrate lyase [Yersinia pestis KIM]	gi|22123938	A543A086	209	5.47	47984	7	7	89 (20%)
gi|22123938	A653E070	LCMSMS	isocitrate lyase [Yersinia pestis KIM]	gi|22123938	A653E070	199	5.47	47984	9	8	74 (17%)
gi|22123938	A412D038	LCMSMS	isocitrate lyase [Yersinia pestis KIM]	gi|22123938	A412D038	195	5.47	47984	10	10	74 (17%)
gi|22123938	A402D090	LCMSMS	isocitrate lyase [Yersinia pestis KIM]	gi|22123938	A402D090	181	5.47	47984	10	10	79 (18%)
gi|22123938	B106E014	LCMSMS	isocitrate lyase [Yersinia pestis KIM]	gi|22123938	B106E014	176	5.47	47984	10	9	62 (14%)
gi|22123938	A412E003	LCMSMS	isocitrate lyase [Yersinia pestis KIM]	gi|22123938	A412E003	168	5.47	47984	10	8	67 (15%)
gi|22123938	A647D004	LCMSMS	isocitrate lyase [Yersinia pestis KIM]	gi|22123938	A647D004	155	5.47	47984	4	4	45 (10%)
gi|22123938	A969C009	LCMSMS	isocitrate lyase [Yersinia pestis KIM]	gi|22123938	A969C009	151	5.47	47984	8	7	83 (19%)
gi|22123938	B106D049	LCMSMS	isocitrate lyase [Yersinia pestis KIM]	gi|22123938	B106D049	139	5.47	47984	6	5	29 (7%)
gi|22123938	A647A055	LCMSMS	isocitrate lyase [Yersinia pestis KIM]	gi|22123938	A647A055	139	5.47	47984	8	7	67 (15%)
gi|22123938	A530C059	LCMSMS	isocitrate lyase [Yersinia pestis KIM]	gi|22123938	A530C059	138	5.47	47984	5	5	52 (12%)
gi|22123938	A594B007	LCMSMS	isocitrate lyase [Yersinia pestis KIM]	gi|22123938	A594B007	138	5.47	47984	9	8	73 (17%)
gi|22123938	A402A031	LCMSMS	isocitrate lyase [Yersinia pestis KIM]	gi|22123938	A402A031	120	5.47	47984	5	4	33 (8%)
gi|22123938	A528D070	LCMSMS	isocitrate lyase [Yersinia pestis KIM]	gi|22123938	A528D070	117	5.47	47984	7	5	53 (12%)
gi|22123938	A523D007	LCMSMS	isocitrate lyase [Yersinia pestis KIM]	gi|22123938	A523D007	110	5.47	47984	4	3	39 (9%)
gi|22123938	A732C087	LCMSMS	isocitrate lyase [Yersinia pestis KIM]	gi|22123938	A732C087	97	5.47	47984	2	2	20 (5%)
gi|22123938	A625A072	LCMSMS	isocitrate lyase [Yersinia pestis KIM]	gi|22123938	A625A072	97	5.47	47984	3	3	28 (6%)
gi|22123938	A653D053	LCMSMS	isocitrate lyase [Yersinia pestis KIM]	gi|22123938	A653D053	95	5.47	47984	4	4	47 (11%)
gi|22123938	A625C019	LCMSMS	isocitrate lyase [Yersinia pestis KIM]	gi|22123938	A625C019	92	5.47	47984	3	3	26 (6%)
gi|22123938	A576A064	LCMSMS	isocitrate lyase [Yersinia pestis KIM]	gi|22123938	A576A064	91	5.47	47984	3	3	26 (6%)
gi|22123938	B172A078	LCMSMS	isocitrate lyase [Yersinia pestis KIM]	gi|22123938	B172A078	89	5.47	47984	5	5	54 (12%)
gi|22123938	B106A092	LCMSMS	isocitrate lyase [Yersinia pestis KIM]	gi|22123938	B106A092	87	5.47	47984	4	4	33 (8%)
gi|22123938	A542B059	LCMSMS	isocitrate lyase [Yersinia pestis KIM]	gi|22123938	A542B059	86	5.47	47984	1	1	9 (2%)
gi|22123938	A576B006	LCMSMS	isocitrate lyase [Yersinia pestis KIM]	gi|22123938	A576B006	81	5.47	47984	8	7	62 (14%)
gi|22123938	A969D074	LCMSMS	isocitrate lyase [Yersinia pestis KIM]	gi|22123938	A969D074	80	5.47	47984	5	3	61 (14%)
gi|22123938	A412D003	LCMSMS	isocitrate lyase [Yersinia pestis KIM]	gi|22123938	A412D003	78	5.47	47984	3	3	28 (6%)
gi|22123938	A543A064	LCMSMS	isocitrate lyase [Yersinia pestis KIM]	gi|22123938	A543A064	70	5.47	47984	1	1	9 (2%)
gi|22123938	A625A036	LCMSMS	isocitrate lyase [Yersinia pestis KIM]	gi|22123938	A625A036	63	5.47	47984	3	2	46 (11%)
gi|22123938	A412G013	LCMSMS	isocitrate lyase [Yersinia pestis KIM]	gi|22123938	A412G013	59	5.47	47984	3	3	32 (7%)
gi|22123938	A625D032	LCMSMS	isocitrate lyase [Yersinia pestis KIM]	gi|22123938	A625D032	59	5.47	47984	6	3	43 (10%)
gi|22123938	A543A018	LCMSMS	isocitrate lyase [Yersinia pestis KIM]	gi|22123938	A543A018	58	5.47	47984	3	3	29 (7%)
gi|22123938	A594B056	LCMSMS	isocitrate lyase [Yersinia pestis KIM]	gi|22123938	A594B056	56	5.47	47984	3	2	22 (5%)
gi|22123938	A412D093	LCMSMS	isocitrate lyase [Yersinia pestis KIM]	gi|22123938	A412D093	51	5.47	47984	3	3	30 (7%)
gi|22123938	A625C053	LCMSMS	isocitrate lyase [Yersinia pestis KIM]	gi|22123938	A625C053	51	5.47	47984	5	4	53 (12%)
gi|22123938	A412D071	LCMSMS	isocitrate lyase [Yersinia pestis KIM]	gi|22123938	A412D071	50	5.47	47984	9	5	59 (14%)
gi|22123938	A385A005	LCMSMS	isocitrate lyase [Yersinia pestis KIM]	gi|22123938	A385A005	50	5.47	47984	3	2	21 (5%)
gi|22123938	A625B025	LCMSMS	isocitrate lyase [Yersinia pestis KIM]	gi|22123938	A625B025	50	5.47	47984	3	3	19 (4%)
gi|22123938	A625C037	LCMSMS	isocitrate lyase [Yersinia pestis KIM]	gi|22123938	A625C037	50	5.47	47984	1	1	11 (3%)
gi|22123938	A625D094	LCMSMS	isocitrate lyase [Yersinia pestis KIM]	gi|22123938	A625D094	50	5.47	47984	2	2	24 (6%)
gi|22123939	A969C043	LCMSMS	bifunctional isocitrate dehydrogenase kinase/phosphatase protein [Yersinia pestis KIM]	gi|22123939	A969C043	419	6.02	67921	24	23	168 (27%)
gi|22123942	A969D090	LCMSMS	B12-dependent methionine synthase [Yersinia pestis KIM]	gi|22123942	A969D090	630	4.96	136691	21	20	172 (14%)
gi|22123942	A969D092	LCMSMS	B12-dependent methionine synthase [Yersinia pestis KIM]	gi|22123942	A969D092	609	4.96	136691	26	23	218 (18%)
[truncated: 31,095 more rows]
